# Supplementary material for: Grapevine VlbZIP30 improves drought resistance by directly activating VvNAC17 and promoting lignin biosynthesis through the regulation of three peroxidase genes
Source: Hortic Res. 2020 Sep 1;7:150. doi: 10.1038/s41438-020-00372-3 (PMC7458916; doi:10.1038/s41438-020-00372-3)
Supplement: Supplementary file 4 — Data S1 [file 41438_2020_372_MOESM4_ESM.txt]

VIT_08s0058g00970
CTATAGGGCGAATTGGGTACCACAACTCTGTATTGACATGCAAGGAATCCTGGAAATTGTACATTAACCATAGAAGACAAGGTCGGTTCGGCTTAGAATTTTAGCTGCAATCTTCTTTTTAATTGGCCAAACAAGATTCGATCTTGTGTCAAATCATTCACACATAGGCGAATAAAGCACACCCAGATTCGATCTCTTGAACTTGTATTAAAATATCATGGCTCCCGAGAGTCACACCATATGGATATATTCTACCCAGAAGAACCTAGTTTTCGTGCCAGGGAATCAATGGCCGCTAAATCAACACGTACATTGAAAACGAATGTGAACACACGTTCCCTAATTGTCTTTTCTTTTCTTTTTTTTAATTGTGTGAAAGCTTATTACCGTGTTGATTTTTCCTACTTGTGCACCATCAGTCTCTATCATCCCTTCCAGGGCTTCCTTGTGATTATCTTTTTGTTTTCACCGCAATACTGAACCATGGATTAGGTCTGTACTGGCGCGCGTGTCTGAGTCAAAACAAGTATACTAGTAAACTTATTGTTCATGTGGAAGCTTCTTGTTTACAGGAAGAAATCAAGATAGCCATTCATAGCTTTTGGGCTGTCTCATTCAAATATCATGCAAGAGACGAAATCTCAATCTTCTAATTCTAAAAGGGCTCGGCGGGCGGTGGAAATGATATTGTCAATGATAGACAGGTACAGAATTATTAACAAATATCTCAATGGGGTTAGATCAATCGATAAATATCTTAATGGGGTAGAAAGATAAAAGTCCACATTGAAGTGGAGATTAGTTTTGATATGACAGTATTATTCCCTGTAATTCTAATAAGTCTTTACAGTTTTAAATTAATCCATTACGGTCTTAAGATGGTTTATATAATTAAAAAGGTCTCACTAAATATATAGTGTTAGAAATCTTACAATTTTAAAATAATGTATATGATTAAAAAGAGTTGTATAATGTTAAAACTTTTCTCTATAGGAGGTGGAACATTGCAACTTTAGACTACTCATTTTGAATTTTCTAATTGTAAATATATCATGTTTATGATTGGGCCAGAGCACTGCCCGCCACGCTAGAATATATTGCCGGGCTCAGTCTCCATTCACATCCCTTTGGAATATGTATTTTCTATCTTTGCACGTATATATTTTTTTTATATTAGATTGTTAGTAATATTGACTTAGAACCCAAGGAACAGTGTGGGGAAGATCTGTTGTGTAGGATAAATAGAGGATCCCCGTAGAGCCTTCATCAAGCACAGAGCAGCAAGCTTTCTTTGTTTTCTTCCCCTGAATCTTCTTCTTCCACTTCTTCAACCATCATGGCTTCCCATCATTTTTCTTCCTCATCATTTTTCACCACCTTTAGGCTCTGCTTTTGCCTCTTATTCCCATTTTTGCTTGGCATGGCATCGGCTCAATTGACCACAAATTATTACTCATCATCATGTCCAAATGCCCTTTCAATCATCAAATCTGCAGTGAACACGGCAGTGAACAATGAGGCTCGCAAGCTTGATATCGAATTCCTG
VIT_06s0004g07770
CTATAGGGCGAATTGGGTACCGAAACCAAAGGAAAAAAAGGAAAAAAAATCAAAAAGGTATTCCGTTGCTCCACACTTGGGTGGTATGATATGATTTGTGTTTGTCTTTATTCCAAAATATCTACCAAGAAAATCACAAACTAATCCAAATTTTCCTGGCTAAAAATTTGTCAAATCAATCAGAGTAGCTTAAGTTTCAATCATTTTCACATGTGTTTTTTTTCTTCTAAATTTCAATAGGTAGTAGTAAGGCTTACTCATCAAGTAAATTGGATGCACCACTTGTTAGACAAATTGAGGTCGAAAGGAGCAGGTGGCTAGCCACCATAGTAGTTGGAATGCTTTCAACATTTCACACCATGTTTCAAGGTTTTATATTGTGTGGGTGGTTGGTTGATTAGGGTTTTGCAATAACTAAGTCCTAACTCGTAAGTACAATGTTGAATGAAATATTTTTTAGAATAATTTTTAAGTATTTTATGATCAATAAGAAGTAAAAGACAGTCCAACCTTACTGAAAATGATTAGAAATATTTATCGTTTAGCGTAAAATATATAATTCTTCTAGAAGATTAATTTATAACTACTTATCATGAATGATATCAGTTAGAAGTTAAATCTATATTGTTATGAAATGTTATATTTGATCGATGATAACAAATTAAAAATTGATCTATTAAATTTATTAAAGTACAAAACAATACAATAGTACAACTGTACGATCATACCTAAAATGACAAAGATAATTTAATGTGATGAAGTTTAAGTGTCTATTTAGGAACCGTTTTCAAATTTAAAACACGGTTTTAGAACAAATTTTCTTTATTTTTTAAATCATCTTAAGGTGAACTAAACGCATCAAGCAAGATGATATTTTATAGTTGCCCCTCCAATGTAATCTTATTCTTGAATACGATACAACGAAGAACTATTTTTAAAAAATTACTCTCAAAAATTGATTCCTAAGAATCATTCTTGCAAACATGACCAAACAAACCATAATTATTTCAAAAGTTCATATCTTCTCGTGTTCTCATACCAAGTCCAAAAATCAAAATACCAACAACAAACTGTTTTCTGACAACTATCAATTTTGATTTAGTAAAATAAAGTAGAAGCTCTTGATTATTTGAACGGTCAATCAACCTCAACAAGGTCTCATCTGCATGGGGTCTTGCACCAAACCTACAAAATTAAATGCATTTCAATGGAGCCCACATTTGAAAAATTTTGCGTTTGTCTGGAATATCAAACATTGCGACCGCTTCATTTCACGTAAACGCATCTTGATGCTAATTGACATCTATTTTTCATCGTTCTCAACTAATTAATGCCCCCTGCTTACTTTTCCAAACGTAGAAATGTGATCCCAACCAGGCCATGCACTACTGGTCATGGGGATTAGGTAATCTGCCAAAGGCCATACGCCTCTATATAAAACCCTACCTGGACTGCCTTGTGCTCACCACACTCCACTCTTAAACCCTAAATTTTTCTTTTTCTCTTTTCTGGCTGATTAGTCCTAAGCTTGATATCGAATTCCTG
VIT_04s0023g02570
CTATAGGGCGAATTGGGTACCACCATCAGCTTATCATCCAAAGTGTAGGCAGTTGACCGGGACACACAACTCGGTTTGCAACATAACTTCATGTGCAAAAACAAGGGGGACAGCTATCAGCAATCAAAAAGACACTGATAAAGTATCTTTTCCTCCTTGAAAGATGCGTAAAGAAGGGAAGTAGTTCTCCAACCCTACCTATAATTTTATTTATCATGGCTTTATAATTCATTGGGCCGATTATATTGACCTAATATTCGCATATGCTATCCAAGATTTGTTTTCTTCTCTTCCCGCTCCCAAACGGACGAACTCCAATTATACGGTTCATCAGGGTTACTGGGGGGAGCCATGTACGGTCCCAGTAGGTGAAGAACTTTATGAAATTGTACGTGGTCAGCATGCGTTGAATGAAAAATCCATAAATACGAAATTGTACTTGGTGTGTTGAACAAAAAACCCATAAATGAAGGGTGGAAATCAAAAGAGATAAGATTTATTTGCAAACGTGGGTCCCAAGTGCAAGAGTATTTTCAAACATGAATATTTTTTGAAAAGATGGTCTTAAAGTGAACAAATAGAATATGTAGGAGAGAGATGGAGACTAAATCGAATATGAATAAATAGTTATATTTTTGTATTTATTCTTTTAAATAACCATTTTTAATAATATTTTGAAAAAATGATATTTCAAAAAGCAAAAAAACATCTACTTTTATGAGGATATTTGAGTCAATAATTTTGAGATGGTCGTGTTTGTCAACACCTGCTCCAATGGTGGCGGTCGTTCTCCTGCGCCTGACCCCATTATTTGATTCACGAGAAAGAAAAAGATTAGGTTGGACTCATTTAATGACTTCGATGCTAAAATTTGATTTCCAACACAAAAGGCTAAAGCGTTTTCGACCCAGTAAAAAAGTAGACTTCCAGAAGCAAAAAATGAAAATAGCATCATTAAATAATTTCCAAAAATTACTCTTAAAATTCAAAACTGTTTTTCATCACTGTTTTCGAAAGCATTTTTCGAAAACATTTCATTCCCAAACAGTAGCGTGGGTTTTAAGGGCTAGTTTGAGCCTTAGAGCCTGGAGGGTGTGTCAAGCCTCCAAAAATAATTGTTTTTCTCATTTAGGATACCTGGCCTACTCTTCACTGTAATCAATACAGAGCCTCTTATGGATTGGTTGACTTGTCTACTCACTGTCGTGGAAAACTACTAATAAGCTTAAAGCTGCCGACACCGACTCCATATATTATAGGGGCCCCCTCCCCTTTTTTCCGACTCTATAAGTACCCATAGTCCATCTCCACTTCGATCATAACAAATCTAGACAACTTCTCTAGAAAAGACAAAAGGAAACAAAAGATAAGCTTGATATCGAATTCCTG
VIT_01s0026g02710
CTATAGGGCGAATTGGGTACCGGAAATTAGGCAAGCTACTGAGCGAGCCAAGGACAAGCTATGCACTGTTTATTGCAACTGCTGTCTGTCCGGAATCCTGTCAGTGCCATCCTCACGGAATCTTGTCATTCATAAGAATCATAACCACAAATTAATATAATAATTGTGTAATTAGCAATCGTTCATGAGACTTCCTTCAAGTTCCAGCCTTCCACCAACCAACCGTCTCCATTTACCCTTAAAATGTAGGCCAATTATTGGTTGAAAAATCCAGCTCTCATTCCCACGTTCAACACCCCAATCATTTCGAGGATTACTGCTCACTGCTCGCTTCCCGCCTCCATTTCCACATGAATCTTCAATTTTCCATCTATAGAAATGTGTATGGAGTCATCCCTATCTCATCCAATTATCCAAAGCCAGACACCTCACCTACTCCGCATGCTGTCCTAATTTTTTTTTTAGGATGGGTAGGCCCTCCTTTCAACGGCTCAGATCCTTGGAATATTCCGTCCAACAGTTGCATTTGCCACGTGGTGCATTGATCTTGACGCCAAGGAAGAGATGTGACCACGTGACAAATAAAAAAGAAATGCCACAATGAGTGAGGTGGGTGGATAAGAACCACGAGTAAAAGCGCATACGTTTTCTCTCGTGCTTATCCTACTTTACTCTTTTCGGTACGGACACGTGTCATGTTTCGAAGCTGGCTGTGATGGCTACCTCGGATGACCCGTTCTCCATGCTGAAGATGAGGCCTTGTCACACCGGCTCGAGTATGAAATGAAGCACACTCTCTCCCACCCAATCCCCTTCGCTTTCTTTTCCAATTTCTATTGACCAATTCCAGCGTGATCCCAAGAATCCCTATACCAATAAAGAAAGTGTTATCCTGCGAGTATGGAACGAGGTAAGCTAAGTCAATAAAAAACCAATCAATAAAATAACTCTGAGACAAGGAAATTCCACAACACGACAAATAACCCTCACCAATAAAACGGCTAGCGCTCTCCATTCAAACATTTCAAACACTCTCCCTTCTCTTCAACACCTGTTACCCTTTCCTCACCCTTTCCAACTGCCCAAACAGGCGAAAAGGAAAACCTGCTGCGAAGCTTGATATCGAATTCCTG
VIT_14s0068g00300
CTATAGGGCGAATTGGGTACCTTAATTGACAGGTGATGTGATATGAAAAAAGCGAAGATATAATGATGGACATAGACATGTTGGTGCCTGTGCTTGGCTGTTCCTCTGCCACCCACCTCTACCTGTAACGTCTCTATTGCCACACCACCCTCCACCTGTCAATCTCATTCACCTGCTCCCCCTACTCATATCTGATTCCAAAAATAATTACTTCACACCAAAAAAAAAAAAAAAACCTCACGCATAAATTAAAATCTAAATCAAAATAAAATAAATTCAGAATAATTACCAAAAAAAAAAAAAAAACTTTTACTTTTAACTACATTATCAGATCTGTGGAGAGGACCCGGCCGGCGTACAGACCAAGTGGGCAACAGGGGGAATCTTTCCCTCACGTACACGTGTCCTTTCCATCACGCAAGTACGGTGCCGAGTTACACGCAGCGATTGCCCTTCCAGCCTTCCCCTACCGATTCATAATACGCGCCTCGGGTGAAGAAACGGAGCAGACTCGACACGCGAGGTTGTCTGCCACGTGTCGATAAAAGAAGCAGCCACAGCGCCGTAGCTATAGAAGCCAGCTCCCTACAATCTCAATCGTTCAGGGAAGTGGGCCAGGGAGCGGGACCCACAAAGCGGACGGTAGAGAGCTTCCCGAAGAGGAGAGAGATAGAGGAGGAAATATTATAGAAGGTTTTTTCCGAGACGTGGCGGGCTGTGGTGAGTGGATGTTGACGAGACGACACGTGTCTGATGGAGACAGCTTTAGAAGAGGGAAGGAGGTGGCGACGCATGTTTGGCGTCGCCGTGAAATCTGGCTTTTCAAGAACACGTGGGTGTTTAAGACTACTCATGACCTCCACGTGTCCTTGTGTCACAGCTTCCGTTTCTTCTGCGAGTCCATTCTGGTCATTTCACACCCCCATAAGTAAAATCCTTTCCGCTCTAATATATAAATTTTCCTTTTTAATTGTTTTCCTTTCCGTTTCCTTCTCCCATCATCGTTGTCATCATAATCTCCTATCTATCATGACTTCCGCTTTCGTGCCACCGGGCCTTTCCCGCGATAATTTGCTTTCTTGGTTTCGTGATAATGGTGTTGGAGTTGTTTTCAAATGGGTTGAATAACCCCTTCTCTTTTTTCTTTTCTGATTTTGTTTTGTTTTGTTTTGTTTGAATTTTTTTTTTTTTTTAAATCTTATTTTTCTGCTAGGATTCTGCTTTGTGATTAAGTTTTCTGGTGCTGGGTTTTGTGTGAATTGAGACCATTAAAGCTTGATATCGAATTCCTG
VIT_19s0014g03290
CTATAGGGCGAATTGGGTACCGGATGCACATAAATAGTAATGGCGCCTATGATCTCGGAGATTACACCTACTAAATCTTATCATAATTTGACTATTACATCAACAAATTTGTCGATTCGAATTTCTAACAACATGACACGTCACAAGTCTCGACACCGTCTACGTGCCCATCTGACCCACCAAACCCTCCAAATTCCATATCCTCAGCCATCACCCCCACATTGATTCCCCCTAACTTTTTATTTATTATTTTTTTAAGTGCACATAACTTCACAAACTACCCTCCACGTTCACTAAAGTCTAAAAGACACCCCAATCAACACCACAACACCCCCCCTCTTTATGCCTTTCATTCTTTGACCTAACCAGATGGCTCCAGAGGTAGAAGAAGAGTGAAAGAAACCCTAATTTTCTTTTTCGCCTTTTTTGCTTACGTGTCGCCATTTGGAGGCTCCACCGCACAACTTTGTGTGTTTTCTCTTTCCTTGTTTTTGAATATGTTTCTGCCTAACCTCTTCGGAGGTGTCCACGTGTTAGCACGTGTCTTACACTCCAAGCCCTCCTTAGTACCGACGTGGTTTAACCCACGCGTGAAAAAATGCCGCCACCACCACACACTCTCTCTCACCCATTAAAAAGCGTGCTTTTTGATTCTGGGCCTCCTGTGTTTTTTTGTTTTTTTCTTTCTAGAAGTTTTACTGTAAATGGCACGTGGCGTCTTGGTGAGGTGAGTCACCGCAGTTTTACGTGACGGTTCATGCACCGAGTGGCGGATAAGGTCGGCCGCATGATAACGTCGAACCTTGTGCACGTGGCGCGTTTTGAACGGTGATTGAAACCTGAGGGTCCCACTCGACCCAGATTGAGACAAGGACGACCGTACTTATCTCTGCTGCTCTCCTCTATATATAACGCCATATCTCACCACCCAAAAAAAAAAAAGAAAAGAAAATAGGAAAAAAATAAATTTTGAATTTTCAGATTCGCCCTCCAATCTTCTTCTCTCGAGAAACGATCATCATCATCATCATCATCGCCGGAAAAGCTTGATATCGAATTCCTG
VIT_07s0130g00220
CTATAGGGCGAATTGGGTACCAGTGGCCAGTCAAAATAGGCAACAAATGGAAGGGGGAGGAGGTACTTTTTTGAAATATGAGAAGAATTTGAATTTCTTCATATACAATAATAATATTGATTTTAAATTTATTTTTTATTTTATTTTAATTTTTTCCTTCCATCTATTCTTTTTTTCTTAAATTTTGGGAGAACAAAATATAACCTTAGCATTATTTGGTGTAATAATTGGTTTTGTTCTGGCTTCCAAATAGTGAAATTTGTCATGATGAGGAGTTGAATTACCAATAATGTATGTTAAGGCTATTTATAATAAAAAATTAATTATAAAATGTACATCAAGTTCATTTAAAGTAAACACCTATACATGAATTACTTTTACACATGCATGATGCATACATACTTAGCAATCATCGCTTTGCTAACCATGCCATAATTGGATATCCACTCGGGGTTTTCTTGAATAATATTCAAAGAAGGCAACATGATTTCACCTTGGTAATTAAGAAACTAAACCATGCATCCACCCCATTTTGTATCAATTTGTTCCAAATATTGAATGATGTAATCATCTTCTCATCTCATCCATGGACTAATGTGCATTGAAATTTTTAATAGCATGGAATGAGTTGATCCATGGATCGTGAATTTGTGACGCGTCAACCCACGTTTAGTACGTATACTTAATTATTATTATGGAATTGAAAATTTGATTAGGTGGAAATAATTGTAAGCCACTACCTTCCAACAATCTTCTCATTTTCCATTTATAGTCCACTGTGTTTTCCAATCATCTGCACTATGTATGTATGTGCATGCATTGCTTTATCCATGTACTCTCTCCAATATTTAACATTCTTCAATTCTAAGTTGTTCCCTACTACTCACAAACCTTCATCAACTCATTCTTCTCTAGCTCTAATTGGTTTTGGGCTTTGGCAAATAAAGCTTGATATCGAATTCCTG
VIT_12s0055g01010
CTATAGGGCGAATTGGGTACCGTGCATCAACGTGATCCTCTAATACAAATTATCATCCTTAGTGTCAAATATGGTTAAATAATAAAATTATCAATGTATTTATTTTAACAAAAAAAGATAAATAATTGAAAAAAAAAATCAATTAACGGTAGGTAGCGGGTGATAAATTAAGATGGTAGGGTATGGACAGGGACAATGGCCAAATGTCACCTAAGGGCAAATAGTTGGTGACTATTTGTCTTGTACAATGAGTAGTGGGAGGAGGCTTAGTTTGGAGATACGTAAATTGAGATTGGGACCTCCACATTCCATAGTGGAAGGCCTGCTGACCAATCAAATATGGAAGCTGGCAATTGAGAGGAAACATTTTGGATGCCTCCTCGTGCGAACTTTCAATAATTATCATTAATTTCTCTAGCCATGTATCATGTTGCCACAATTCACAAATGGGCGGTGAGGGACTCATTTTGTAATTTGTATTATGTGACCATACGGATTTGGATCTCTTAAGCAAATAAGTCATGTTTATTGATTTATTTTTCTCTTGGCACTGGACAAGAGGCAAACAACTGTTCCCCACATTCTCACAAGCCATTCCACGACAAAACAAGAATAAAAACAAAAAAGGCCAGCCAATTGGTTTGAATTTTTCTAATATTCCCTCATCATGGTCGTGGGTCCTAGTAGCCGGCTTTGTTTACTTCATTCCGCGTTTTGACTTCAATCTTCCTCCTATATGTACTTGCATGACTTCACCTCCCACAGCACCACAATACCCTAATTCCACAACGCTCTACTCTCATATCTATTGCTTCTATATACCAAACCCTAAGCCTACTTCTCTTCTTTGTTACCTTGATTATATATCATCTGGTCATCATAATGGAAACTCCCACATTGTTGTTTCTCTTGCTAAGCTTGATATCGAATTCCTG
VIT_13s0067g02360
CTATAGGGCGAATTGGGTACCTGAGAAACCTTTCTTTCCTTTTTTTTTTTTGATATGGATATGGTTTATCCAGATACCCTTTTCTGTGTATCGTGCCATCACAGTAATAACACAATCACTATCATTTGGCTTAGTCAATAGATATTACAAATACATAAAAATTATGCTGCTAGTCTTCTTGTTATCTTTGAATGATTCATATCATTTACTCTACAGTCTTCTCTTAATCCTTCTTATGGAGACTCACTTTTAAGTAGTTGTCATTGAATAATTTCTTTTTTCGGGTTAGGCAACAGGTCACAACAGTCTGATTGAACAACCATCAAGGATCTTGAATCCCAATTTTTTTTATTGAATCATACTTTCACTTTCTGCAAAAGCTTGTCTGCAGAAAGCAAGAAAAGATAAAAGTTATTTCCTTTAATAAACACTTGGTCAAGACTCTTAAGACATTGGCTGAAAGATTACTGTTAGGCCATTTGAACATCATACGGGGTACTTTCATTTCTTCAGAGCCCTCATTATCACAGCAAAATTCAAATAGAAATACAAAATTGGGCACCATCAACTACCAACCACACGCACCATGGCAGTCTAAATTATTGGATGCTTCTTCCATGCATATAAACGTGGCACGATCGGCTAGGACCGACATGAGAAAGTGCAGTCCTGACTTGGGCTACCATCAAGGGCATGCTGGTGGACACTAAGATCAGAATGGAGAATGGTATGCAGGACCAGAGTTAATGGAATTTTTTGAAAATTGAAACTGAAAAACAAAAGCCCACCAGAAAATTCTACTTTTTCTGATTCAAACATACACCAAACAAGAATGCTAAAGTTGCGCCTTTTCATTTATGATTCTGTTTGGAGTCAAATTTACTTGCCTTTTTTTTTTTTTTACCATAGTCATTATCTGCAGGTCTGGTCTTCACCAAATCATAAGATTAATGTCCTTTAATGGGTCCGATTCTTGACAAATTGTCACCTACCACATTACATGTCTCTGCAGGGAAACTTCAAGTCAATATCATTCTGTTAAAAGCTATGCAGCTGAACTTTCCAAAAAACTGCTTTCTTAAAATTTCCTTTACCAACTACTATCGATGTTTTTTAACAATTTTTGAGTTCATGGTTTTGGACACACTCGCTACAGTGTCGTATTGTCCACAAATTTGACTTAGCTCAATTAAAATTCAACAAATGATTAAGAAAATATGGAATCTTCCATCAATACTGAAGATGTGAATGGATAATGTAGCTTTTACTGAAAGTTCGTACATGGATTCTTTTCAAACTTGAGTAATGTCTCTTTAAATTTTTCTCGGTTTTTCCGTCTTCTGTTCTTTGAAATGTGGACATGCATGCCTTGGAGTCAAGTCTTTTTGGTTAGGTCACCTGCCGAGGCAAATGCCGTGAGAAGCACTCTTTTTTACCTTATAAAATGCCCTGCTTCTCCACACTTTGTTCTCAAGGCACGTTTCACAAACTAGTATCATATTTACATTCACTAACCAATGGCTTCCCCCTCTTCTAAGCTTGATATCGAATTCCTG
