# Supplementary material for: Grapevine VlbZIP30 improves drought resistance by directly activating VvNAC17 and promoting lignin biosynthesis through the regulation of three peroxidase genes
Source: Hortic Res. 2020 Sep 1;7:150. doi: 10.1038/s41438-020-00372-3 (PMC7458916; doi:10.1038/s41438-020-00372-3)
Supplement: Supplementary file 5 — Data S2 [file 41438_2020_372_MOESM5_ESM.xlsx]

## Sheet: #25C-WTC(1796)
KEGG enrichment pathway	Input Num.	Background Num.	enrichFactor	corrected p-value(BH method)
Plant-pathogen interaction	46	387	2.35417	8.82e-06
Metabolism	220	3384	1.2876	0.00034
Organismal Systems	47	478	1.94742	0.000507
Environmental adaptation	47	478	1.94742	0.000507
Biosynthesis of other secondary metabolites	44	488	1.78576	0.00472581
Carbohydrate metabolism	77	1022	1.49221	0.00634281
Signal transduction	40	445	1.78029	0.00728772
Others	6	20	5.94171	0.00799856
Plant hormone signal transduction	28	300	1.84853	0.0261752
Environmental Information Processing	41	501	1.62083	0.0280456
Amino sugar and nucleotide sugar metabolism	19	179	2.10228	0.0297064
MAPK signaling pathway - plant	17	153	2.20063	0.028613
Tropane, piperidine and pyridine alkaloid biosynthesis	9	57	3.12722	0.0296855
Alanine, aspartate and glutamate metabolism	9	61	2.92215	0.0444444
Transcription factors	35	432	1.60463	0.0476792
Amino acid metabolism	44	581	1.49992	0.052399
Protein kinases	24	269	1.76705	0.0533899
Lipid metabolism	39	504	1.53258	0.0530644
Cysteine and methionine metabolism	14	134	2.06925	0.0759637
Unclassified: metabolism	36	476	1.49791	0.092422
Phenylalanine, tyrosine and tryptophan biosynthesis	8	66	2.40069	0.149621
Glycerophospholipid metabolism	11	113	1.92799	0.223076
Isoquinoline alkaloid biosynthesis	6	47	2.52839	0.233805
Sulfur metabolism	5	35	2.82939	0.224681
Starch and sucrose metabolism	17	206	1.63445	0.228764
Phenylpropanoid biosynthesis	17	207	1.62656	0.229257
Not Included in Pathway or Brite	43	641	1.32862	0.226041
Peptidases and inhibitors	28	386	1.43668	0.220569
Glycolysis / Gluconeogenesis	14	164	1.69073	0.237292
Fatty acid elongation	5	39	2.53919	0.264478
Carotenoid biosynthesis	5	39	2.53919	0.264478

## Sheet: WTD-WTC(2039)
KEGG enrichment pathway	Input Num.	Background Num.	enrichFactor	corrected p-value(BH method)
Galactose metabolism	25	71	5.2585	3.00839e-10
Metabolism	298	3384	1.31512	5.14189e-07
Lipid metabolism	62	504	1.83714	0.000123098
Glycerolipid metabolism	21	100	3.13617	0.000105304
Transporters	87	793	1.63842	8.61179e-05
alpha-Linolenic acid metabolism	16	78	3.06341	0.00152578
Amino acid metabolism	63	581	1.61936	0.00237415
Tyrosine metabolism	15	79	2.8356	0.00489128
Carbohydrate metabolism	97	1022	1.41743	0.00460963
Tropane, piperidine and pyridine alkaloid biosynthesis	12	57	3.14403	0.00618279
Autophagy - other	10	43	3.47306	0.00757552
Transcription factors	47	432	1.62478	0.0101659
Signal transduction	48	445	1.61087	0.00997249
Fatty acid degradation	12	66	2.7153	0.017663
Glycerophospholipid metabolism	17	113	2.24673	0.0171243
Environmental Information Processing	51	501	1.52024	0.0203558
Isoquinoline alkaloid biosynthesis	9	47	2.85973	0.039879
Protein families: signaling and cellular processes	150	1831	1.22344	0.0379929
Carotenoid biosynthesis	8	39	3.06341	0.0379682
Protein families: metabolism	152	1873	1.21195	0.0460965
Phosphatidylinositol signaling system	11	69	2.3808	0.05325
Alanine, aspartate and glutamate metabolism	10	61	2.44822	0.0599738
Ether lipid metabolism	6	27	3.3187	0.0651622
Cysteine and methionine metabolism	17	134	1.89463	0.0644575
Valine, leucine and isoleucine degradation	11	80	2.05344	0.132336
Plant-pathogen interaction	37	387	1.42781	0.131644
G protein-coupled receptors	5	24	3.11128	0.139003
Protein kinases	27	269	1.49897	0.155991
Arginine and proline metabolism	10	74	2.01813	0.166736
Protein phosphatases and associated proteins	31	322	1.43776	0.167125
Inositol phosphate metabolism	9	65	2.0678	0.176475
Phenylalanine, tyrosine and tryptophan biosynthesis	9	66	2.03647	0.186667
Arginine biosynthesis	7	46	2.27259	0.187149
Enzymes with EC numbers	39	434	1.34201	0.200229
Unclassified: metabolism	42	476	1.31772	0.20617
Ascorbate and aldarate metabolism	8	59	2.02497	0.207029
Chaperones and folding catalysts	29	311	1.39257	0.210256

## Sheet: #25D-#25C(340)
KEGG enrichment pathway	Input Num.	Background Num.	enrichFactor	corrected p-value(BH method)
Galactose metabolism	9	71	11.4507	8.0093e-06
Metabolism	65	3384	1.73513	8.59401e-06
Biosynthesis of other secondary metabolites	17	488	3.14686	0.000872714
Metabolism of terpenoids and polyketides	13	356	3.29869	0.00395174
Phenylpropanoid biosynthesis	9	207	3.92754	0.00984908
Cytochrome P450	8	176	4.10606	0.0127177
Sesquiterpenoid and triterpenoid biosynthesis	6	125	4.336	0.0299401
Flavonoid biosynthesis	5	135	3.34568	0.134506
Transporters	15	793	1.7087	0.210767

## Sheet: #25D-WTD(2245)
KEGG enrichment pathway	Input Num.	Background Num.	enrichFactor	corrected p-value(BH method)
Photosynthesis proteins	37	90	5.81892	0
Photosynthesis - antenna proteins	16	19	11.9193	1.06581e-14
Energy metabolism	74	431	2.43018	2.64464e-11
Metabolism	319	3384	1.33427	1.0332e-08
Photosynthesis	21	70	4.24624	2.80483e-07
Glycine, serine and threonine metabolism	20	83	3.41064	2.80778e-05
Transporters	90	793	1.6064	9.25513e-05
Glyoxylate and dicarboxylate metabolism	20	104	2.72195	0.000799507
Tropane, piperidine and pyridine alkaloid biosynthesis	13	57	3.22814	0.0028126
Protein families: signaling and cellular processes	167	1831	1.29096	0.00306834
Starch and sucrose metabolism	29	206	1.99257	0.00476117
Porphyrin and chlorophyll metabolism	12	54	3.14536	0.00492502
Biosynthesis of other secondary metabolites	55	488	1.59524	0.00517822
Sulfur metabolism	9	35	3.63964	0.00762172
Protein families: metabolism	166	1873	1.25445	0.00883527
Carbohydrate metabolism	97	1022	1.3434	0.0162224
Cytoskeleton proteins	30	238	1.78414	0.0156844
Phenylpropanoid biosynthesis	27	207	1.84619	0.0152283
Nitrogen metabolism	10	48	2.94878	0.0164997
Cyanoamino acid metabolism	15	92	2.30774	0.0179346
Steroid biosynthesis	10	49	2.8886	0.0175929
Phenylalanine metabolism	13	75	2.45338	0.0183146
Metabolism of cofactors and vitamins	36	313	1.62795	0.0210207
Amino acid metabolism	59	581	1.43734	0.0224592
Isoquinoline alkaloid biosynthesis	9	47	2.71037	0.0384657
Carbon fixation in photosynthetic organisms	13	88	2.09095	0.0632061
Prokaryotic defense system	5	19	3.72477	0.0624574
One carbon pool by folate	6	27	3.14536	0.0686767
Metabolism of other amino acids	38	369	1.45761	0.0795385
Cysteine and methionine metabolism	17	134	1.79567	0.0846506
Membrane transport	9	56	2.27477	0.097988
ABC transporters	9	56	2.27477	0.097988
Selenocompound metabolism	5	22	3.21685	0.0970806
Carotenoid biosynthesis	7	39	2.54049	0.10182
Tyrosine metabolism	11	79	1.97083	0.123313
Glycosyltransferases	30	291	1.45919	0.125061
Plant hormone signal transduction	30	300	1.41541	0.174472
Environmental Information Processing	46	501	1.29958	0.194106
