# Supplementary material for: Grapevine VlbZIP30 improves drought resistance by directly activating VvNAC17 and promoting lignin biosynthesis through the regulation of three peroxidase genes
Source: Hortic Res. 2020 Sep 1;7:150. doi: 10.1038/s41438-020-00372-3 (PMC7458916; doi:10.1038/s41438-020-00372-3)
Supplement: Supplementary file 6 — Data S3 [file 41438_2020_372_MOESM6_ESM.txt]

>VIT_08s0007g05720
ATTTGTTGGAGCGGCTGGGTTCATAGCAGGAGGACTTACACATGCTATATGCCAGCAAGCAGTAGTAGGTCAAGACATTTTCCAGGGTTTTTGGGGTGACAGAGCGGCTGGGAGCATAGCAGGAGGGCTTGCACATGGTATGTGCCAGCAAGTAGTAGCAGGTCAAGACATTATCCAGGGTTTTTTGGGTGACCTAGACAGTGAGGAGCCAGGTTCTCAGGATCTAACTAGCAGCCACTGAAGTTTTGTCTGCTAAATTCTTGTATGGTCTGTAATATTCAGTGAACATTATGCCATTTAATCGAATAAAGGCCAGTTCAATAGATACACAATTAGTGATGGATGTAATTGGTGACGTGTATGGACTAAATTCAGTGAATTTACCACGCAAATGAAATTGTTCAATCAAGAAATGTAGCCCATCTTTACAGGAAAGGACCATTTACAATTTCTGGTCCCTGTTTAATTTACTCAGGAATAAATTGACGAACCGAAAGCAAAAACGGATTTCTGGATAGGTTGATAAAGAAACTTTCCCAAGTAAAGACCAAAGGAAAAACGAGGGTATATTAAGTGATAAGGCAGGTCCAAGGGCTGCAGTCAGCATCATTGCAGTTGCAACCCGGGCATGGTGGTGGTTCAGAGGAATAACTCTAGTTTTGCATTGGAGTTTATCTAAAGAATCAACATATTGAACCCTTGTCCCGAATCAATCAAAAAGTTCCACTATCATTCTGATCTCTGATTATTTTAATACAATTTATTAGAGAGAGTATCGTAATCTCCACTGGTTGGGTGCAGACACAGGGATAATGGTTGTTCAATCAATCCAGAACTCAAATGAAATGAAGCAACTGAAAAGCTTGTCCTTCACAAAAGCTGGTTTCTGCTTTATTATGATGGCTGCTTCCAATATTTTCCGTAAGATGTATATGAACGAGTCTAGAGGATGGTCGGTCATGCGTCCATTCCGTGTTTATCTTAGACATTATGGAACTGAAGCATATATTCTTTGGAAAAAGTAGACGACCAAAGCAAAGGCTACAACTTTCTTATTATTCTTGTGATCTCGCACTATTTTTCATGCTTTCCCCTTCCATAAGTAAAGAATCCAAATCAAAGACAATGTCACACTCGGAACCTCTATAATCATCCTTTGCTTTTGTTCCCCCTTTTTGTTTGCTTTTCCAATCTTAGGAGGCGGTGGCGTCTAATCTTGGATGCTCTTATCCTTTCATATAGCATGCGATTATAGAATACAAGTGTGAACATTGCAGAGGCTAGGCCTTGCAGGTCAAACCCATTCAAAAGATTAGGTGGGCCAATACGAACCGACTTAACAGCACACACCCTCATATCAAATTCCTTAATTCCATCAAATGTAATCCATACTACTATATATACAAACAATGACAGAGCCCCATAAGTATTTTTAGACAGATACAACAGTTGCTCAAAGAAACAACAGTATCTTATACCCGGTGCTCCTCTAGTTCCATA
>VIT_09s0002g05980
TAACTGTAATTCCACAATAAGAAAAAGACAAAGCATGTATGCTCTTGCTATTATATTTTAATTTTCCAATAATTAAAAAGAAGAAAAATGTTGTAATTCATGAGTCTGGCCAAGTGGAAGACAGACACCAAAATGGTCCAAAACCTAAATCCCAATACCAAAACCAAAGAGTTTGGTGTAAAATTGGAGGACCATTGAGGGGCAAATGGCCCCAACATGTCTTGGGATTATTAAGGCAGGATTAGGGATGGTGTCCTAGAGTGGGGCACCTATGGCTGGGACAACAAAAACAAAATCTCTCCTCTTAACAAAGGAAAAGGAGAAATAAAACCCTTGTCCATGTGCAGATATTAAAGGGCAACCTTCAAAAAGACCAACCCTCCAATATAATTTCTTTGGAACCACAACCCTTCTCATCAATTCTATTAATTATGGCCCATCCTCTATACTTCTTGCTGTTAATTATTTCAGTGACTGCTTTTTAGAATTTAACTTTTTCTGTGTCTTCAATTAAATAATTGAAATAAAATATAAAATAAATATATGGTATGGGAAAACTTATGTGTGTCCAAATTTGTTTCACATGAACATCTCTAGTGGGGTTTTTCTTCTGCTACAGTTTGGAGTAGTGTGTGGTGGGACAATGTTTGTGCCTGTGAAAGAGTGAGATTGATGAATGGAAAATGATTATGTCATAAAATGGTAAAAAAAGGAAAAGGAAAAGGAAAAAAAATCCATAGTACAATCTGAATCTTTTGGGATGATGATGGATACATCACCTTCATATAGGCCTATTTCCCACTCCCAAAGGCCCCATAATTGGATTAGATTAATTCTTAGCTCAAATTCATGGTTAATTTAAGCCTAATTCGATTACATGGTAAGTATTAAGCTCTAAATATAAGTTTTCAATTATTTTCAAATATTTCAATCCAATTGAACTACTGAGCTACACCTCAAGCTTGACCTCATAAATGGATGAGAATTTTAGGCTGATTCTCCATTGACTTTCTTGTATGACAAAAATTGTCCAAATAAATATTTTAAAAAATGGTAAAAAAGAATGTACTTTATTGAACATTAATTCACTTACTGCAAACTTGAAAATAGATTTTCTATTTGGCTTCAAGGGGTCAAAGAAGTTAGTTGAGAGTTAGGTTTAATTAAAGGTTTACGTGAGGGATTTCGGAAAATTTTTAGACTTTTTGTCAGAATGCAAATCTTAAATAGGATAAGAAAAAACAAAACAAAATCTGGGAACATCCTTATGATAAACTAATGAGGGTGTGATACTCTCTTCAAATGATTGAAATTTACTAAGCCCACTTCAAAAGTTGACCCTCAAAACTCCATGGCACCACCCCTATATGGCCTTGTGCATATCTCCTCGCTTCTCTCCCTATATAACAAAGCACAAAGCCACGCCTCTCTCTGTCTATCTCTCTCTCTCTCTCTCTCTCTCTCTCTCTTTCTCATTGAAAGATAAACAAAGAAGCAAGT
>VIT_12s0059g00810
GAAAAATCATCTCTTCCCCTTGATAAGGATACTGGTTTAATCAGCTCCCTCTTAAAGCAGCTTCATTCGTCCTTAAATTTAACTCTTCTTAGTGATTGGTTTAAACCTGTTGTGACAAACTACTTTTTTCGTGAATTAATAGCTACTTCTGGTTAATGGTCTAACGTGTCAAACTTGTCTAGGTTTTCTTGATGGATCCTTGGTGGAACCCAGCAGTGGAGCGGCAAGCACAAGATAGAATCCACCGGATAGGACAGTATAAACCAATCAGGTTTGCTCTTTGCTTATGACCACATTTTTTAACTTCCCATAATCAGTAAGCTACGTAAGTCCATGCTTTTTAGAGGACTGATTTTTTTTTCTTTGTGCAATTTTAGAATTGTGAGATTTGTAATTGAGAAAACAATTGAGGAAAGGATTCTGAAACTACAAGAGAAGAAGGAACTAGTGTTTGAGGGGTAATTGCTTGTGTTATTTATGGTTGAAAAGTGCGTCCCCACCTATCCAGAAAAACTAGTATTGACCCTTTTTGTCTTTTCTTTTGCAGGACTGTGGGGGGCTCTTCGGAGGCTTTGGGTAAATTAACAGAGGCAGACTTGAAATTCCTATTCATCACCTAGGTGCTTAAGGTTCAAACTAACAGAGGGAGGCGGAGGCACAGGATCATTCAGAGTATGAGGCAAAAGGGCCTATGCTTGTGGCAGTGGGACTATCCATGGGTTGCTTCCTCATTTTAATTTTTGTGTATATATTTTGAATTATGCCAATCTTACAAACTTGGAAGTTGGCCAAAAAAAAAACCCATCCATTTTTGATACTTGATATTTGATATATCTAACCGTGCTTCCCGGTGATAAAAATGTAGAGTTGGTTAAAGCCAAAACGAGATGAAATGTATTTGACCGCTTGAGATGGTTTTGGTGGAAGGCCAAGGCCTGTTCAAGCAGGAATATAGCGACTTTATGTGTTTATTTTTATTTTTTAATCATCTCCTTGATATTTACATCAATGAATCCAAGTCAAGCCCACATTCATTTTCATTTTTTCTACATACAAGACGTCTCTTGCTTTTAGTATTTTGCATGTTACGAACTTCAGTGAAGAGGGATGCGCGTGCGTGTCCAATATGATAACAAGGAGGCTGACCATTTTATAAAAGATGGGGACTAATAATGCTTCTTTAGATTAGGGAATTAGAAATTGATAATCTGAGATGGATAATTGAGAAACGGCATCCCAGGTATTATTATGTGTTGGGGTCCCATTGGTAAAGTCGACCAACTGGAGAGTGCGTGGGAAGGGCACACGGAGCAGATCTAACTACCTTTCCCCAACCCAACCCTCTCTGACATTGATTCCTTACCCCAAATCCCACCCCAATTAATACACGCGGAGCCCGCCATCTCCGACCGAGTAAAACTCCAAATTCACCGCCCCCGCTACCTCAATAGCCATTTCCATCTGCTGCTGCTCTAGGGTTTACCCATCATCAACAAAAAC
>VIT_18s0001g14270
CTAATAAAATATTTACAACCAAAACAATTGGTATGAAACATGAGTTACCGAAGTACCATGTCATCCTAGAATTTTTTTTTTTCTTCCTATCACACCTTTTCCACCATACCAAACAAAAGCAGTCTAAAGGCTTCCACCCACTCAAAGAAACGCGTAGAATAATATATCTCAACGAAAAAAAGAAAAAGAAGCACTTTTCAAGATTTTTCTCGAAAACACGATGGTTAAAAATTGTCACACCAAACTCGTCTTATCGCAAAACTAACGGCCCTTTCTGGGAGCCCAGAGTGGGGTTGGGCCTGGAGCCTTGGACCACTTGGATACACACGCTATCAAATCGAACCAAGAGTGCGACTGGACTGACGACGTGGCAGGGGATGATCATTGAACACAACGAAGTACAGCTGTATCCCTCTATCCCATGACAGACACTGTCTAGCTGTCCTAGTTAATTAATACCAAAGCTCTCACCAACTCCAATTGAGCCCCCAAACACTCCCCTAAAGTGACGCCGCTTCGGATAGCGCCCGTGTGGACGCTTTGACTCACCCCTTTGCTTCCGTCTCGGTTTTGTTGTTGTTTTCGTTTTTTCCTTCTGACAGGGCTTTGGTTCCCCTGGGTAATGTTTCTCTGCATGGCACCGCCAAGATGTACTTCCCCCAAACAAAAACATATTTAGGAAGTAGGATACACGTAGCTGGTTGTGGGGGCCCCTGGAAGGGAATCGGATTAGGTTGTGATAAAGAGGAAAGGAATCTACAATAATACATATGAGGGTTCAAAAGAGTCGGCGTAACAGGTGTATGATTTTATTAGGCTTAAATGGGACCATGGATTGGATTAATCTCCGCCGCTTGATCACGGTGGTCACCATGTAGCTCTCAGACCTGCCCCTCCCCTTATCCTTTCCATCAACCACTTCAGATTTATCAAATCTTTTAATTGACGTAACCCCATTACAGGGATCATTAATCTTATGTTTTTTTCCTTGTTTAGCCACAATTTCAAGTAGAAGGTAGAAGGTAAAAGACGAGTGGTATTGCACTTTCTATTCAATGTGTATGAATCCGGAGGGCCATGTTATTCATAGACGTTTGTTTTGAATTGAAGAATCATAAAATCCAAGCGTAAAAGCAAGTAGACTAGAAGACAACGTCACTTACTAAAAGCACAGGGAGCGCCAACAAAGAGGCAAGAAGGAATAATAGAAAGAGCCAGGGCCAGATAGATACATTAACCACATATGCCTGAGAGTATGCCCACTTTCACTAGCTGATTGGCTTGAAGCGGGGTCCTCTTCCCAAATAAAATATCAAATGCCTCCGCGTAATACAGTGATAGGTTAGGAATGTCGCGTCCTGGCATGCACCCACCCTATTCATTGCGTTCTTCTCCTGTTTTTTTCCCTATAAATACGACACACACCTCTCTCTCATTTCATATACCATACCTCCCATCCTAAGATACAAACCAAAACCTCTCTTTCCCACCCTTAAAGCC
>VIT_01s0011g04010
AGCACACCTAATTCTAGTAAGAGTGATTAAAATGTTTTTGGGTACACCTAATTCTGGTAAGGAGTGATTTAGATTAGATGAATGTTTTAGAAGAGATATTTTGTTATTAGTAGTTTAATTTACCACTACTATTTTGGATAATTTGTTATATTTGGATGATGGATTTCTTATGAAAGGATAATTTATTGAGAAATTATCTCTTTAAGAGATGATTTCTTCCTTTAGTTATTTATTTATTTTTAAGAAATCATCTATTCAAGAAACCATTTTAGATTTTTTGATTTTTTTTTAAATAATAAAAAGATATCGTTTCTTGATTTTTACCCATAATTTTTATAAAAAGGAAATAAATTATCTTTTCAAAAGATATTTTTACTTTCATTTTCCCTAATTGATAAGGAATATTGTTTTCATTACTATAATTTACAAATTATTTTTTAAAATTCTGGTACTCTTATAAGAAATCCTATGAGATGGGTTTATCATTTGACTTAATCCAAGTGACTCTATACTTTAAATTATTACACATATATGTTATTATGTAAATACATGCAAATGGGCACTTGCGCTAAGAGAAAATATTAACAAATTTTGTTCAAACTATTCCACATGGGGCAACACTTTTCACAATCATAATCAAGGAAATAACCCCAATTCGAATGGGTTTAAATTTAGCTTCATAGAATTCATTGATGGAATATTATAAAAAGACTAACGATGAAAAACAAACAATTTTAGCCAATCAAGCCTAATCCCACTCATTCAAATTGAAGTTGAATGCTACAGTCATAGCACATCAGCAATTGGGTCCAATTCAATCCATTCATACTGGGGGTGGTTGTCGATATTACTCGATCTTCAACAAACTAAAGAAAAGATTAAATTAATGAGTAGGTCCAGTTATACCTAACGGAAAATATTGTGCATGCAACGTGGCTTGGCACCTGATCTGGAACATTACGGGACGGTATGTCTGGGTCTGGGTGTGTATATCCACGTCAGCAACGAGTGAAGGTTGGACCTCCAGATAGATAATATAGAAAACAACAAACATGATTTAATACGCGGCGCTTAGATGTTTCCACGTCCCTAGCTGGGTTTCTTTCAAGCTCTTATCTCCTCATACATGCATGTACTCTAAACATATCCACATCCAACCTAATAAATGTGATCCACATGGACATTCTAATATTAATTGGACTCAAATAGCGAGCTTACACATGAATTGGGTGGATCATGGATGTGGTGGGACGGGGTCAGTGATGAGGATCCTAGATGTTTCTCTAAGAGTCAGAGGCTAGGAAATAAAGAGAATCAAGTCATGATAAAATGGAAATCAGTGAAATCTTGAGGGATGTTTTAGTCCTATATATATATATATATATATACCTAATAGCATTCATGAAGGATACACGTTGAACTCTCACTTTCTATTTCTGCATCCCTCGCCTTTTCTTCTCCTTTCTTTCTATAAAAGCTTCCATTCTCTTCATCAAGTAC
>VIT_09s0002g00130
AACATTTCTTTATAAAGATTAAGTAATTTTAAAATATTTAATTTTTTAATTATGTTTCATTTTTTATAATAAAACAAAAAATGAGCAAATTATTTTAATATTTTATTTTAATCAAATATAACATGAAGGAAAGTAATTTTTTACGCTTGATCTATCATTAAAAAATAGGAAAATATTTAAAAAAAAATTAAAATTATTTAAATACCTATATATTTTCATATTATTTAATCTCTATATAAAATATAAGTTTATAGGAACTTTTAAAAATAAATTATTACTTTTCGTATATTTTATATTTTCATTATGTTTTCTTTTCTTCTATTTCTACCGTTTTCCCTCTCTATTTTGTATTTTCTGTGGTTATATTTTCTCTCTAATTTGGGTCAACGATTCAGATTTAGCCCTAAATTTTTTTAATTCAGATTTTAAGTTTGGTAGGATATGTAGCTCAACGGACCCACCAGTGGAACATACTCAAGATGATTAAGGGGCACGTGTTTGTAACATGAAAAAAGAAAAGGTTTCCAAGAGAAGGGGAAATCAAAATGGGAATGGCCTTTCAATTGAGAGGTGGAAGAAGGTCAAGTGGGGATTGAGAGATCTAAAATCAGAGGAAACGGTGGACTGTGGGGAGTAGTTGGGCGAGAGTTGATGGGGAAAGCAAGTGTTGGGTGGTGTCCAATAAATGAGGTGGGAGTCAAGACTCTTACAACAGGGCCCAGAAAAATGGAACGTTAGGTTTGAAGGTTAAGTTTTGAAAGGTGGTTGAAGAAGAAAGGCAAGGAAACGGTTTGTTTGTTTGAGCGCCATGACGGGATCCAGATTGAAGACTCGACTTTTAGTTCGTCCAAATGAATCACCAACCAATTATCATCTACCAAATCGTCTATCCCTTTTTAAACTCTCATCTTCTTCACGTTTATTGCTCGTACCATGCTCATCCACATCAACAAGGATCCATCCCACTCCACTACTCTCTGCTTTCCATAAACTTGGATCCTCTATCTTTCACAATTTTAAGCTTACCCAAGTAAGTCTCTCTATGTTTCTATCAACATTAGTGGTTTTTTTTGTTAGTTCATTGTTTTTATACTCACAATTGATATCTTCATAAATGGGAAATCCTTCTACCATAATGCTCTTCACTAGTCAATGCTTGTCAGCACTTGTCACATTTAGGCTAAATTAGGATATGGGCTTGGTTGATTTTTTTCCCTTGATGCTAGAATGCCTGTGGGGGATGCAGTTTGATGAGCAAACCATCTGGCTTACATGATAGGCAGATCTTGTTTTCTATTTCACACACAGAATGGGGAATGTGGCTCCCATTGGTCTTCATATCATTCTAACTAACTCACAAAAGGTGTTCATATGAGTGGAACTTATACTCATTTGGACTGTCAACCCCTGTGCTTGAGTACTTATAGGTTTGATTCATTTTGGTTCTGACATTTATGCTTGATTCTGATGGATTTAGTTCCAGGTTTTGAAGTCTGAGTC
>VIT_13s0067g01070
AGAAAAAGAGAAATGACGTGACCAATATCGACGTATTTCAACTCAAGCCTAAAATATTGAATAAAATAATTAGTAAAAGGAACAAACATGACATAAGATATATTACAAAGTTGAGATTCCTATTAGTAGGAAATTACCCATCCTATTCTAGTAAGTGACAAACATGATATAAGATATATTACCAAGTAGGGATTCTTATTAATTAAAAAACAACTTTTGCCAAGGCAAAAAAGGTGTTTCATATGTAAAAAGATATTTGACATCACTTCTTTTTACACCGAAATAAGTTTAGACATGATAAAAGTAAGTTTGGACATTGATTTTTTTAATTTCATATTTTCACATTTAATTTTTTAAAATATAAAATTATATATAAATTAATAGGCTTCTAGCTAGAAATGGCAATGGGGTAGGTTCGGGACGGGTCGCCCCCATCCCAACCTCGTCCCGTTTATTAAAAACAATTCTCATCCCTGTCCTGCCCCGTTTAGCTTTTTTTTTTTTTAATTTTTTTTAAATTACTTTAAAAAATTTTAATTACATTAAAATAAATATATTTTATAAATAATAAAATTATTATATTTTTTATAACTTATTTTATTAAATTTTTTTTATTATTATCTATATATTAAAAATAATAAAATAAAATTTTAAATTAAATTTAATTTTAAAATTAATTTTATATATAAACAGGGTGGGATAGGGCAGGGCGGGATGAGGCAATACCCGAATCCGTCCCGGATTTAAAAAAAAAAATCTCATACCCGTCCCAAACCCGTTTATTAAATTTAAACCACGTCCCATTAGGGGTGGGGCGGGGCGGGTACCCGAAAAAACCTGTCACGCTGCCATCCTTACTTCTGGCTTCATTTCTTATTTAGGTTTTTAAAATTTGAATTATTTGATTAAAAGGATAAATGGAAACCTAATTTTTGAAATTCAATCATCTATCATTTTTTTATTTTAATAAAAATATCCTCATTATTTTTTTTATAAAAATAATATTTTATTTAAAAATTTATATATAAATACTTAAAATTATAAAAAAGACTTATGTAAAAAATTATTTACTTAAAAAAAAAAAACTCAAATTCACAATTTGGGATTATTTAATTCCCTCTAACCAAATAGTTCTTAAAAATTTCCGCGTTGTAACCTCGACTTCTTACTTCGCGTTTCCGCCTCATTAGCGTGCCAACGGAGACCTAACGGATGGTTCCGATGTCGCAGTGAATGGGACGGTATAAAGTAATGAAATTCTTTTGATGACGTGGTAATTTATGATTGGATGAGACTTTTTTGTGGAGTATAGTGGGAAAAAGTCTATTAGGAAAATCCATCCTTTTCTATCCCTCCATCACATAAAAGATATTGTACTAAGTGTGCAGCAAAATGGAATATGACCATCAAATAAAACAAAAAACTCATAGTGGAAATCTGACGTGGCATCTACAGATAGTATTCCCCTAGTGTCACCCACCCACAGGGAACGCGTAAAGT
>VIT_08s0007g01360
AAGAGGAATCCAATTTTTTATTTGTATGGTTGATAGTGAAAATGTTGATGATTGAAGTGTGATATGTTTAAATCTGGGGCCTAGGGCTTGACCTGTCCACTGGCGATGGTGGGCATAGAGGTTGGAAAGATAAGATAATAAATTAAGTATTTAAGATTAATTAAAGAGTGGATAGAGAGAGACAAGCCTGAGGATGAGGAAACATGAGGTGTCAAATAGGCGGAGGGACAAAAATTTCAAGACTTCACACCGAATACTAGTGATCAAGGTCTCCATATACGGTAGGAGTTTCATATCTATTGGAAAAAAGGAAGGGGAAAAAAATTGAAATTAAAGCAAATGCGGCGACCATGGTGGTGATCCACATTTGGAGTAGGGCTAGTTGCCAAAAATGGGGCTTCTAAAGTCATCTAGGCATCAACTTGGAAATTTCCATGGATGGAGAGTCATAGGCAGAAGAGATGAGATCTGGTGGGGGATGAGGAGTGGGGATTGAGGGAGTGTGACACTCCATGTGGCTTAAAGTAGGACACACGTAGAGCATGCGGCGACCCACAGTGGCAGTCCTTATATGACTGCACCTGCCCACGTGGACCCTCATTGTCTTTTGTGACCTCCCTGCCGGCACTTAACCTTGTGGACCCTCTTCACTCTCTTCATCTGCCTCGGCCCCATTTTTCTGTAAAAACACAAATGCATTTCACACACAACTTAACGTGTCCTGTCTCCTTCTAATTTTATAATGCGTTGCAGTCTCCAAATAAGTTGCCGTGGCCTATTGTACTGCATCTGATTTTCCAATTAAAAAGAAAGAGGGAAAAAAAGGGAAAGCCATGTTTGCTACGACAAGATTGAAAGATAAGATGAGGTAGCCTTTCTCCACGGTGCTTATATCCAAAGAAAGGAAGAGAGAGAGAGAGGAGAGAGAAAGGTCTCCCCATAAACATATGTGTTGAACAGAGACAGTGATGGGCTAGTGAAAAATAGGAGGGTTGCTTTTATCCATTAGGAAGTCGTGGCAGAAAAGGTTGGAACTTTGGAGCTGACCCCACATGGGCAGTCAATAATTTTTACGTGGCAATAATCTGCTAATCTCTCAACCGTTTGGAGAGGGAGAAGGAGAAGCAGAGAGCCGAAAAAGATTAGAGAGAGAGAGAGAATTAAGACAGAGTAAGAGAGAAAGCTAGGGAGTTTATTAAGTGTTTTCTTGTTTTTTATTTTTCCATTTTCTTTTTCAAGCTTATAAATCGGTAAGAGGACGATTTGGTTTTCTCTTAGTATGATGCGATCTTCACGTGTCTTTCTCTCTTTCTCTGTTTGTTCTGCTTCTTTCTTTGTTTTTGTATTTTATATCTGAAGTCTGCAGTTTGTGTTTGTTTCTATGCAAAATCTTTATCGGCGTTCTCTTTCTTTTTGAGCAATCTGTGACGGTGGTTGTTGGCTATATCTATCAGTCTATTGGGGCATTCTCCATTCTCTAGTCTTGAGAGAGAGATAGAA
>VIT_13s0074g00110
GATACTTTTCAAGTATTCCATTTTGTTCTTGTAGAGATGGATGAATTTTGCTCTGAATGGTATCAGATGAGCTGAAGCTTTCCACACTGTTCAATTGTAGCATACAGTGCTTGTTTTGCAATTTGATGAACTTTCCCTTTTGGTTAGTCTACTTCACTTATTAATGGAATGATATCAAAATGAATGATTTTGTTGTCCAGCTTCCATTTGTCGGCTCATTTCATTTCACCCTTTAGTCTATTCCTTTAGGCTTATGTCAATTTCACTCTCTTGGATTGGCAATGGAAATACCCATGCTATAGCAAAATCTGGGTTCTCACAGAAGATTAAAAAATCTGAAGAAAAGAAAAAGGAATAGACTAAAGGGTGCTTTCTAAATGACCCTTAGGCATTGACTGCTTTCCTTTTAGGGCACGTGTGGCACTTGGAAATCTATTTTAATTTCCCTGTTTGGATTACTTGTTAAAAATGAAAAATGTAGGAATAAAAGTTCCATTTCGATAGAAATCAAGACTTGATTTTATCATGATTTTGATTCATGTTTTTTAGCACATGCCATGATTTAACTTAGGCCTTATTGGGTAATTATTTTTTAAAACAGTTATAAAAAAATAATTTTTAAAAACTATTCTTTGATGCTTTGTATAACCAAAGTTTATTTGAAAACTTAAAATTATTTTTAACATGTCTTTAATATTTTTAAATGTGTTTTAAAAATAATTTTTATGTCCATAACTTTATTTTTAATTATTATATATGTTTGTATAATTATTATTTAAAACAGTTCTCGAAAAACAATTAAAAACAACTAAAAGAAGTTTTCTGAAAGCAGTATATTTTCTATTTTATGATAATAATAATAAATAAAAAAAGTTTATGATTGTCAAACATATTTTTCAAATTTTTTGTTTTAAACAATAGAAAACTGTTCTTGAAAATAATTGTCAAATAAGCCCTTAATTGTTATTTCTATTTTCAAGTATGAGAAAAATTATAAATAAATAAAAAAATTTGTAAGTTTTTTCTCTTATTTGCGCATTAAAAAAATATTAAATAGAGGAAGAATGCACTTTCTCCAAATTTTACTCATTTTTATCTTATGAAATGAAGGAAAAAATGCAGGAGCATTTCTCTTTTCTTTCTTTCTTCTTCTCCTTCTTCTATAACATTTAAATACGAGAAAATGGTTTTCTTGAAGTTTTTTTTCCTCTACTCTCTATAACCAAACATGGTGTAAGCATATTCCATGTGATGTGCATTGAGTGAAAGAGAGGTTTTGTAGAAATCATACAATAAGACAAGCAATAATGCTGAACAACTTTAACAGATGGTTTTCTCTTCTTCTGCTGCTTTTTATATTCACGTGGGCCGCTTCATTTACAGCCAGAATAAACAAGGATAGAGATATGGTTAGAAGCATAAATAATTGCCCATACTGGCCGCCAGTTCTGACCAAGTTTGCTTTAAATATAGGATTTTCTTTAGCCCAATAGCCAGACC
>VIT_18s0001g06020
TTGTAGCCTCAGGGAAAAGTGGGACGACAATTTTAAAAAATAATTTCTAAATTACCGTAAAAAAATAATTTATAAGTGAAAAATCGTCTCTTTAAGAGACGATTTTAAAAAAATAAAAATATAAAATAAATCAAAATGAGAAATCATCTTTTAAAAAAATAATTTCAATATATAAATATATATATATATATATATGAAAAATTCTCACTTAAAAGAAAAGAAAAAAAGAATAAAGTGGGAAATCCTCTCTTCAAAATATGATTTCCATACTTTTAAAAGTGAGAACATCTTCATGTTTAAATATAATAAGTTTAAATATAAATAATTTATTATTTAAGTATATTTTTTCAATTTCAATCATAAATTGAAATTTAATAGTTTTTAATTAAATTTAAAAATAAAAAAAAATTATAATTGAAATCTTAGTTATTAATTGCCGCTAAAAAATATACTATTATTTCATTAAAGATAAATTTATTATAATACAAATAAATTAATATCTTAAAAAATAACAAATTAAATATCTTAAATTAATAAATTATATAATTTTATATATTATTTATATATTATATAAGTTTATTATTTTAATATTTTTAATTTATTAATAAATAAAATATTCATTTATAATATTTTTTATTTATCAATTTATGTTTGTTGAAGTAATACTAGATTTTTAAATTTAAATATAAATAATTTATTATTTAAGTATATTTTTAAATTTTAATCATAAATTTTAATTTAATAATTTTTAATTAAATTTTAAATTAAAAAAAATAATTAACTAAAATCTCAATTGGCAACTGTAACTTTAATTTAAAATGAAATCGTAGTTGATAACTACGGCTTTAGTTCAAAAAATGAAGACGCAGTTGATAACTACGGTTTTAACTAAAATAATAAAAAAAAATATTTTTTTAATAATATAATATTTACGTGCCACTAAAAAACAATTTAAGTATTAGTTAGATGTTATAATTTTTTTTTTTAAAGGGTCATTTTGACCCAAAACTCTATTTTTAAAATCTGGTTTTCAAAACAATCATGGAGGATGATGAGTTGTTCTCCAAAGACGTTCAAATAAATGTATTTATAATTTAGAAAATGGTAAAAAAAAAAAAACAAAATGCAAGAAAAATAATAAAGAAAAGAAAAGTTTGACGATGATAAAAAGTCACCCCTAGGCTCTTAATGTCATTAGCTGTAAACATAGAGTTTTTGATTTTTCACAGCGAAAGACAGATCCGCACTCAACCAGATTAATTTCAAACGCGCTATTGAGTATTGAGCTGGCATTTGCTTGCTTTTCGCCTTTTCCCTTCCTTCTCGGCACTTTCATTCATACCCTCTCCCTCGCTCCTCTCACGCTGTTGGTCACACTCTCCCCACTGCCTATTTTACTATATATATGAAACCCCCAATTCATCTTCTCCTCACTCCAAACCCCCACCAAAGCCATCTCTACAGCTTAGCTTCACTGCACTCTCTTAAGTCCTAACTACC
>VIT_07s0005g01760
GTCAAGTAAAAATCTAAGTATTTTATCAGATAAGTTAACCTAAACCTTATGTCAAAAATATAAATTTAAATACCACTTAATTATTAAATAACTAACATATGGTACATCTCATTTAAGCTATTTAATAATCACATCCCATATAATAATCAAATTAAGTCTTATATAAATCTATGATTAATATTTCAACCAAATATATTTATGATTCAATTGAACAATTAACTTAAAAACAAATTTAAAATGTGTCAAATAGTTTAAATTTATGATTAGATTGATCAATAAAATTATTAAATGAGTTGAATTAAATTAAATTTGTATTTTGTAAGTTAATTTAAAAACTACTAATTTATTAAATAGGAAGTTGACATAAATTTAATCAAAATTCAATTATAGCACTAGATTCAAATATGTAAAAAGCATGTTGGATTTAATATTGGATTTGACTTAAATTTAATTATATTTAATTCAAATATGTAAAAAGTATATTGAATTTAAAATATGTTGGTGAATCATATTAAACTTTATCACCACTGATATATAGAAACCTAAAAAGTGACACGTTTTGGAATTGTTTTTTTGGATTCAGCAAATCTCATGTAATAAATTTGTAGATTAATAAAGAGCAGTACTTACCACTGGAAAGCCCTAATAATACTCTATATCCGTAAGGCCACCAGAAGACAAAGTCATACTTATACAGTGACTTGGTCGCCCTTGGCGAGTAGGATGTGCCCCTCTCCATTGAATTGCCCCCCACCAAAAAATACCTAATGGACCCAAACCTGTTAGTAGTTATAATTTCAATCATAACCATCATAGCAAATAAATATAGAGAAGAACAAATAATTAAGGGCAAAAATGACGTCATTAGTTCTCTTCAAGCAGTATCTACCTTCTGTTAGGCTGTTAGCACACCGTTGCACCTATCGTCATATTGGTCATCAAAGCATTATTGATGAAGAATCCCTTATGGATCGCTTAATTTGGGTGATGTCCACCCTATTTCCTAGAAAGTTCACTCTTCTGCGATTGTAAATTCTGAGGTTTTCAGCACCAAACCCTGGAATTATTTTGAGTGTCATATTGAAATATACACCAAATGAAGCGTAATTAAATGGTTCATGCTTAGATTCCAGTTGACGAATCAGCGCTTGGAGCTCAGGAATAAGACTTGACTAAGAAGTAAGAACCTTCATGCTGTTGTTCGCGATACGTTAGGCAGAAGTTCGCAATGACTTTTCAAAGTCAAATGCAAGGGCGCGCACTGCCGACAAGGACTTGTTCAGATACCTGTATGTCTTTTATTTTGATATTTTCCAATTTCTACGCGTACCATGGTGGAACCCACGCACCATACAGCGTCCACAGCTGGCTCTTGGCAAAGACTACGTTCCTGTAATAATTATGAAGAAAGAGGGTGCCATCATACTTGGATTACTATAAAATGGCCTTGCCATTCAAGGACTTCACACAACATTGGCATAACTACCCGTGCAAGCGAAA
>VIT_13s0073g00490
CAAGCTCAAAAGGAGACTTTGCCCGATTATTCAAACGCTTTGGGAACGAGACACGAGTATGTTTCCCAAGCTGACATGACTCACACGGAAGCGACGACAAAGTGGAAAAACGAGGAACCATCTTCTGGAACTTGGAGAGACTAGGGTGGCCCAGACGATTGTGAATGAGGAGAGGAGCATCAGTGGAAATGCAAACTGCAGGAGATGAATCTGAGGTGAGGTGATAGAGGCCTTGAGACTCACGTCCTATGCCAATCGTCTTCCCCGTACTCCGGTCCTGCAAGGTCACAAATTTATCAGAAAAGGTAATAGAGCAATTAAGAGTACGAGTGATTTTGCTGATGGAAATAAGATTAAAAGGACATTCAGGAGTATAAAGGACAGAAGTGAGAGGTAGAGAAGGCAAAGGAAGGGCCAAACCAATACCTTTAGCCACAGTTTGAGAACCATTAGCTAAGGTAACAGTAGGTAAATCAAAGGTAGTAGTAATAGAGGAGAAAAGATCCTTATTACCAGATAAGTGATCAGATGCTCCAGAATCTAGAATCCAGGGTCCAAGAAAAGATGTGTGGGTAAGGCAGGCAGAGGCATTACCAGGTTGGGCAACAGAGGCAATAGAAGCCTGAGATGTCTGAGATGCGGAGGAGCTCGGAGGCTGAGGCAGCAGAGAATCAGAGGACTGGGCCATATGGGCAGTGCGAGGAGGTCTTCCATGTAACTGATAGCAACGATCGCGAGTGTGGCCAAGTTTATTGCAATAGGTGCAATGAGGACGTTGGCCTCTACCTCGGGTACCACTGCGTCCTCCTCGAGAGGTAGTTTGAGAAACTAACACAGAAGAATCTGAAGCGCTATCAGATGGCAAAGTCTGAGTGGACAAGATACGGAGGAGGCGAGCAAACACATCATCCAAGGACGGAACTGATGAACTACCAAGAATCTGATCACGAATAGGCTCAAGATCCGGACGGAGGCCGATAAGAGTACGGACCATGAAGAACTTGTCAAGCTGTGTTTGTTGAGCCCCAACATCAGGAGTAAGAGGCATCACAGTCAAGAACTGCTCCTTAAGAGAGGCAATCTGGCCAATATAAGTAGATAGATCCAAGTCCTGTTGGCTGAGATGGACAATAGCAGAAGCCACCTTATAAAGACGCTGGATATCATTCGTGTATAATCCTTTGGCCTGAGTCCAAAATTTAAAACAAGTTTTATAGGCCTGAAGATGAAGAAGAATTCGGGGATCAACCGATTGCCATAATACACTACACAACTGTGCATCTATCTTCCTCCACTGTACACAGTCGACCTCAGGGATATCTGCCTCCTGTGTAATCAAGTGATCCTCATATCCTTGACCCATAAACCAAAGTTCAACAGAGGCAGACCAGGAAAGATAATTTTCACTCCCAACTAATTTCTCCGAAGTAATCATAGGAGATCCAGATATGACAGAGGAAAAAATGGAAGCTTTAGTAGCCATATCCACTTATCTGGAGA
>VIT_08s0007g04000
AATTGCACAATCCAGAGCGGCATTAAGGTTCCGTCTATACAGGGGCTTAGGTTAACACTTGTTTTGTACATCAAGCATAGAAATAGCACTTGAACAAATATAATGATGGATAATTTAGTAATACTGACTCTATGGACGAAGACCATATTCCAACTTCAAATCTTTCGAGGCAGAATTTCATGAAATCTTCAGAATGAGGCCTGCAATAAACCGGATATAGGAAAAAGAGAGGGTAGAGTAAATTTCAGTTACAAAGGATTAAAACATGAAGGTATTAATAGTTTTACCTAAGTGTTTTCCGAAGACCACGTCAGGCCGTCGGTGTTTTGGAATCCTGGGCGTGTCACGCTTGAATGCCCTGTGTAACAGCAAACCACTAAGGTTCATTACAAGAAGCTTCTTTCGTGGACCAAGGGTTAGCTTCTCCAACGAAAGACCAAAATCATTTCCTGAATCTTTTTCATTCTCACTCTCGCTCTCACTCTCAGTCTCAGTCGGAACCACATTCTTGTTCTTCGAGATGTCCAACTTTCCAGACATATTTGGTGATATCGGTAGAAAGAGAGATGGAACTGCCATGAAGGAATGGCTGTTGGTATTTATAAAGAAAGACGTAACTCTTGCAATTAAACAACTGATTGTATTCCATGATTCATGTTTGGGTAATTGAGCCTGCTTCCGAGTTGACACTTCGGTTAGTGTGTGCACTCATCTTGGGAACCTCATCATCCTCCCCCAAATGGTACATTAACTGTTTCGTTTGCAAACCTACGTTTTGTTTTTGGGTTTGCTGATCGTCAACAGGCCTCCGTCATAATTGCATCATTGAAGCATATTGAAAAGCTAAAATTCTTTATCAATAATTGAAGATTCTATTTATTGAACTTCTTTGTAATTTACAATTTTTTTGATAAGAAAATCGATGATCTTTCAATGCTTGGCTGTGGCCTTTTATACCATATTTGTCTACTCCTTTAGCAGGCTTTTTTACCATTTTTTTTCAATAATTGATTTTGAAGTTCATCTCTTACAAAGGACTTTACTAAAACCCGCAAATGAGGTGATTTTATATTGTTTATTTTTTTAAAACTTTTAATTTTAGAGTAAACTCGTGATGTTAATTAGGAATTAAGTATTTTAGTCAAATTAAATGATTGATGTTATTTCTTTATTCAACATCATCTTGAAGTTGGATGTTGAAGTATAGAGTTTTGGGATGATTCTCGAACACACACACATATAAGTAAATTATGAGTAGTCATATTGAAAAGTCACAGCCGCTCCTTCTAAGACTTACTAGAAAAATAGAGTACACCCAAAAATATAGACGTAGCGCCAAGTGGCAGAACCTTCCCGTAACACCTATCCTATTTCTTTCTAGTACCTTCTGTGATCCAAACTCATCACTATAAAATTCTCTACTGCCCAACTTTCTGTTCGTACACTCAGGCAAAGAAAATTAAGCAGCGATTTGGTTAGAGCTCAAAAAACCGAAGCAAA
>VIT_18s0001g11760
AATAAGATAAGTGATGAGTATTTAATATATTTCCTTTAATTATCAATTCTAAGATAACCGATTAAGGCTAGTGTTAGTATATTGGCTCGTATAGTATATTCCTTTGAGTATTTTTTATGAAGGTCGGGGAACATTAGAACCAAAAGAATTAATTCCTTTGAGTATTTTTTATGAAGGTCGGGGAACATTAGAACCAAAAGAAGTAAGATACTTTACGATCCTCCTCAAAAAAACCACGACAAGCCATTAGAATGAACCTAATTCAATAGAAAAAAAACCCTAGGACGAGAGCTTCCCAAAGGAGATCAATGACATAGTCACTCTAGTACAAGTGTCATCAGCTATTTGTTAAACCGTTGCTTTGAAGAGTCTTAATGAGAAAATTACTGTCTACCTAAAAGCATATTCATCGTCTTTTCTATATTCTTTTTATACAAAATATTTTAATCTTAAATTAAAATATAGGACATACACATGAACAATAATTTTATTTTTTTTATCATTTTTTTTATTTTTTATATTACTTATTTTGTAAAATAATTTTTTTTATTATAAAATTAAATTTGTGGTTAAAAATAAAAAATAAAAAATATTTATAAAATAATATTAATATATATATTGAATAACATAATATAACATTTTTTATTTATACAATTTAAATATTTTAATCATTAATACTGTTAAATGTAATAAAAATAATAATTTTTAAATAAAAAATATTAAGATGGAATATAATTTTATTTTAAATATTGAAATATAATATATATTTCATATTAATATTTATCTATTTTAATAATTAAATATAAATATAAAATAATATATCATATTAAATGTGTTACATAAAGATATCATATAAAATTATATCCCTATCAAATGTGATGTATAAGGATATGAATTTTTTATTTAACGGATTAAAATATCCTATACAAAAGGTCTATTTGGACACGTCGACATTACATTTAGGTGAAGGGTTCCCCACCTAACAAAGCACCCGGTGGACAGTTGGAGCGAGAAGCCTCTAACACAAGACTCACCTCTCCCGTTACCCCATCCACGTGACTCACCATCCAAGGGAGACTTCTAAATTTCTGACCATACAAACCAGCCGCGACTTTTCCAGCGTCAGCCCGCGGTTGTCCGCTAAACAAAATTCCCCAATTGTGGACCCATGCCAGTTGCCAATCACCCTAACCTAGTTCTCCTTATTTAATAATCCCTGGGAATGGAAAGGGTGTGAGTCGTGTGACATATCTCCAACCGCGAGTCTCTGCCAAACCTTTGAATGTTACCCCCCACTCCCAAGTCACGATGCGCCATACCAAACCTTCAAAAGAGCCAGGATCAGCTCAGCTTATACCTACCTGGTCGGATAAGAATCACTGATGGCTCCACACCCCTAATTCTCCCTTCTTGCTTACATAGTATGCTATATGTATGAGGCAGATAGAAGCTAAGAGCGCAGTCGAAGTGTAATCGTGGAAGTGGTTTCAGAGGGCGACA
>VIT_08s0007g02780
CATAAACCATTCTAGCCTGACTTGAACTTCAGAGGGGTGTGCTTGGACCACTCGTTTGGACATTCTTTTATGTAGCAAAAGAATCCATCCTATTCCATTATTGTTAGACAAATTCTCCAAAAGACACAAAAAAGGGAAGAAGGTTGTTTAACTTTAGCTAAGTTAGACGAACCTGACTCCAGTTGACTCAGAATTAACACTAAACATAATATATAAAAACTCATGTAAATGTATATGTGATTTTCATACGAGTTTTTTCATTAGATTTTGATGAAAGATTTTCAAAGAACTTATAATATAGTATAAGAATGACATTACTTTAAAAGTTAGTTTAGGGATTAAATTGAAGCACGGGTGAAAGTATACAATAACTTATCCTTTATTTTATTCAAATAAACATGTTTAGAGCCAAATCGAAATGATTTGAGTAAAGGTTCTATCCTATAGTGTTTTGTTCCTATGGTTTTAATTAAATACCGTGTTAAATATAGTCATCCATTTTTTTAAATAAAGAAATTTTTTAATAGTCATTTGATTTAAAAATACCTATTCATAAAAGGAAATGATTTAAAAAAAATATTTCTACACACTCATATAAAAATAATTACAAAATATAAACTTTTAAAATATAATTTAAGTTTCATTCCCTCATTGATCAATTGTAATAGTTAAATCATCAAATATATTACCTTTAATAGAAAAAATGTATAAAATACTAATTATTTTTAAACAATTATTTGAAATTTGAAATTTATCAATATTTTTATTTGACATTTTTCCCTTTATCAAATCAAACAATATCTATAGAAAGAAAAAACAACAACCTTAAGAAAGACTTACTTTTGAGAATATTATTTTCCTTGGACGTGTATTAATATAATATTTTAGAAATACAAGACATTACCAAAAATAAATATTGATGGATGTAAAGGTAGATCAAACTTATCCAACTTTTTATTTTATTCAAAATAGAAAAAATAAATTTCTTCCACAAAAATATAATTTAATAATTTGGAAGACTCCTTTATAATCCCCACCCCCCCCCCCCCCCCCCCCCCAAAAAAAAAAAAAAAAAAAAAAACCAAAAAAAAAAAAAAAAAAAAAAAAAAAAAAAAAAAAAAAAAAAAAAAAAANNNNNNNNNNNNNNNNNNNNNNNNNNNNNNNNNNNNNNNNNNNNNNNNNNNNNNNNNNNNNNNNNNNNNNNNNNNNNNNNNNNNNNNNNNNNNNNNNNNNTTTTAAAAATTTTTTTAAAAAACCAAACCCTCCCCAAAAAAAATTTTTGGGGGGGTGAAGGGGGGGCAAAATTTTCCCCCTTTTTTTTTTTTTTAAAAAAAAAAAAAAAAATTTTTTCCCCCAAAAAAATAATTTTAAAATTTGGGAGGCCCCTTTTTAATCCCCCCCCCCCCCCCCCCCCCCCCCCCCACAAAAAGAAAAAAAAAAAAAATCCTAAAAATAAGAAAAATTAAAAGTATAAAATAAAAAAGAAAAAAAAAAAAAAGG
>VIT_02s0236g00130
TAATTAGTGCAACGTGAGTCAAGTAACAATGAAGGTCCTAGAGTAAGAAAAGAGATCATGAGAATAATTAAAGTAAAAGAAGATACAGATTTAAAAATATGTTATTTATTTTTATTTATCACTTAAGTTTATTTTTTTACTTGAAGCCATATAATTAAATTATTTTATCAAATATATTTAATTTTAACTTAAAATTTATTTTAAATCATCAAATTGATATATTTATTTTCATAAATTATAATTAGTGCAACGTGAGTCAAGTAACAATGGAGGTCCTAGAGTAAGAAAAGAGATCATGAGAATAATTAAAGTAAAAGAAGATATAGATTTAAAAATAAGTTATTTATTTTTATTTATCACTTAAATTTATTTTTTTACTTGAAGCCATATAATTAAATTATTTTATCAAATATATTTAATTTACTTAATAACTTAAATTAAGTTATTAAATTACTCAATTGTTTACAAAACACCCACTTAATGTCATGTAAGTTGGAGATTATTAAATATTAAAAAACTATAATTCCTTAATATTAACCTTGATGCCTTGTTCCTATTGAATGATATCTTTAATCATATATAAAAATTAAATAAAATTGTGAGTGAATTTGTTGGAAAACAAATTCACAAATTATAGTGCTAGTTGTAAGTTTAAGATTTTAGCATAATTTGATCAATCATACCTACATTTTCGATAATAACGAATTATTCAGTTCAGTTCTAAAGTGGATAAGTTTAAAATTGGGCTCAAATAGAACTGAAGAAAGCTTTCAAGGCACTTTTTTCACCTACTTTGCAGATTGTCTTATTCAAAGTCTATTCAGACGGTCCACAACAACGCTAAAGCAAAATCGGCTTCAGACAGAAACTGAATCACCTCCTTAATCTCATAAGAAAGAAAAGAAAAAAAATCCATGAATGACTCAACTCAACCACCTCTTCGATGTTATATTGAGCCCTTGATTTAGCTTGTTCAAATTATTTATTTTATTTTTTAAGATAATTCAGAATTCAGAGACGAGATGATGGAAGCGTGGCGATAGTTTGTTAGGAGTACAGCCAAACAGTCACAGAACGTGGGTCCTCAGAGGTGCACGTTAGGAGCTTTCCATGTCCAGGCTCTGAAAGAGACTTATCCTACACCCCACGCCTCCCCCTCTCCCCCCTGCGACCCTTAAACCTGCGCGCCAAGTGTCAGATACTCGGTGTATGGTTGTTGTCAGTGTCAGAGTCTTGAAGGACGTCACTTTGAGTTGAAGCCAATCTATACGTGTCCTTCATTTCCTATTAGAATTTGTCTAGCGGCAAGCATCAATCATCATCGACTAATAATTTAGAATCTTTTGATTTTTTCAACAACGACCTGGACTTTGCTTGGTCTTTTTGTTCTCAAATAGTCTCCATCTGGTTTATTTATCTTGTTTTTGTAGTTTCTTCATCTGGGTCTTGTTTGTTTTTTAATTTTCTAGTTGGGGTTTGAGGTTTTTGATTGTGGGTTAG
>VIT_14s0068g02190
CTACGTGTCTACAATCTTTGTCTACTGCGAGCGGCGTCTCGAGCCTGCCGGCCCTGCCCCATTATTGGCCGTTGCCTCATAACTCATCAGGACACATCACCACTATTTAAAACATCATCCCCCTTAGACTCCATATTTTCTTCCGAATTTCGAATATATTTAGAAATATTAGTTGTAATTTTGGTTTAAAATGTTGTGGACAAGGACAGAAGAAAGTAGGAGAGTGCAGACAAATCCCAAGTGGGTAGTCTCAGACAAGCAACAATGTGGGCCGACTTTCATGCCAATCAAAACACTGAAAAATCTAAATGACACCCACATGGATCTTTTATTATAAAAGAAAATATATATCAAAAATAAAATTCAGATCTGGATAAAGTGGCCTTCCAAATGCCTCAAGGGTCATTTTTGTTTCAACCGTCCGATCTGTTCGGCTTCCCCACCCAGATCCTTACACGTATACTCTGTAAAAGGCTGCTATTAGATAGGTGCTTACCTGTGACGATATACCCTGTTATATATATCTCCTTTTCGGAATTTCCCTTATTTCAATCTCTATGATAGGAACGATAATAAATAAAATATTAAATAAATAAATAAATATTAGTGGTGGAATGTGATTGCTTCATAGCCTTCCGGATTATGGGAGATCTCTCATCTCTCCGTCACCTAGACGATACTTTTGAAAAAAAAAAAAAAAAAACACAAAAAATTGGACTTTCCACATGGCAGTTTTTTACTGGCACACCAGTCAGAGCAATGAATTATGTTAGAAAAACGACAAGAGCAGCTTCCATGATTGTCGCTCTGAAAAGAAACGATTTTTCCCTTCGGTTTAAAGAAAAGAAGAATCGGCAGCCACAAGTTGATTACAGAAAGAAATTGATTGGAAGGTGAAATTTTCACATTTGATTTTTTGTTGTTAAAATAACAGTTGTAGAGTGTGATTTTGAGCGATTTCTTTTTTTTTTTTAAATTTGTAAATAAAGGAAAAAACGTGGCCGAAGATAAGATGGTAAACAGTAGTAGTTTAAGAGAGACTAAAGATGTGTATTGTAGTAAGGGAAATGAGCTGTTTGATCCAAGACTTGAAAAAGGAAATAGTTTTGTAGATCATTTATGATCAACCTTCCAAACAGACGTATGAGTTTATTGTATAAATGGACCCCGAGTGAGGAGGACAGTGTTGTGTCTTTTTGGACTGGCTGCGAGGGATGATGCCATTTCACATTCCTTCTTATCAGCCTGCAGAAAGCCTTTCCACCATGGCTGTGTCACTACTTTCACATGCATTGTAAACGATAGAGTTGCCTATCAATATTATATTATTAACTGAGACAAATGGGTGCAGGTATATATATATATATGGACTGACGATTCACCTTTCTTAGTTTTTAATTCCAAGACAAGAGGAGCAGGCGGCACCAACTCTATCACCTCCATCTCCATCTCCATCAGAGCTTCTAGGCTTCTCTGTCTCTGCAATTTTCCATTGCCTTG
>VIT_12s0057g00210
ATTATATTGTCCACTAATCCTAGATTATAACGTTAGTTTATAATATAATCGAGGCGTTGTGACGCGTTTGGGAACATTCTAAAGTTTGGTGAATCTCTCAGTTGCATATGCATGCTCAAGTTCTGAGCTTTCATGGTTTTGCAGTGATGGCTCAATTACTGGGCATTTTAGTTGCCATTGAAAGCATTCCCCATGGTGCATCCAAACATGTCCTTAGGTATTGAGAATAAACTAAGACAACAGGGTAGTTTAATAAGCCAAAGTAGCAAGCAATCATGAATATAACAAAAGGGGAAGATCTTATCTTTTAAAATGGTTGATAGTAGTAGATATGATGTGAGATGGAAGCCAATAACCATATGGGTTAGTGTCACTTTCTTTTTATAAAATGGGAAACATTATACAAGATTATTGTGAGAAGACCCACCTTCAATCAAGTAGTTGTTTTAAGTGGGGTGCTCTACTGACCCACTCAATGACTTTGCCCAACTTATTATTATTTTTTTTCTTTGAGGACCTTCCTCTTTGAATTGAGATCTATTGTCATCAGTGGAGAACCCTAATGCCAGTCTATTCCATGTGCTTCTTGATTAATCATACAACATCTTAGCCAGATTCAGAGTAGAAAGATCAATAAAAACATTGTTAGACTTTTGGGAGTTGAAAGATCAGTAGAAACATTATTAGATTTTTGGTTGTTGAAAATTTGAAACTATATCAAATAAGGCATTAATGGGATTGGTTAAATCCAGAGGGAAAGTGAGAAATTTTTTGGAATGATTTTCCAGGCCAATTCCATCTCCTTTTTCTATGTTCTGTGAAAAGCTAACAAAGAAAATAATTGGAAAAAATAAAGCATTCCTCCATGGAGAGTGAAGCTCAATACTCTTTTGTCCTCTCCCACCACACCCATTAATTTGATAATATCCTAAACAACTTACTAAAGTTGAGGGCAAAATAATTACAAAGCTCTTTATTTAGAATTAGTTTTATAGGTGGACCTCACTTGAAAGATCAAAAGAATGTGAATGAGGGTGACCCATGAGCACTAGAGAATAGAGATAAAAGCTGAAAAGGATAAGACAATAGGGAAGCACATTGAATCCTCATCTTCATACACTGTATGAAGAGAGCTTGGTGGCCCATCCCACCCAAGTATGTACAAAAGGTGTCCTTAAAGCCAGAGAAAGAAAAAAAGGGGAAAACAAAAGAGACCATACTCAAAATCCATCTTTCCATCTCCATATTTTAAGGACTTGGATGGTTTTTGCCATTTGCCAGTGGTTTTCCCCTCACCAAACCACCTTTCACGCCTCAGCCCATACTCTCTTTTAGGGCCACGTTGGCTCCTGTGGCTGCTTTATAAGACACTAGCCCCCTGGTTCTCAAGGCCACTCTTGCCTCTTGTTTCCCCTGCGTAGGACATTCTCCTATAACTGAAACTCTCTCCCATATAGGCATATTACCTTAGAGAATTTCACTTCTGGGAAAAGGTACAAA
>VIT_18s0041g02430
TGACTATTAAAAAAATATGAAATTTCTCTCATATTTAATATAATTTGAAAATTATTCAATGTTTAAAATTTAGTAAGTAATTTTTTTATTAATAAGAATCATGATGAAAATATTTAAAATGTTTAACTAAAAATTTATATTAGTTTATTCAATCTACAAAAATATTTGGTTTATATTAAATACTATATGTATTAGTATTATTTTATAACATATTTTATGGATAGTTTTTAGTTTTTTTTAATTAGATGGTTAATTTTTTTAATCATTTTTTTGTAAAATAAATAATATAAAAAAACAAAAAAAGACACATATTTTATATTTCAACTTTTGATTAACATTTTCCATCGTCATCAATATGACTATCATTCAAAGGATTTTTATCAGATTTAATAGAAGCAACAAATACAAGATAATCATTTTAATGATGAATTTATATTTAGGCTTTGAATCTTTAAAGACAACTCCCGCTTTTGAGTATCAAACGGGAACATTTAATACATTTGAAAGGATTCTACAAGTTCATCAGCACTTGTCCTTACTTTTTCATGATCACTTTTTCTTTTGCTCTCATGCACATTGAATTTGAAATAATAAGGAAAAAAACATTATTATAATTATCATAATTTTAAAACTAAGGCGGAATAGACATTTTATTTTTTATTTTAAAAAATAGAAACACTTTGTATAAAAACTAACTAAAAAAATTATCTTAATAAAAACTAGCTCTTCTTAAAAAAATTATCCTAACCTTCTCAAAAATTCTTCTCAAAATTACAAATTTTGAGCAACTTACAATATTTTGTTTTTAAAAATTTTAAAAAGCTCTTTTAAATACACAAGGTATGTACCTATTTTATCTAAGAATTTTGATATTCTATAAAAAAAAATAAGGAATATATCCAAAGAAGTTATAAAAAATTATATACAAAATTTTTTATTTAAAAATAAAAATATAAAATGCATCCAAACATGCACTAAAAAATTATTTTAAGTTAATAGTTTATACTTGAAAAATATATTAATTTTATTATTGGATTAAGATGATCATTAAAAATTCAATTTTAGAAATGTAACATTTCATCATTTTTTGGTTTTATTTTGATAAAAATATCTTTATTCTTTTTTTTTTTTATAAAACAATTTATTCTTTTAAAATCTACGTATAAATGCTTCATATAATAAAAATATATTATTTTTTAAATAAAAATATAAAAACTATTAGATTCACGAGGAATATCTACTAATTAATTCTTACAAAATTCCTATAGGGTATGGACAAAATATTTAAAGATACATTTTTATGTAAGAGACCAAAGCCGGCCAATGGCGTACAGAGATTGATTTCTTTGTTCTGTTTGTCTGGTTGAGTGTTGCGTCAAAAAAGGACACGTCGGAAATTATATAATTGTGAATGAGTTTCCTCCGTCCCCAAATACAGGATAGAATAATACCTGTACATAATCTTGACTGTGAGTTGAGTTGCAGACTTGCAGTGGAGAA
>VIT_08s0007g05580
TTCAAATAATCTTTTGTTTCTCTTGATTTTAAATAAGCATGAATATGATTTTCATAATTTCAAAACAAATGGAATTTGTGGGATTAATTCATGCAAAATCAATTGGACTTTGGTGGGACCCTACATATAAGTTTTCTCTTATGATCGTCAACTGTTATTCTTAATGAATATTGCTTGATTTTTGTCTCGCTCTTTAATATGCATGTGATAATTTTATACTTGAGTTAACCTTATTTTCATGATAGCGCATTATTACTTGCTGCTAAGATACGATTTCACTCTTACTTTGCTTATTCTTATACATGATTCGTTTTATTATTTGATCATCTCATTAATATACATTGATTCCGTTATCAATTGTCACATTTGCTTCACCTTTATTTAATAGAAATTCATTTTTAAGGACTTAAAAGGGTGCTACAGTTTTTACCATACTTTCCTAATAAGTAACCTGACTCCCGGATCCGACTTTAGTTTTTCACAGTCTGTCTTTTCTAAATAAGAAGTCATATTTAGAGTTTTTTTTTCTTATTTTGTTTTCCCTTAAAAAAAATAAAACAAAAATAAGTGGTGACTTATGTCATTTTCTAAAAAATAATTTTTAAAAAAATAAAAAAGCGAGCGTGCCATCGGGGGGAACATATTGAGCAAAATGCGGGATCCACGATATAATATAAAAGTTTTTAAAATAGTGTTCATATTTATAATTATTATTTATAACATTCTAATTGAAAATATCTAAAATTTATTTTTAAAATAATACATTTTTAAAACAAATTATTTTTAAAAAAAAACTATTTATATCAATTGTCAAATATGTTTTCCAAATTTAAAAAAAAAAATATTTATATTTTCAATAACCTAAAATTATTTTGAAAAATAATTACCAATTAAAACGTACATAGTTTCAAAAAAAAAAACCTCTTAAAATATTATGAATACCCTAAATTGCAATCAATTTGCTGTTTTCAAAAAACAAACAAATAAAACAAAAAGTATCTGTCAATGCGAGCGGCTGTATTCCAAACTAAGTTGGATTGGAAATTATTTTAGAGCTCGATCAATATCTAGGTTTTTTCAGATAATATTATTTTGGTGCTACAGAAAATTTTAATTATTATTTTTATAAAATAGCAAATAAAGGTAAAAAAATAATTTTAGGTTGAACTTTTCGTATATATTCTTTTCATGTCCACGTAAACATAAAATTTTTGGACAACTCATTCGATATGAGGTCACGAACGACGAAACTAATAGAATCCAAAACATGGGTTTAATTCATTGGTCGGCACTCCACAAGTCTCGCACGGCAATACCAACCCCTGCTGTAGAACCTCCCTGCTACCTTCTTCCAAGTTCCAACAACACGTGGAGGACTGACATCAGATGACGACCTTTTAGTATAATTCTATAAATAGGAAGGAAGGAAGGCCAACCCATCTGCGCATTCCCTATAGCAGAAAAAAAGAAGGAGAAAGCGCAAAGGTTTGCGAGAGAGAA
>VIT_01s0127g00260
GAATAATCTCCATTATGGTACGTAAAAGAGATACTTTGTGTGGTCTCTAATTTAATACATAGCCCAGCAAGTTGGCATTCTTGTGAGTCACGGGAGAGATGTCCCACACCTACTACACCAAGTCGCTCTGGCATAAAATGTTTGAAATTAAAACGAAAAAGATCTTTTCAATGTCCATTGTCAAAGGACATTAATTGGAATTTTCAATGTGCAAAATTACTTGTAGATTTGGGTGTGTTAAATCTCCATAGGCACGTGCAAAACAACCAAGGACTTCAATATTTTAGTAGTAGTTGGTGGTTGGAATGACAACGGTGCACCTGTTTGTTGGCTGGCTCAACGTCATGTGTCACAGTGGGAGGGCCGTGACCCTTGCCGTGTGGATGAAAATGAAATGAAAATAGCCATTTCAATACGTATCGTCGATAATCGAACGATCATCACACTACGACTTGATTTTATCAGTCAGCGGGTCAATTTTGATGCCCGCCTCTGGATCACACCCAAGTGGGCTTTAAAGGCGTCCCACATTTTACGCAATTGACTGGACTCTTTATTTCTATTTTCAATATGATGGTGATGCACTTCAAATCCAAATGATCTTATTCTATTACGATATCACGTTCTCACTGGAGCAACTGGAATGGCAGAGGAAGAGGCAGCTGTGTAGTTTTGACTCATTAGGGTGGCTGAGAATTTCTCTTACTATTGTTTGGTGAGATCACCTCATGCTTTGGGGTGGGAGCTCAGCTGCGCTGTAATTAATTTCACTCCACCAACCCTTGGTGTCCTCCCCGCAATAAAATGAATTATAATGGGAACAATGTGATGAGAGAACTAGTGGCTTGACCCGTACACCATGAACTCATACCCTAATTTCCACAACTTGATCAGCTTGTTGGGGGAGAATAAAAATTCAAATTCTATATCTCCACTAAACACCAAAATCCACTACCTACTAAAACCAAGGAAAATGATTCTATCAATGCCCAATTTAAGCTTTTTTTTTCCCCCTAAAGTGCACTCAATTTAGTTGTTTTTTGACTCAACTTTGCATTTAAAGTATAGGTTAAAAAATAATAATAACTTTCACATCTTGAAGGCTTAATGATTTTAAAAATTGATTAAAAAAATTAAGGTATTAAATAAATTTTGATTTTTTTATTTCAAAAAATAAGAGTATATATTATATACACCTAACACCATTTAAATTTTGATTGATTAGAGTACCAAAAAAGGCCAGCATATGAAGGTGGGTGTTGGTTACTGGTTGTCCAAAATGAACATCTCAAGTGGCAGCACCTAACCCTATTTTAATTTAATTAATAAATTTACCAGCGAAGTCTGCACATTAAGTTCCAACTTTTGGACCGATGCAATGGCCCTACGGTACTACACATAATCCCAGAAAAAATGTATTCAGGATCAATGGCAGCGGGGACCGCTGCAATACCTAATCCTCCATCACGCGACCCACCAGATTGCATCCCCAATTGAAAA
>VIT_17s0000g02660
CGAGATTTTGAAGCTAATATTTCATTAGCCTTTATAAATCTATTTTGTGCAAAAGAAAATTTTATTATACTTGTACCTATACATACCACATTCCATTTCAATCATCAAATGCTTCAAAAATGATTTTCAGCACTAAATAAGTAAAATTAAATATTAATATCCTTACACATGTCTTATTCCTATTGGTGCGAAATAATATATAATTCTGCATGGTTAACATACAATCTCTACCACCGGAAAAGTACAATACCATCTTTTGGACTTCAAAATTACTCACTCCCCCATTTGTTGGGGTTTTTTTTTAAGGTTAGCTTATTCTTATAAATTATCTTATATTATTTTATAAATTTAGCCCTCTCCGCACTTTTCGTTTCTATATATACGTATGTTTTTTGTGTTGACCTCCTGGAAAGGGATGCTCCAGCTTTAGGAAGTCAAATGAATCCAAACTTTAGTTAGTCAGAAGGGAGAAACGGGCGATGCAATCGAAGCTAGGGTTTGGTGCTTGTCATCCTTTTGTAGATACAAGCGTGGGTCTGTGGAAGAACCAGGTGGCAGTCGAGACTTCTTCTCAGTGAATCTAACAGTCAACCTTAGAACATGTGATATGCCCACCCCAACTAATCAGTCTCATCCACTGGGAATTTATGATTGACTCACTCGTGTACTGTTCACTTAGCCCACGGTTCAATCGACAACAATGTCAGAACAATTAAAATAAATATTCAACTTTAGCCATTATTTTAACGTTAGCTTTTTTACAAGAATTCAATGCTTCTTCTTTATTGTCAACCAACCTAGAATATACTTCTAGGCCCTGGTGGACCAATAGAAGTTATATATGAGAAAAAAAAAGTTTTTTATTATTATTTTTTCATTATTAATTCCTAAGAATTATGTAAGCATTTTTCAAAAAAACTAAAAAAAATTATGGGTCAATGCTGAGGGTTTTATTTTGATAGACTAGCAAAGGAAAAGACAAAAAAGGGTTTTATTTATGAGAATCAGTTTTTTATTGATTCAGAGACATCTATATGGTCTTGTGCATGAAAAGTAATTTTCTTCTTGAAACTTGTGGTTGCCATATCTGAATGGGCATTTTCACGTGGTTAGTCTGCCTTTACACATAGAAAGGTTAATTATGGTGCAATTCCCAACTTATGATGAGTATATTTTATTTTATTATGGTACTTCGAGTCTTATGAGGTTCTTTAATTATTTTTGTACAGTAAAATGTATGATTAAAAAATGATGGTGAAATTGTAATTATTGGTTACGCTTGTCAATGATACAAGTAACTCTGAGAGTGGTTTGATGGGGCACGCACGGAGCCACCAAACCCGCAACAAACTGCACCAAATGGGCGTAACTGCAAGTCAACAAAGCAGTGACTCAACCTTTTTATTGTAGTTTTGCCTTCCCACTTCATTATCCATATGTCTCATTCCTTAATTTGGCTAATTCGTCGTTGTATTCTCTATACGGTCTTTCTCTATCGCC
>VIT_14s0060g00440
TGAATGTGCCTATATTTTCATTACTGCTTTTTTATCCTTTTTATTGTTTTTTCAGTGTCATCTACCAAGACCCCTTTTTAGATTTTGTTATATCCCTTCTCCCTATCTCTCCCTCCCTTGCTTTCGGCTGAGGCCCAGTCAGACAATGTGCTTTTGATTGCGCCACATGGGATGGGTCCATCCATTTGTATATTTTATCAACTTGTACAGAGAAAGAAGGCGGTGCTGATGATATCAGTTGAAAAAGGTTTAAACAAAAGCCATCAGAAATGGTGATAAAGCCTTTCCTTGTTACTGTTTTACACGTACAAATGCAACTGCACATGATATGTCCACTTCTACAATTGCTCTCTCTCACTCTCTCTCTCTGTATATATATATATATATATATATACTCAGTATGTATTCCCCCTATCTGCAAGACAATCTGTCAAAGCTTGTATGTGAACACTTGCAGACCAGCTGAACTAAAGCAGAAGATGCCTGCTGCCTTGTGACATTGTGTTATGGTATCGAGTTCTGTGCTGTTTGAGTATGAGTGCATGTACTCTTTGTTTATTGACTAGGCCTAGAGAGAAAAAACCAGAAAACTCTATAAATTTCAACCCTAATTCAAACAGATTAACCTAACTCAGAATTTGAGGTGTCTTGGTAAATGGGCTTGATGATTCCCACACAATCTGTTTGGGGTCCTCCCAATTCTAATTCATAATTTAGGGTGTTTTGGGAATGAATTTGATGATACATAGGTATGTGCTTCGGGGCAAATCGGGTGCATCATGACTCATGAGGGTTTGCTGCTTTATGGTACCTATGATTCATGTAGCCTTGGATCCTTGCCTCAGGTGGGTGCCCAGCTGAATGAAATGGGTGCTGGCTTAAAACTTTCTGAATCATCACTCAAATAAAAACAAACAGCCCCTACCAACTAAAGAACAATTACTTTTCTTAGTCCAATGGGGTATTATTGATTGACTCGAGACAAACATGCCAAAAAATTAATGCAGATGTGAAGGAGCATGCAGAGTTTTATTCTTGCTCACCTCACTAGATGTTGTACACTCCCCAAGTAAATGGCCCTGAAAATCTGCAGTTTATCATGATATTCGTATTCTGTTTATATCTGCCAATTTATGGTCAGTATTAATACATGTGAGGTGGACAACCCACTAGCTTATTTATTTTGAAAAGAGAAAGAAGCAGAAAAGCATGGTTGATTCTTTCCAACTGTTGAGAGACACAACACCCATGATCCAGCCCCATCCTTCATGACAAAGTAACCTCTTTTCTTTATCATTAGAACATATTTATCTGTCTTTTACTTTTTCCCCTTTATCTCTTCTCACTTTATCTTCAACACTTTTCCCTCTCCCCCCATCTCTCTTAAGATGTTTTATTCTAATTCTGTGTGTGCAATGCCTTTTAAGGACCTCCCTTGGATGTATCACATTAAAAATCCAGTTGGGTCTCTTCCTAAACCCACAAAACCTTCTCGTTTTA
>VIT_08s0058g01130
TTGAAACCAGACGTAATCTTAGTATTTAAGGAATTCTTATACGTTAAAGAACCAAGGGAAAAGGGAAAGGCAAAAAAAAAAATATGGGTGACATACACATGAATGGTCAAAATGATCACCACCTCTAATTTCGCTTCTGCATTTTTCATTTGTCACAATCATTCCATTATGAAACCATTCATAACTTGGTGGCAACTTTTATTGAATAGCGTGGAATAGGATGTTAAATATTTCATTAATTTCTCCCTCTTTGGACCACAAGTCTTTGTATATAGTATATATCCCGATCAGCCAGACGCGTGCCTCTCTCAATATCAATTTATCAATACGAATCCAGTACCCACAGAAATGGTGATGCTCTCTGTGTGTATATATATATACTCCCAAATGATCTCATTAATTATTTCCCAATAATAAATTTCTGTTTGTTTTTTTTTTTCACTGCAAGTGCAAAGAAAGTAGGACCGCCACAAATTTAATGAGACTCAAATTGAAGACCTGGCAAAACTCTTCAGTTTGTAAGCCAGAAAAGTAGAGTAGCAGTGGCCACCACCTCAGGGTGGCATTCCCAAAAATAGTCATTATGATATTGAATTATATTGGCCACATCAAATCATATAATTGAAGTAAGTAACGCTGTTAGTAATAATTATAATAATAATAATGTCATCTTGACCGTGTCAAATGCATTTTTGTCTCTAAGTTGGTTTCTCATACACAGTTTATATACAACGCCACACCTCCTATGAGGTTATGACCTATTCCTAGTACCATCTTCTTCCAAACCTCTTCCGGCGTCTCTGGCTGTCTGATCGAGTCTCTCCAGAAACCCTTTAATTTGTTTTCTCTTTTTGTATTCCATTTTTGGGCTCTCCTCATAACCACAAATGGTGACCACTACCACAAAGCGTGGCCACAGATTTTTCAAGTTCAGAAGCCCAGCTTCATGCCGAAGTCCCCTTTATGATGTTTTGATAGTTGTCTAGGATCTCAGAGAAAAAACCTCTCCTCCCAGACCGACAAGCATATTCTGCACTTCACCCCCATAACCACACTTGCCTGCAAAAGTTCTTGATCACTGGATCGTCGGTTGTCAAAAGATTCTCTCTTTCAATCTGTACCCATTTACCTTGATCTATACCTAGCTAATCGTCTCGTAACCCTACTATTTTTCTGTGAAAATCTGCTGATAAATCTCTCCCTCTTCTGCTCTCCAAACCAAATGATTGCTAAGGAATACGAGTTCTCACGTGCAGTTATTGAAATGGCTTGGATCATCCTGAGGATAGATTACTCAAGGCTCTTTTGGCTATTGTTCCGCGTCTTCTCCTACGACTACCACGAGGGGAAGCCTCGGATCATTTAGCATCTGCTCTCCGTTGCCTACCAAAAAGTTTTCATATATACAATTTAATAAATACGCACATATATATTAGAATCAACAAACAATAGTAAGAGTGAAGTTTCAGAGAGATTAGCAAGGTGCTTGATTGCTCAGCC
>VIT_08s0007g08900
GGATTCTTTCGTTGCTCACATCACTAGATAGATTGGTTTGCCCTGGTGGATTGCGTGTGTGCCCCTGCATTAGGATGTCATCCAAATTCATCACCCATTCTTTTAGCTTTTGTTGTCTTTTTAAGCCAAGGATGTCTCGGGATTTCTCCAAAATAAACTAATGCAGCATACAATGTTTTCAGCCTAAATATTGAATGATGACGGTGAGGGCCGGCCTAAGGGGTTTGAAAGTCCGCTTCAGCCTAGCTACAGGTCCAAATGCTGAAGAAAAAGACACTATTAATAAAAAGGGAAATTATTTTCAGAATAAGTCAAAATTTCATTACTAATCTAGTGTGACTAAAATAAGGTTGGAAAAAAAACAAAAAAACCTATTATTTTATTCGAATGTAGGTTCTCAGAACCCCTCCTAATTTGACAGCATGAAGGGTTCCTACAGCACTTGGACGATCAATTCGGATTTAAAACAAGCTTTCTCCTAACAAAACAAAATGGGCCTTCTGTTCCTTGATTTGATGATTAATGAGGCTTGCACAAGTTCTCTTCTTACTAACTGAATGACCTACTGATGCCTGAAAATTCCAAATATGGAAAGTTGTGGATACAAGCCTTTGACATAAAGTCTAGTGCTGAGTACAGATGACAGATATTTTATGCCACTAGGTAAGTGGTATTGAGAAGGTGCTGCTAAGTGCTAACTAATAGCCTGAGCACCTTAAGACCAGGCATTAATATATTTAATCTACACAGTGGGTTCTTTGTGCCACTGGTGACACAGTGAGAGTGGGGTCCTAATCTACTATGCGTCCAAATACACATCACCACAAAGATTCAAAAGCTAATTTAGAGCTTTCCTAGCACTTCCCAATTCTTTGCAGTGGATTCATGAACCTTTCAAAATACCCAAAAGCTTAAGTGCCACGTGGGTTCTTCTGCTCTTACTCTGTTCTTGTCAAAATTTATTCAAGGTTTCGTAGGCATCGAAAAAACTAAAGTTCTCCACCATGTAGATATGAATAATGATGCAAGAGCCATGCAATTTCGTTTTCAAAACTCAATGATATATATTATCATGAACAAGAGTCATATGCTTATACCATATTACGGGACAAAAATGTCAAGACAAGAAATGGGGGCAACACTAAAAGTCAAGTTGGTCAGTGGTCAATACATTTTGGGATTTCAACCAAAATCCAAAACCTATTTCCTTATTCCGTGAAGAAGTAGATACCTTCCCAAGTTTGATCAATAGCTGAGCAGCATTACCATCATCAAAATCATGACCAAGATGGCCGCAGACGAGCTCCAGTAGTTGTAATCATGTTGCCTTTACCAGCACAAGGTCATCTCAACCAGTTCTTGCAATTGTCCCACCTCATCTCGTCCTATAACATCCAAGTTCACTACAAATGGTCCGCCGTACATAATCGGCAGGTCAAGCTTCGAGCTCATGGCTTGAATCCTATGGACAATACTAAAATCCATTTCCTTGACTTCTCA
>VIT_10s0003g01430
TAAAAATAAATTTAAAATTGATTAAATATGGATTAAATATTTTGAAGTTATAATTAGGTTAATCAACAAAATTATTAAATGAGTTAATTCAAATCAAATTCATATTATATACATCGATAAAAAAACTATTTCTTTATTAAATGAATTATGTAAATCGATATGAATTTGACTCAGACCCACAAAAAAATCACTAAGTTCAAGCATTAGTGAATTATATCAAACTTTACCCTTTGTACTTCTAGCTTATGATGAACTCAAGCCATCAAAATAAAATATTGGACGTTTTTGAGGATCTTTGATACATAAGTCATGTATAAGTGGATGAATAAAGATACATAGCTAAAACAACCACTAGAGAGGAAAAAAATAATTTTAAAAAAAGGCAAATATTCTTGATGGGTCACAAACTGAAAAGTTTGATAAAGTGTCTTTTTAACAGTGATTTTAGGAAATATTTTTAATTTTTTTAATATTTAAAATTTTTTATCTTTTAACTATTAAAGATGATAAAAATATTGAGGTTTAATAATTAATATTAGCATAACGGTCAATTAATCAAAAGTCCAACCTTTTTTTCAAGAAAGAGAATATTTTCTTAAATAAGGCTGGACGCCATGCCCATGTTAACAAGCTTCCGGGAATCAAGAAAGAAAATATGCAGAGACAAAGAGAGATAAATCAAAGGTCACAGCCTTTGAAACCGTGTTTTGGTGTAAAGCATGGACCAAACACTAGACTTTATCATACCAAAAAGAGCCCGATTGTGGAGGGAACGCGCCAAATCGATGTAAGGGAGGCTTTTGGGTGGAACCCTCCGGTCACAACTGGACCCTAATTTATAATGGTATGGAATGTTAGGTCATGCCCATCACAATTTAATTCTCTAATTTTCAGAAATTATATTTAAAAGGACATTGTTAGAGACGGGTGGCCGTTGAATCATCGGCCATTAATGAAAGAGACGTGGTCTATGAGCCGGCCATTTGAATGAAGATCCAGTGATGAGATCAGCAATTGCTATTTGGGGATGTGGTCACGGCCACATGCGATTACTCCTCCCAATTCGAAATGGATATTTTAAGAATTCACCGTGGGTAAATACGTCACCGCGGTGGAAAATCTTCGCAATCACCGCATCACCTACCGGTAGTTCTATCAATAATATATTTTAGAGTAATGACTCTGAGGCTTGGATAGTCAAACTCCTTGTTGACCAATAAAAACTCACCCTTCCAGCTTTTCGTGGTTCCTCTCCGGTTGTTACAATGACTTCAAATTCACGACGTCGTCACCTGTTCCATTAAGGCTCTAACGCCGTTAACTCCTTCCCTCAGTCCCTCTTATAGTAGATTTCAGATTTGAGAATAGCCTCTCACTTTCTCTGCGTCTTTCTCTCGCTCAGAGCCAAAGGCGGGCATGGAGGATGATAGAAAAAGTGAAGGAGCTTGAAGTGATGAAATGGAGATGTTTTGGAGATTGTTGCTTGTGCTCTCCTTGGTA
>VIT_08s0032g00680
TAATGGATATATGAAAGGGAAAAATATGGTATTTCCTAATATTGTAGTTTTGACACCTTCATCATTTACTTGAAAAGGGTAGAGTAAGGTAATAAAATGAGTACCTAAAATTAAAGGTTCAGTCATATTTTGTACTAATATAAATTGAGTTCTAAAACAATAATTATTTTGACTTAATTCCCTTATAATATTACTCATTGTTACAAAAAATAATCACAATTTTATCCTTAATCAATTCAGATAATTTCCTTAACATGGACTACCACAAAGCGAATCAACTTAGGGTCTTTGTTTACAGAGGACCTATGGGTCAATCCAGATAAAAGATTTCAAGAATCTTTTGCACATCTGTATATTTGTACACTTGTCTCTTTGTATTTATCCACTAAAAAAAAAATAATGAATAGTGGTTTTTGTCTTCCACCATGACTCAAAAGCAACACCATGACTCAAAAGCAACGTGATGGAAAAAGAAAGAAAGAAGACAAGGAGAATAAAATTTATCTTCTGCAGACTTCATATTCCATACACGTGGAAGTGGATTCAAAATTTCTATCAACAATTTGCAAGAAGTAACAAAGAGTTGCCACTCAAATAATTTTGTGATTTCAATAAGTTTCGAATGTCCTTTTTCTTTTCTAATCCCATTTATCTTATCTTGTGATATGTACAAAAAAAAAAGAAGAGAGATATGTCAATGAAAAACAAGCTTAATTATTTTGAGTTAATATTTTAAGTTTAAAATAATTTTAAATTGTTACTAACTATAATTAATTTACTTAATGACTTAAATTAAGTTATTAACATATATTAAGTTAATTTATCAAACAATTTAAAAAGAATTTAACTTAAAAATTAATAAATAGTAAATTTTATCAAACACATTAACACCCATTAATTTAATTTTCTAAGTTTTCCGGCCAAATACAAATCACCTATTGATAACTTTATTTTATGATTAATTTAATGATAAAAAATAAAATGATAATTTAAATAAATTCATAATTCAAATAATTTTTTCTACATATCTCTTAAATTTCATATATTTAATTTTCAACTTTATTTTAAAATTAAAAATGAATTCTGCAATTAAAAAAAATTTTAAGGTGAAGAAAGAAGGAAAAAAAAAACAGACACGTGCATGCAAAAATGTACAACATCGAAGCGCGCGCTGGCAGAGACGCGGAAAGTTGATTATAAGCGAGGATTTCGCAGCCGTTGAGAGGATATGTTTATAGAGAATCTCTAGTTCCGTCTTCTACGGTTCCACTTCCACCCAATTTTCTTGCTTTCTTCTAGGGTTTCATTCTTCTCTGGTCACCATTATTCCCTCTCCCTCGGTTTTCACGTCAAACTCTTTCTTCTCAACTCTGGTTTTATATAGAACTTGGTTTGGAAGTTCCAATTCTTTCATCTCTACTCTGATTTTAGGTTTTTCCTTTTGTTTTTTTTTTTTGGGTGATTTAACTTGGTTTGGAAGGAGAAATCGTTTTTGGAATC
>VIT_02s0025g01900
NNNNNNNNNNNNNNNNNNNNNNNNNNNNNNNNNNNNNNNNNNNNNNNNNNNNNNNNNNNNNNNNNNNNNNNNNNNNNNNNNNNNNNNNNNNNNNNNNNNNNNNNNNNNNNNNNNNNNNNNNNNNNNNNNNNGGAAAAGAGGACAGCGGGAGACTACATGACCTTGAGTACTGCACCATTGGCAGCGACCAAGGAATGGACGAGCAGGAGAACGGTTGTCGCGGGTGTTGGTGGGAGAATTTCTTATAATACCTTGAGTGGGTGCGGATGTGGACCTAGGGAGCCGAGGAGTGCGATTGGTGACAGACCATGGAGTGAAGCAAACATTGGTGGCATGAGCAGATGCCGGTAGGGGTGAGGGGCTTATCTTGTTGCGGAGAGACAATTCTTTGTTGATGAGTTTTTCATGGAGTTCATCAAAAGAGATGGTGGAATCACGACCGTTGACAGCATCAATGATGGACTGATAATTTTCATCAAGGCCTTCAAGTACTTTTTCAATCAGATCTTCTTGGTCAAGAGGCTTACCAAGAGCAGCAAGTTCATCGGCCCGGGTTTTAATGGACTGAGAACCTTTGGTGATGTTTTTAAGATGGTCTTTGAGTTGCTTGATATGGCCACGAGATGGGCGAGCATAGGTGTTGGCCAATATTTGTCAGGCTTCATAAGAGGTTTTTGATTGAGTGATGAGAGGATCTAGAGTAGATGAGAGAGTGCTGACAAGGGCTCCAAATAATAGTTTGTCTTGACGTAGCCATGTTTGGTATGCAGGGTTAGTAGAGACAACATTATTGGTGGTGATGGTGGTTGGAGGAGCAGGGTGGGACCCATCAATGAATTTTTGTAGATCATAGCCGATGAGAATGGCTTCCATTTGGATTTTCTAAGAAAGATAGTTGGTGGGTGTGAGTTTAATGGAGTTATGGATAGTAATCATGGTTAGTGGTTTTGTGGGTTCCTGGGCATTAGGAATGATGAGTTGAGAATTCTCAGTGGCCATTGGAATGAGGAGGATGAAAGGCTTGCTGAAGATTGAAGAACGTGGCTGGGAAAAAAAAAATTAAAGAACAAACCTTTGCTCTGATACCATAAAGGATTTTTGGAAGAGAGAAATTGAAGAATTATTACTTGTGATTCTCATTGATATGGTTAGTATATATACAGATTGCATGAGCACGAAAATAGGAAACTAATTACAAAGAAATAGGAAACAAAATAAATTGAGTAACTATACAAATAAATGGTATAACTACAAATATTCCAAAATATTCAAACTTGGAAATCCCTTGATTTTCTCCCTTGACTTTCTCAACTTGATTGTATATCCTTATCAGCAACTTCACAGGCCTTCCGCATGTGTCCAACTGAGAGTCGGGTTTTCATCGAACACCTTCAACATTATGTCAAGCAGAGTGATTATCCAGGGTTGGATGTCTTTATATGCACTGCCGATCCATACAAGGAGCCACCTATGTGTGTGGTGAACACAACTTTATCGGTA
>VIT_19s0085g00600
TATTTCTATTTTAAATTTTTTTTTTGTTTGATGTAAAATAAAATAATTTAGCATGTGATTCAAATAATTTGTTTTATTTTGACATAAAAATCAACGTCTAATTTAATAAATAATTGTATTATTTAAAAGAATAAAATCTTCATTTGCCTGTTTTTTCTTAACTAAAGATTCATATTCATAAATAGTTTTCTTTTTTATATTTTATATTTAATGTATTTTTATTTTAATTTAAAAAATAATATTATTGTCACTAAATTTATTTATTTTATTACTTGTATTTTTTCATGGATACATTCTTTGATGTAGGTGTTCAAAAAATCAATTTAATAATTTAATTTAAATCATTAAATAAATTAAATATATTCGATAAAATAATTTAATAATATGATTTAAAGTTAAAATAATAAATAAGTAAAATTAATTAACCTATTTTTAAATTTATATATTTATTTTTTATTTTTATTCTTATAATTTATAAGGTTAAATACGATTCATTTAAATTTTTAAAATAAATTTTAATTTAATATTAATTAAATTTTAAGTCAACAACTTAAATATAATTTAATTTAAAATAAATTTAAATTATTAAATAATAAATATTAAATTTTATCAAACACTTTATTTCGTATAAGAAATTTGACTCACGGTGTAAGCATCTTCAATAAAATAAGTTCAATTTTTTTTGTTATTTAAGTAACTTAAGTCATCCATGGAAGTTGCTAATTATTATAATAAGAAAATATTATTAGGGTGGAGAAAAATAATAATAATAAACAAGCGCACGTTTGAAAAGGGCTCTTCCAAGCAGTCTTCTATTTTTTTAAAATAAAAATAAGCTTTTTTGAGAATTTGTTTTAAAAATAAGATTTTTTAAAAATCATTATTGGAGTAACAAATTTAATTTCCATTAAAATAAAAAATAAAAAACAGAAAAGTTATTACATTTTTGTTGTCCAAATGGGTAAAAATAAAATAAAAATAAATTTAAAATGGAAACTGTTTCGTTTTTGCTGTTTCCAGATTTTTTGTTTGGTATCTTTCTATTTTGGAAGTGTTTGAATTTGATATTTGAGAAATGTTTTAAAAAATAAAGAATATTAGGAAGGCTCCAAACGTGTCCAACGTGGCTTACGAGGGCTGAGCCAACTGTCATTTTCGACATGGCCACATCACGTTAAAACTCCACCTAGGCTGCTGCGTGAAGCGTCTTACACACACATAGAAACCTCCGCTCATTTCTTTCAGCCCTTTTTCATTTTAAAAAGCTTCCTCTATATATAGTCATATCTCTCTCCCTTTCTCTCTCTCTCTAAATATAAAGAGGTATATATTTGTTAATGGTAGCGTTGCCATTTCACACTCTCTAAAGGTCATACACCTAACAGAGGAAGAAGCCTTCCTTTTTCTCTAGGGTTTTCTTTCTTTCTTTCTTTCTTTCTTGGCCTTTACTTCAATCCAAGAGACCAGAGGAGAAGAGGAAGAGTTCCATTCGGTTTTGTA
>VIT_00s0301g00100
AAATCTACGTGGTTTAAGAAGATAAAGATAATGGTCATCTCCCTTGCTCATATGATAGTAAGGGATCTATGGCAATTTCTTTTTCCTTGTTCAAATTCAAATGTCTAAGCAGGGGAATGGAGCCCGTCATATGATTTACTTTTCCTGTCTTAAGTAATATTGAAATTCATATACAGAACTGATTTTTATAATGTCATTAAGAGCTTGTCACATGAAGCATCACTACATCTTGGGTGGGTAGGGATGGGTGCCCGTCATATGATTTACTTTTCCTGTCTTAAGTAATATTTAAATTCATATACAGAACTAATTTTTATAATGTCATTAAGAGCTTGTCACATGAAGCATCACTGCAACTTGGGCGGGTCGGGACGGGTTACGAGTCAACATAAGCCCAAATATATTACCATGGAACCCACCCTACTCCTAGCCTGGCCCAACTTGGCTAAGCCTAAGCTCATGTTCTGGATCAGTTTAAGATTGGTTGGGGAGTTGGGTTATGCAAAATTAATAATCATAATGTAGGTTGAGTTCAGATATGGTAGGATTGTCTAACACATGCTGCACATGGCCAACTCAGTCCGGGAATTTACAGAACACAATACAATTGTGGATAAGGCATGGAAAATGTGCCAGAAAAAAATTTATCATGTTTCCATAAATGACAAACTATGTTTCTTATAAGCATTCAATATGCTAGTTGAATTTATTGCTTGGAGCATATCTTTTTCTGCAGCCTACTTATGTTTTCATGTTCTGTTGTGCTATAGATGATTACTTCCTGTCTCGGCTACCAATTGTGGAGAAGAGGCTAGCCCAAGGTGGGATCCGCCTGGCTGCCACCCTTAACCGTATCTTTGCTTCTCAACCAAAAATCTCTCTCAAGCATGAAGATAAAAGGGTAGAGAAAACAACTCCAGTGGATTATATAGAGTGGAGCCCACTGCAACAATTTTCATAACTTGAACTTCGTCATACTGCAATCTTCATCTACCATTTAGTTAACTTTAAGGCAAGCCAACAAGTGTATATTGTGTTTACTATGTCACACTATTTCCTTTTTTATCAGTTGCTTTTGCCCATCANNNNNNNNNNNNNNNNNNNNNNNNNNNNNNNNNNNNNNNNNNNNNNNNNNNNNNNNNNNNNNNNNNNNNNNNNNNNNNNNNNNNNNNNNNNNNNNNNNNNAGTGTATATTGTGTTTACTATGTCACACTATTCCTTTTTTATCAGTTGCTTTGCCCATCATCTTCTCTTGCTTGTATTAGACGTTGGGGGTTTGGGGCACCCAAAAATGCGGAATGTGAAACTTGCACTCAAAAAGGACCTTATGTGAGCATTGTATATATATATAACCACTCATTGGTCATGCTTTCTCATCTTACATAACTAAATTGTCTGGTGACCTAAGTAGACAAATCTTTTGAGAGAATGGGGAAGTTTGGAGGTTTGTTTCGGTTGTCTCGGTCTGGCTTTGGTTTGTTGGTGGTATTCACTTTTGTT
>VIT_05s0020g00830
ACCAAAATTTTGACATTTCTAATCCGAGTAAGAATTCTTTATTGCCTACCACCATTTTTTCTCTTCTTTTCTGAACTATTTGTTTATGGGTTGTGTGTATTTTCCAATGGGTATAAGGGCTAGTGGATCTCCAGGGTAGATTATCAGAACTTTCTCAATCAGGATGTCCCACTTTGGGATCAGAGAGTAAAAGCAGGGGATATGGTCAAATATGATGCTGTGTGCATATACAAAAGGCATTGACCTTTGATTCTCAAAGGGGTGGATGCACTTATCATTTGGATCATGTTCTACACACATGGCACAACCTATAAACTAAGCATTAAACAACCCATTTTCCTTGTACGATTAGGCAAAGCCAGAGGGAGATTGGGTCAAGAAATTCCAAATATGGGCACAAGCCAAATAATTTTGAGACCTTCAATCCATTGAATAACATCAATGAATTATTCAAAATTGGTACAAATGGGTTTTGGGTTTTTTTTTTTGACCATTTTATTATATTTATATAGGCATTCCAAGGTGTGTTACACACATCATGGATTTTTTTGGGTTAGACCATGGTTATCCCAATGACAATTTTACACGTTTAATAGAAGAGAACCCACCACACACGGCACATGATGTGTATATGAAAAGGAACAACAACAAACGAGGATGAGCTCATCAGCTTAGTTTGCAAGTGTGGTGCATGATGGTGGTGGTGGTGGGTTAAGGGTGTCATCAATTTTCCTAGAGTTTCAATCACGGGTGTTACAAGTTATGGTCTTGCTACAATACCAAATTTATAAATGTAAAAAAACAATTGAGGTGGATGGGATTTAGGATTGTGGGATAAGAATGGCGTAACAATCAGACGACAGGACATGATGCAGGTGGATCAGGGTGTTGGACGAAGGCATTAACACAATTTTGGTAGTGCGAGACCGGAAAGACCCCCATGTCTTTGTCTTGTCTGGCTTTCATCTACTTGGAGCTGTGAATTATAAGCCTCAAGAGCCATACCGTCCGGCTGAAGCCTTAGAAAAAAATCTTGAACCCATCTAAATGAGGTCAATTCCGAAAAGGAAATGGCCATAGCCCCTTTTATGGAAGTCATTTGGGCATTGAATTGTCACACAAACAACAAAAAAAGAGAGTACGTCATGTCTTCATACTCACATTTTTACAAAAATAAATAAATAAAATACCTTTTTTGAAATATTTTAAAAATCATGGTTCACCCTTGAATAAGAACTTGACATTTATGATACTATTGAGTGAAAAAATATTGAAAGGACGGTGGAGTAACGCCGGCCATAGGAAACGCGACAGCAACCCACTAAGGTTCTTGAATGAGAAAGATAGAAAAAAATATTCATTTGATGCTGTGATTAAATTGATTCAGTTGGGAGTGGACGACACTAGAGCCTGCCTCAGCTCCTTCCAAATATGATCCAAATTACTAAATTAAAAAGGGGGAAATGGGAAGGAAACGTACACGTGATAAGTGGGAGAGAA
>VIT_11s0016g01190
AATAAAAATATATAAGAAAAACACATTTAATAATCAAAAATTATTTTTTGTTTTTTATTTTTAAAAATATAAAACACTATATTTTTAAATAACTGTTTTCATATATTTTCTATTGATTGTTTTAAAAATTAATTACATAAACATGAAAAATAATTAAAAACAAAAAATTAGACATAAAATTTATTTCTAAAATACACATATTAAAAATATTTCAGGTTTTTAAATAGATTTATAGTCTATAAAACATCATAAAATATATTTTTTATATTTAAAAAAATTATTTAAAAAAAATAATTATCAAACAACTCTTATATTTTCAAATAGATCCTAAGAATTACCTTAGAAAATTTTTGAACTGATATTTAGTAATTACAAATTCTAGAATTTATTATATTTTTATAATATGATATATTAAAAAAATATTATCCAAAATAAGTTTTTGGATCATACAAAACATTTTCGATAAAATTGCCATGAAAAACCATAGATTAATAGTGCTTTTGAAAAAATTACTCTTCAAGGAAATCCTAAATCCAAATAATACATCTTATTTTAATATGACAAATATTAAATTGTAACTTTAATATTTGTTTTGTAAACTCTAAGAATATTCCGACAACCACCAATTGCGCATAAAAAAATCGTATAAAGTGAATCGCATGCACAATGGGTCGGTGCTCATAATTATTTTTCTGTTTTTTAATTTAAAAATAAAATAAAAAAATTCTCGGTTACCCACGGTGTCTTCGCCGCGTAGGATCTAGTCAAAAATGGGAAGTTACTGTACTGCCTCTTCTTCCTTAGAAATTATTTTAAATCCACAAGGAATTTCTTAGCACGTGGGAATTTTTATCGGATGTTAAAAAGTGGGAAAATGGGAAAAATAGAGGGGTAGTTTTGGTATTTGAAAAAGTCAATGATGGTGGCGGCATTCATTCAACCATGGCTGTCACCCCTTTTGTGAAATCAATTTCATATTTAATAATATTCAATAAAAGTGATTAAAAAAAATGCAAAAAATAATAACAAGCAGTCTTAGGTTTTTTTTTTTTTTTTTTTTTTTTTTTTTTAATATTGTAAAATTTTATTTTTATTATAAAGAAAATTAATTAAATATTTTTTTTGGGTTTTCTTATTTGTGAAAAAATATTTTGGTTTATTAGGTTTTTGGCATAAATGAAATGAAAACAAATTCCTGATTTTGTTTTTGTGTAGGTGTGTTTGAAATATTCCTGATAGCATTTTCCTTAACCAAACAGGGACAGATCCTTGGGGGTTGAAGACGGTTGTGCCCTCAGCGTTAAAGAAAAACTGGGATTTTCTTTTTGTGAGGGAAAAAGGCCAGAGATAAAGGAGAAGGCTAATCATACAAAGAGGGAGAGGGAGAGAAGAGGTTGGCTGGTCGGCTGGTTGGGCAATGGCAATCTCATTGAATCGCCACATTCCCCCATAAAAATCTGGGATCACAATCGGATCTCATCGTAGTACTCTCTCCTTTTC
>VIT_07s0005g06090
GACGACTCTTCTCATAAGGGTTAACACCATTTATCACTCAAGATTAGCTTTTTACATGAGATTCACATCTACTACTATTTTTTTTTGTGTATTTATAAATTCTAGTAAAATAATAATTATTTACAAAGGAAGACTTGACAAACCTAACTTCTATCATTATTAATTATTAATGATTAAGGAAATCCCACCACTTACCACTTATGTTCACTCTTATCCTTTTCTCCATTAAATCTTTTACATTTCACGCATTCATATTACTTGTTATGTCAAAGTCTTTCTTATCATTAGCCAAGCATGTGATATAGAAAGAAATGATGTCTTGTAGTTTAATTCATATTGAGAGACATATATAATGGAAGAAATAATATATTATATCATTGCTATCCACCAAATAAGAATGAGAATGCAAATGGGAATGTGAATCTAAATCCACAATGTGAAACATGGTTTTATATATATTTAAATTTAGTTTTTGGTTTATTCAATTAGGAATAAAACTAGATCATGTATTTATCTTCTTATTTCTCACAAAATCTAAATAATCAATATTATCATATTATAAATATTATACTGAAGAGAAAAATAAAATAATGGAAAGCAAAAAAAAATTATGGTAGTCAATGTATGAGTTATAGACTATCGACGATTGTTAAATGGCTAGTGAGAGTGTTATAGAAGTGTGTATTAATAATAGATGTCATGTGAAATTATTTATAGGAGACCCAAAAAACCTAACTTCTACCATCAACGTGTCTTTATAGGTTATATGATTATTAATGAAATCTCACTATTTGCAATCCAATTTACTATTTTTACCACTAAAATGTTTTATGTTTAATGCATAGTTTTATTTTTATGTCATATATACATTATTTGTTTTATGGGAGTCTTTCTTATCCACACTAAGCATGCAATGGAAAGAAAGGATGTCTTGATTTATTGGTATATACATTTACCAAATGAGAATGGTAATGCAATTGAGAATACGAATCAAAGTCTATAATTTGACGTGGTTCTAGTCTTGCTATTAATGATATTCAATAAAAGTTGTGGGACACATAAATATATAGGATCTTAAATTTCTTTATCTACCAAATGAGAACAAGAATGCAAATGAGAATACAAATCAAAGTTTACAACTTGACATGTGGTTTAAGTCTTGCTATCAATGATATTCAATAAAAGTTGTGGGACACAGAAATGTATAGCATCTTAAATTTATTTGTATCTACCAAATGAGAACGGGAATGTAAATGAGAATACGAGTAAAAGTCTACAATTTGACATGTGGTTTTAGTCTTGCTATTAATGATATTCAATGAAAGTTGCGGGACCCAGAGGAATAAATAGCATCTTAAATTTATCTACCAAATCAGAATGGGAATGCAAATGAAAGTCTACGATGTGAAATATGGTTTCACATCTAAGTATAGTTTTTTCCCTTATAAATAAGGCCGAGTGAAGGGAAGAAAAGTGCAGTGAGAAGTGATTAAAGAGGAA
>VIT_04s0023g00050
ATTTTTTAAACTCTAATTCACCCCTCCCCACCCCCTTCTTGGGTGTTTTCTATATTAAGATTAACCTTTATTTTCTCACACACTCTTAGTAAATTTTATATATGATAAAGAAATTTTAAAAGCTATATTGAAAAATAATTATTTAAAAAACCATTAACAAAAAATTTGAGGTATCAAACAATTTTTACTACCTCATATTTTAAAATTTTTGAAATTGATTTTTAAATACACTAGGTAAATCAACGATTGTTGTAAAAGATATTCTATTTCTATATAGAAATTTTTTTGGGTAAATTTCATTCACCTAAATACCGACAGCCACCATTAATGCAAAAATTTGTCAAATACCTCCCTTATTGGTTGCTGGTTGGGTTGGTTTGATGGCTTTATATTTAGTAATTTTTTATCCCTTTGACCTCGTTCTTGATCCAATGTGGAGACAAGGTATGTTCATTATACCCTTCATGACTCGTTTAAGAATAACTAATTCATGGAGCGGTTGGAGTATCACATGTATGACTATAACAAATCCGGGTATTTGGAGTTACGAACTTTTCTTATTTGTTATTTGAGTTAATTTCATTTATCTCCTTGAGATTTCAGCTAAATACATTTATTTCCTATAAGTTTGACATTTCATCAAATATCTCCCTTTTTTTGTTCATTTCTTATTTGCATTCATCTTCCATCTGACTTCAAATAAGGAAGGTGATGAAATTTCAAACTTATACGAGCTAGATGATTTAGTCAAAACTTCAAGGGAGGTGAATGAGATTAACCATTGCTATTTTAATATTCTTTAACGGTATTCAAAATTAGAGAGATATGTGATAAAATTTGAAATTAAAGAGATTTTTATACATTAATTATTTTTTATAAGACAATACAACATAAATTAATATTTTTACCATTTTAGTACATTAATGTGATAGAATTCAAATCCTATTTTAGTTGTTTTAAAAAAAATTGTTTTTAAGAATAATTTTTAAAATCAAATTTTAATTATTTTTAAGAATATACATTTCGAATCTCAACTACCTAATAGTTTTTTTTTTTTAATTATCCATTTTCAAAACAAATTATTAAAAAAATTATTTTTTATCAAAAGTTTGCCCCATATATATATATATATATGATTTTTTTTCCTTAAAAAAAAGAAAAGAAAAAACAAAAAGCCAGGGTGGCATTGTCTCGAGCTTTGTTCTCGACAGCCAAGTCGGGGCGGGCACGTCATAAACTTGACATTCAAGAAACCAGCCACGTGTCAGAACTTTTCTGACGTGGCACAACAAATCCCATAATTTAAAAACTTTTCCTCCTACTCCTTTCTTTTCTGTAAAGCCAGAGAGGGAGCATCTTCTTCTTCTCACCTTTCCTGCGACCCAACTCCACCCACCCTGAAACCCCATGTGTGAGTGGCCATTTTCCAACCCACCAACGCCTTTTTCCACCTCATTCATACCCTCTTTCCCTCTCTACAAAATCTAGCCACAGCTGGTG
>VIT_01s0010g03930
TTATTATTTACATATGATGAATATGTAAATTATGGTTTATGGTTCATCTTTTTCAGAGATGAAATCTTGTACGAAATCTGAATATTTGGTCAAAACCAAACATGACTAAAAATGGTATATGTAAAACCCCATTAGTAAATTGGATTTATTTTCCAACCCCACTGATGGACCTACCCCTAATTTCTCATTTTATTTCACCCTTTTCATACACGTAGTGAATTTGGGTCACCATCACCATTAATTAGGATAAAAAGAAATTATTAGTTGTCATTCCATGATAATTAGAACAATAATTTTTTACTTCATTTTAGAATTAATTTTTGCCTTCCATTTTACCCTAAAATTAATGGTTAGAATAGTAAGAAAAAATTTAGAGACTAGTTTTAATGTCCAGATATATTACATACGTCCAAAAAGAATTTAATTCATTTATTTCTTAAAACTAATGATTCTGAAAAAAAATATATATATTTTTATTTATCAACCTTATAATTAGAGGATCATTTATTAAACATTGAGAGTTATAATGAAGTATTAATTTTTAAATGTCATAGTTACTAAAAAGATAGAATGTCTTCATTTTTGTTATAAAATTGAGTTAAAATAAAAGATTTTAGGTTATGTTTGATTCATTATATATATCATGCTCCTTATTCCTTAACACTCTCTCATATACCGCTCTATACTCGCATGTTAAGAGATGCCAAAAATATTTATTTTTATTTATTGATCTTAGTATCTTAAAATTATAGGACTGAGTTATATTGACATGTTAATTTTTAAATGTAATAGGTACCAAGGGGTGGGATGTTTTCTTTTTTGCTATAAGATGAAACCAGAATCAAAATTTAAAGTTATGTCGGTTTTAAAAATTAATAAGAAAAGAAAAAAATACTAAAAAAACATTATTTTTTCATGTTTGGGTTTATGAAGGAAAAATAAGAAAAAATCAAATATAATTAAAATTAATTTAAAAAATTATATATATTTAAAATATTTAATCTTTAAAAAAATAAATAAAATAAGTTTAAATTAAAATATAAAAATAATTAATTAATTTTAAATCCATTTTTTATTTTTCTATTTTTCCTATTTAATTTATTTCTCTTACACCTTCCCTCGAAATTTTAACTTATAATTGCATCATTCGAAAGCAAACCCACTATAAATTTAACAGTATGATAACATTGATAGGGAGAGCCATTAAATTAAAAAGGAAAATTGAGAGAGAGAGAGAGAGAGAGAGAGGGGAAGAGAGAGAAAGGATCATTGTAGTGATAGGCTCCTTGGAAGCATCTCTAACAACTCCTTGAAACATTTTCCGTGCCGTTTACGCCACCAAACATAGGATGAGTTGAGGTTTGATCCCCACCCACCACACGGCCACCAAGCCCCCCAGCCGCCTCCCTTCACTATTCCACCTTTTATAATCACCCACACATCTCAAACTCTTCCATTTCTATTTCTTCTTCTTCTCCTCCATCTGTTAATTTTCTATCC
>VIT_08s0040g00490
AAATGCTCACTGCCACTACTCAGCCTGAGAAATTGGGCCTGGATGATGAAATTATTCACTGGGCCCGGCCCGATCCTTTGTGTAGGACAAGCACGTCTTTTCTAAGTTTAGAATAATTTTAAAAGTCGATAAACTAAAGTGTAATTTGGATATATTTTTTATTTTTAAATTTATAAAATAAAAATAATATTAATCTTTCTATAAAAATAATTTTTTTTAAATATACACTTTCCTAATATATAATCCTTAAACTTTATTTCTAAAATTTTTAATATTTAAAGTAATAACAAAAATTAATATTACGAACTTTTTTAAATAGTTTTTAAAAATTATTATCTTTTGAATATAAACTTTTAAGAGATTAGGTTTAGAACAAGTTGTTTTTTACCAACTCCGTTTTATTTATTTAAAATAATTTTTATCATTGTTTCATTAAAAAAATTTAAATGGGACACAGAGGGTATGCGAATTTCCTATATCCGTCTATCTTCTTTAACTTTTTATTGAAATTTTTCTAAATCATTTTAAAATTTTATTTTTTATTTTTTATATTATATTAAAATAAATATATTTTTACAAATAGTTAAACTATTATAATTTTTTGTAACTTATTTTATTGGAAAATATTATTATTATTATTATTATTATTATATATTAAAAATAAGAAAATTAAATTAATTTTATATATAAATCGGAGCGTGCAATGGGTGGATAAGACAATCAATACCCCATCTCTAGCCCATTTATCATAAATTTCAAACTCACGGAACAAGTAAAAAAAAAAAAAATTATCCATTCCTCTCCCAGCTAAGAATTTTTATATTATTAATATTTTGAAATTAGAAATAAGAAATTGCATAATATTTAAATTTTCATTTTTAAAATTGCTTTTAAAGAAAAAACAACAATAAAATCCACTTACAAGTTCAATAAAATATTTTCTCCATGGAAAATGCGTGAGCTTGGAAGTTGGTAGTACTGTTGATACACAAAATACATATCTCTCATCCTTTCTTCTATCCATTGCATGCTTACTTTGCTGAAAAGCAATTCTCTCCACCCTTGCATTAAAGCTTACGAGTGAGTGCAAACCAGACTTAAAGTAAGAATTTGAGGAAGAAACCCAACTGATTATTGTGCTTGCTTGTACGCAAGGGATGTAGCCTCAAGGCCCTCAACAGAAACCCCAACTGCCTATCTTTACATTGGCTTACAACTTACAATAAATCCGTCCAAAATTTCCTATTCGATCAGATTCCTATTAGAATGAATTTCCAATTTAGTTAAGATAGAATATGATACACTTTTCAACATAAATACCTAAATTTAGAAACATGTTTGGTTCGGAGCACGTTAAGGTTTCCTTAAACAACTTTCTAGCTAGGTGAGAAAGGCACTCAAGGATTTCAACAACTGAAAGCACTGTATCTGAATCTCTAGCTATATATAGGACAGCAGACCAATTGAGATTCATACACCTTGCAATATTATTGTATTCAA
>VIT_18s0001g13670
AAGCAACCGTTGAGATTATTATATGATAAAGCTGAAGAGGTTGAAGGGCTTAAAAAGAATCTAGTCCTATGATTGGCAGTGTCAACCAAACACTAAAAAATCCATAATACCCACCAGGCCACCACACTCGTTAACGTGATCTTCCTTCTCTCTGATGTTATGTTGTACCTCTTTTTCTTTTCATCTCTCTCTTCAGTCTTCAGTCTCCAACCACTACATGGAGGACTCAATCAAAAAAAGCTGGTTTCGACCAGGTTCTAGGTTGGCTGTTTTTTTCTCCCACGTGTACTTGTGAAATTCCGCACCCGCTCTGCATTGTAACTCTCTTCAAGGTTCTAGCCTTCTAGGTTGGCTGGTTTGGTTGGTGGCATGTACCATTTGCATGTTGTGGTCCTCTCTAGGCGGCTCACCTTCAAACCCTGATATTTTTAAATAAGATTCCGTTTTGCAGTGCCCACTTCTCAACCCCTGATATATTTTCCAAGAAAAATCAGATTTACATTATTTAAAAAAAATAAAAAATCAATTCAATGTCAATTTAATATAATGCTTTTGTCCGTTAGTGTCATTTCCGATCTTTATCTATTTCACCACTCCACCTAAAATTTCCTATTCCCGTACTCAACTCACCAATCCAAGATTAAGTCGTGAGATTTAAGGATGGACTTAAAAAGACATTTAAAGATGCTTTTAAGTCCACTTATTCTAAATAAATGCTTTTAAATGCATTTAAAATTAATAAGTGTTTTAAAAAATTAAAAATAATTATAATGATGCTTGAAAAACGATATAATAATATTAATAAAAGGCTCTTCTCTAAAATGAGGCCAGCGTTGGCCTAGTCGACAGGGCGGCTCTGAGCATGAGGCCTGTCCTGTGCTGCATTCATTTAAACCGTAGCTTCATCCAAAGCCAATCATGTTCATTAATTTCCTTTTTTTTTTTTTTGTTGAACTAGTAAAAACAATTATTTCCAATTAATATTTCCCAGTGGTACACGTGTCAATATAATGAGTCCCCACGCAGAAAAGTTTAGTACCATGTACCTATCTGGATCGATGATCAAAATTAGTTCTCCTTTTTGTAATAATCAGTCTATCCGCATGGAGCCGTGGTGCTAAGTTGGATCGGGGGTAGAATTGCGACTCCCTTTCTCAATGATGATTATCTGCTTCATATACTTTCTTACACATTTAAATAAATGACGTCACTTATAATACATCAATTGTTTATTTAAATAAAATATTAATTTAATCGAACATGAGAATTTTCTTCGGTTAATAAATGTGTAAATATTTTTTTATTCTATTTAAAAAAATAATAAAGAGGAATTATTAGTAAGGACTAAGAAGAGGGTATGGTTTGAGGATTCCAAAATATCCCATTCCGCGTTACACGGGTGCTTGTCCACGCGCCAGCATGCGTGTGGGATTACACACTTCCGCCCTCGACCTCGACTAGGATTTAAAGCAGACAGGGTTGAGACATCACCAGTTCACC
>VIT_11s0052g00100
TTTCAAATTCAAATCATAAACAAAATTTTACTTTAAAAAATTGTTTTTAACAATCATAGTCAAAATTTGTGTTTTGAGAATTGTTATCGAAAACATCATTACTCAAAATTTTTACGATTACATTTTCGAGGAGTTTTCTAAAATCCAAATTTATCAAAGTATATTATGAGTGAAATTTAAATTTATGTTAAAATTAAATTCATTTTATTTCATAAAAAACATTCATCAATTGATATAATTGCATAACTCTAATGTTTATCTTCTTTTATAACAGAAGCTTCTACGTGACTAACTTAGGCTTTGTTTAGTAATTGTTTTTAAAAACAATTTTTGATAATAGTTTTTAAAATTTGTTTTATAATATTTTATAAAATAAAAGTCTATTTGAGAACCTAAAATATTTTAAATATGTTTTAGAAATAATTTTTATATCTATTATTTTATTTTTGATCATTTTATATGGCTGTATACATATTTTTAAAAATAACCTTAGAAAATAAATAAAAAGGGTATAAAACGATTAAAAAATATTATAGGAAAACACGAACAATATAAAATATTTTTTTGTTTTTTATTCTAAAAAACAGGTAGTCATTAACATTTATATTAACACCCTAACAACTTTTTTTTATCTTTCATCGTACGTTTGTTCTGACAGGTTATTTTAAAATATATTTTAATATTATTTTTAGCTTTTTAAAAAGAAATTATTATTTAAATAAGAGCATCACCACTTTTTCATCAATCTGTATCTTCTTGACACCTCATTCATTTCTTAAATATAAAATTATTTAAATCATCATCTTTTACTACATGATTAGTATTTTATATTAATTTTACTCTCTCTTAAACCTTATTTTTTATTTATTTTTTGATATAAAATTATTGAATCGATTGTTTCTTAGTGTCATGATAAAGACTTCAAATAATTTTTTATTTTATTTTCAACTAATATTTATTCTAATTTTGTATATCTTATATGTGTGTCATGTGGGCATTAATTAATTTAATAAAGATATGCGGCCATACCTAATTCAATAAAAAAATAAAACCCTAATAAACAATTTAAATATAATTCACTTCTAGAAAGCATTAGTGCGACGAACAGTGTATGCCATCAATTGCTCGCAACGGAGACGGCGACTAATTACCGAGTGGATGGGTCTGGAGTCCAACAATTGTAACTTGAATTCTTTTGCGACGAGAAAATGCCACGCGCAGGGGGGAGAGTGCGGGGCACTCACAACGATCACAACTGCCGAAAACTACCAATGATTAGGAGCGTGCGGGAGGCGCTACAGCTGTGTCGAGTGGCAAAAAGTGGTTTAACGCGGTGAGGAAGAGGATTGAACGGTCAAGATGATATAGCTTCCTCGCAGCAACAGAAGCACAGGTTAACACGTGTCCCAGGCACTTCTCCCGCTATAAATAGCGCGGAACATCATCTGGAGCCGAACAGCCAAACAGCCAAACACCCAAACGGAAAATCAAAGACTATTG
>VIT_11s0016g00860
TTTTTTAATACTAAATAACGTTATGAAGTATTAATTTAGAAAAAATTAATTTTTTTTTCAGTAGAGAGAAAGAGAGAGAGAGAGAGAGAGAGAGAGAGAGAGAGAGAGACAATTCTTAATATTTGGACACGAGGATACCAGCATTGGATGCCATTATTCATCTTGTAAACTAAACATATCTCCTGTAGAAGACATGAAAATGAACTATTTGTGGCAAGCATTTGTCTACTCTACTTTCTTTTTGGGACCATTAAGGATAGAGAGAGAGAGAGAGAATAATGCATTCCTGGATATTTTTACCGGTGAAATCCTAGGCCTTTTATATATTACCTTTCGTCTCTTCTCTTCAAAAGTACTGAATGGTGGTCCTGCTTCTATTTCTCTCATATTTTAGTTTTATGGAGCTCTCAGCGTTTCACATTCTTGTCGAGGCTGCGCTCTTAGCAATCTTCCTTACATCACCTCAAGCTTTGTTTTGTCTTGCCCACTTGCTTGCTCACTTCAAATACTCCTGTCCTCACCTAAAAACAAACTTCTCATAGGTGATGGAGATAGAATTTCAAATATTTAAATTGAAATTAATTCCCGAAAAAATATAATTTTTAATTGATGACATAAAAAGTACAGCAGATTTGAAAAATAAATTTTGAATTGACATATTTTAAAAAATATTTATAATAGTAGTTTATGGACATATCAAATTGAAGACAATTTATGGAGCGTACGTGGCAAGGCACCATGTAATGCAGTGTATTCCTTAATGAGGTGGTATCCTCAAAATAAAACCTCTTTTGAAAAAAATTAGGAGTTATTTTTAAAATTGAATTTTATTCACAAAAATTTAAATAAAAAATCAAATTCAAAAATATTTTTGATAATTTTTTCTTATTTTCACTTTTTTAAAGAAATTGTTTAAAAAAATACTTATATAAATATAAAGAAAATTTGAAAATAAAATATTATATATAAAATTTATTTTTAAGAAAGATTTGAAAATATATTTTTACACAAACTTCTATTCTTAAAATTTAATTTTAAAAACCATTTTTTAAAACATTTAGAAAACATTAAAAGCAAATTTTTAAAAATTATTCTTAAAATTTCTAAACATGCCCTAAATCTCACTTCTTGGTTATTATCCATTTGAAATCACAAGTGAGCAAAGTTGTTGAGATTTGGGAATCATTTACAATGAAAGAAAATCTTAAATTTCCCATCATAAAAGAAATTATTACTCTTTTTTGCTATTAACAGTGATGGGTGACAATGAGGCATAGAATACTTTTCCATGTAGAAGTCCCTTGATAAAATTGGATTATTTTAAGGGAGAATTACCCTTTAAGGGTAGGTTGGGGAAAAAAATTACCGAGTAGATTTGATAATTATTCTTAAGGTTCTCCCTTATTTTAATATGGTATTCTACTTTCATGGGACTCCTAGGCTTTCACAATCTTGTCAACTCTTCACCAAAAACTTTGGTCTTTCCTCATCAGAGATTAG
>VIT_07s0005g00340
AGTTGTTGATTTTCCCTTCTCAATATGGGGCTCTAAAGTCTGTTCTTTTGTTCATTGCAATTTTTTGTGTTCCTAGCTTTGAAGTTGGCAAATATTAGTTAGGGCAGGCTTTTTTTTTGTCCTTTTCCTTCCGGATTCTGATTACAAATTTGATGAACAGGTGAGATTTAATTGTGCCTAATGTGTTGACTCCAGAAGCTGCCAATGAGGGAGGGGGTTTACTTTGCCTGATAAGTTCGTGGTGGAGCAGTGGAACATCCATCAATCAAGTCCATAATCAGACTCTTATGGAGCATTTTGAACAGAAGATGTGTGTTAAAACATTTGTTTTTAGATACATGTTTGAACTAGGACTTAGTTTGGTACTTACTAAATCTGCTGCATGTTGTTATTTACATGTCTTTGCCAGATCTGCAAAGGCCTCCTTACGTTTCCAGTTGTTTTGACGTTAATTATTTATCCATCAAGCTTAGTATTTTTTGGTCATATCGTTCTCCATGATGGTGAGTTGCTGTAGTAGATGCACTAGACTAGAGCACTGTATAATCACGAATGGTAACCAAGCTGGTAGTTGCCCATATAAGATTAATAAAAAGGAAAAGAGATTTTGTCGATTGGCAACTCATAAAACTCTGAAAGCTTGCAAATTCAACCCAGAAGGTGGAGAGCTCCTGCCGGGTTGAACTCTCCAGCAACTGATGGTAGCTTCAAGAAGTCACAGTTATGGTTAAAGGGGGGATCCAGTGAGAGGGTCAATCAAGGCAAGTAGGAAATGGGACAACCAACCATTGAAGTGGAGTGTGTGACTAGACAGAAAACACGTCCTTGCGTTGAAGGGACAAGAAGATAAGGGCGCACATGAGATGCCTACAAGATCACCAGCCCCCCGAGGAGTGACGTGCGTTGACATAAAGTTGGAAGGCTTCCCAACACAAGTTGTCTTGCTCCTTGTGTGGCTATGTTTTGGTTTGTACCAAAACCATTATGTACGAAACATAGAGAAAGGACTAAAGGAATACCTCTACGCCACCTTCAAACTCAACCCTCCCCCACCACCTAGAAATGAAAAGACGACCTCAATAGACGCTTTATCATCCACTAGAACATATCTCATCTCTGACTCAATTCTCATGCTCAATCATTCACTCTTGGTATCCTAGGAAAAGCAATGGTTTTTTCTATTGTAAATTGGGAATTAAATATTTTTATAATATTTATTCATACCCAAGTGTCATTACTTTGAATCTTTGCTAAATTTCGATATGGTAATGAATACAAAGGGGAAGAGATTAATTTGGGTTTATCATATACCATCAAATATAGTAACAAAGATTGTAATGAGTTGGATGAAACTGCCGACTATTTTTGATATGGACCCCAATTTCAGAATAATATACAACTCAAGTGATGTATTAAATTATTAAGAACCCATTATTAATAGATTGTGGGGTTGGGCCTTGTGGCACGAGGAAGCATTCACACGTAAGGAGCACATAGGAT
>VIT_07s0104g00830
TTTGGAAATTCAAATTAGAAAATGATTAGAACAAAGTTAATTGTGGGATACATAAGAAACCAAGGATTTGATCTGTCTCTGCTTTTGAATTAATGATCACAAACTAGGGTTTGATTTTGTTGAATTAATGATCACAACATGGGGTCAAGCAGTTCTGTGTCAAATGGGTACTGCGACGTAGTGTCCTACATACTATTGAACTGATTTGAACTTGGTACTGTCCAATCAACCCTCTTGTGTACCTCCTCAAACTGATTTCCCATGTGGGCATATTCAAACTGATTTGACAGTGAAGATGTTACAAGTATAGATAGAGACCTTCATGAAGGAAATCAAAGAAGAGCTCAAAGCCTCAAACTTCCTCTCAAAGTTGAACCCTTAAGGTAGTTGAATAATGGTAGTTTCAGGCTTGTAATTCTTGAAGGAAATGAAGACTATGCCACCCATAAATCTCCTCCTCCACCTTATAGCAAAGTCACTTTTAGTTATGGACTATTATGAGGACATACTATTCAGGATATGTAGGACAAGAAAATAGGTCCTGCCTTTACGGGTTAGCCAAACAGTTATACATATGTAGAGGCCCCCCAAAGAGAAATGAGAATGCGAAAGATGCCTACCCTCGCAATGGGCCATGAGGGCGACTGCTGACTTCCTTATGAAAATATGTCTTTGAATTGAAGCTTGGAGATAAATCCAATGCCCCAGTGGAGGGAATACCCATGGGACCACTTTCTCTACTATCTCCCGTACCGAACAATACTATTAAAATAGGGTTCTTTGGTGGATTCATCTTTTTACTTGTTTTTTTTCATGTAAAATAAAAAATTTATACATAAAAGATGCAACAACATCTGAATAGAATTATAAGAATATGCAAAGGTTTCACTTTTGATCCAGTTATCTAGCTGGCAATAAAATAGTTGTTTATTGAGGAGTGATACCTTGCAGGAAAGTGCAGATAAATGAATGGAGAAATTGTCCTCAAGGCAGCCACTTGCATAGATAACTTTGAAGCATAGCCAGTCATAACAAGTCAATTGTGGAAGTAAAAAACACCAAGAAGGCTTTTTTTCCACATCATAATTGATTGTTTTGAATAACAGTTTTCGTCCTTTTGCTTTGTTTAGGTGAACAAGTTAAAGTCATGATCCCATTTTTTATTTCCATTATCATGCCACGACAATGCTTTCATCTTTCAAATCAACTTCATTGCTGTCTTATTACTCTAAAATTAAAACGAAAAAAAAAAAAACTTGCATATAAGTTACCTAGTTGGTCATTTTAGTAGAATCTAAAACTGTGAAGACACCGATAGAAAAGAGAATAGGAAAACCAGTTTTTGAAAGTTTGGGAAGTTGTTTTCTTTTAAAACTATCTTCCTTAGTAGTATAAAGTTTCATCCATTCTTTCAGAAGGGGAAACAATCTCTTTTGCTTCCTTTCTGCACGTAATTTCCTGGTTTTAGGTTCTTCTTTCTGAGTGTTCTTAGCATAAAAG
>VIT_08s0007g07640
TTTTACTCTTCTCCTCTTTTAAGTCATACACTGTTGCAATTAATTAATTAATTAGTATCGAAAATGAGGTGATGTGATTTTCAAGTCGTATGGTTGTGAATCAGATTATAGATAAAATCGGTGGTGGGGAGGCCAGGCGCGTGCCCATCGTCATGTTACGTCATCACGAATGCTGCCTGCACACCAAAGTCAACATCTGGAGGAGTTAGGCTAACTCTTCCTTTCCCCGGAACGTTGATGGGGCGTGGCCCCACACGCTCCTCTTTTTTAACTCGGCCTTTAACTTCATTTTTGCGTATTTTATAATCCTGATTCCCGAGTTGAATCCGTATCTTGCGTTCTCGCTGGATTAAATTTAATACCGGGGAATGAATGAGGTGGCATAATCCGAGTCGTTTCCAGCTCAGCTTCGCTGATGACCACATGGAACCGACTTGATCGGGCCCCTCAGTAACCACTGGGGGTGACTAAAATTCCATTCAATCTGCAATCTCTCTGAAAGCGGGGCTGGGCTTTGGAGTTGAAGTTTGAGTTGCCAGCGCGCACCTTTTCTCAGTCGGCGCCTCATGTTTACTTTTTTATTTTTTTTTGAAAAATTTTCCCATATGCACGTGGGGATTCCCTTTCTCCCACACCCCAACTGGATTTCCTGCAAAATAAAAGATGGGTAAGCTTGATTTTGTGGAAATATGAAAAAAAAAATACAATATACTGGACAAAAAATTCAAAAAGTTGTAAGAGATTAATATAAATATGAATGTATGTTTGGGAGTATGTCTAATTTGACAGAACCCTCCAAGTGGCTTCTTCCAGTCATGGATCCATGTTCCTGGAAAGGGACAAGATATTACAAGGAGAAAGCTTAGGAAAATATGGAGGATAATGGGAGTGAAGCTGGGGAGGAGGATGAGGATGGGGCTGGGGCTTAAGCCAGGAGTGCGCCACTTCGAAATGGATGGATTTGACATTTTCCCAAAGCATTAAAGGGGGGAGTGTTGTTGGTTAGGGATGAGGGATGAGGGATGAAGGGGGATTAAAGACGAAATCCAAATTCCAAAGTCGTATTTTTAATGTGAAAGGGAGCTGGAAACATGGGTCCCAGACCAGCCCCAACATAGAAACCACCTTGTACCATTTCCCTTTTCAAAGAGGTAGATAAAGCTAATTAAGAAAATACACAAAAAGGACAAGAGGAAAACCATAAAAAAAAATGATATTGTAAGGCTTCTCGGAGAAGTGCCGTGCAGCGCAAGGATCTTATGACTTGTGAGCTGCGGGCGAAGCTCCTCTATTTAAGCTCCTTTTCTTTCCTTTCTTCTACTTTCTTAACTGCTCTCTTTGAAAACTCCTTCAATACAGGCTCTTCTCTCCCTTGCTTTCTGCTATTGTTGTTTGTGCGTATTTGGTTTGGAATATTACTTCTTTTCTGTATTCTACATTCGCTTAGAGCTTTATTTTTTTTTTTAAAGGTAATAATTGATATACAGTAGTGGTGTAACC
>VIT_19s0014g03790
GCTGCCGAGAAAATCGAGGTAAATGAGATTCCGAAGATACAAGGAAAGCTGGATTTAAGTCCGCCCGGCTAGTTCTGAATTAACTGACTTTATTGTTTTGTTGTCCGGTGGATCGAAAGAACTGAAAATTTGGTTTCAAGTTTTGGTTTATTTTCCTTCCCTTCGGTTTCTTGGAAACCAAACAGGGCGAATAATTCAAACTCGGACTAGAATTCTTGCCTGTTCGTGAAAACAGGGAGGCGAGTTGTTGAGAGTTTTAGGTGCTTTGTTTGATGTGTGTTCATTCGATGGAATTTTTTCTTGACGATAACGATGGCAATTTGATTATCATTTTTTGTGCTTCTTGTACATGCATGGGTGATATGTTTGGTTGTGTGAGGAACTGTAGTTGGAGTTGGAGGCCTGAATTCAAAACCTACTACTTGTTTGTGATTTATATGGATGCATCTGGTGTTGAATTTAACTCGCAATGCCACAGTAAAAGCAGGATTTATTTTAAATCCATGATATGGATTAACAATTCTAATAAAACTTTAGTTACCAAATGCAGAATAAAGTTGTTTGTATGATTTTTAATGTTTCTATTCTCACTCATTTTGATGTTTTTTAGTGTTTTCAACACTCAAAGCTCTCCCATAGTTCTGTTTCAAACTTGGCTCCCTTTGGTTCTGAGGAATCAGAACTTGAAATTTAAATTGGATGCCTAAATCCATATTTTCAGTTTGGTTGTTTATTTACCAATGGATTTGGAGCTGTGAGATCACTAAACTAAATCCACACAACAATTACACCATAAAAGAAAAGTTTTTAACTCCATATAATTCAAACTTTTAAATCAGATCCAATTTTCGTGTAACAAACCTTGTCTGAATGTTTTTGATGGATTTATCATCTAGTTCTGCCTAAGGCTTGCATTGCACATTGAAGGTGCATTTGGTTTGTGGGAATATGAATGGAAATAGGATGAAAAAGGGGGAATCATAATACCATGTAGAAGAGAGGAATCAAAATTCTAGCGAGAGTAGGATTTGAATTTCATAACACTGAATTTTTATCCTATTCCCATTCCCAAAAACAATCCAAACACATGAATAAATAGCAGATGGAATTGATTTCCCATTCCCATTCTCCATTCCGGCATTCCAAACATGCCCTGAAGGTGCACTTAGAATGATTGCTACTGTCATACTGATTTTGTGTTTTAGTATTAAATTTGCATCTATAACCAACGTGCTAAATTAGAATAATGACAAATTAAGCATATATATATGTGGTACAGACAATAGATAGTTGTCCATACCAGGTAATTGCAGTAGTTGATGGATTATTCTGGAAGTTAAACCTTCAACATACTTATAATTTGCCTGGTATTCTTTGTCATTTACTTGTCTTAAGTGGCATTCTCGTTGGTGTTATGAGCCTAACAACTTGATTAGTTTTTTCTGGATTTCCAACTATGATGGCTACTTTTTGACATTCTTATGCAGTTGGGAGGTGATA
>VIT_12s0028g01150
TTTCTTATTTTTTATTTTTAAAATAAGAAATTCTTTTATCACAATATAAAATTTTATTAAAAAAAAGTATTGATTTATGTCATACTTTTAAATGACTTGAATTTTTTTAAAATTTGGGGTAATAAAAATACTTTGATATCTCAATTTTTCTAATTTATTTTTAAGACAATTACTTTTTAGTGTTAACATATAAGAATTTGCTCTTGTATCTTATATGAACAGGTGACCATTCTTTGATTTTAAAAATAAAAACTAATAGTGTATTAAGACAAATAATTTTTTGTTTTACTATGAAAAATATATATATAAAAAAATCAAATATAATTAGAATTAGTTAAAAAATTATATATTTTTATTATTTAATTTTTATATGTTAAATGAATTTTATCGAATTTAAATTTATTTCTTTTTTCTTTTTTCTTTTCTTCTATTTTTTCTCTTATATTTCCTCTCAAATGTTTTGATAACCAAACATAGTATAAATGAATTCCAAATTTTATAGAAGATTGGTGAGGATGATTTCATTAAGAAAATTTACTATTAAAAATATTATAAAAAATTAAAAGAAAAGAAAAAAAAAAAGGATTTCATGCTACAATAAGAAATTTCAGTTTTTTTTAAAGAAAAACTAATATTAAAGTCCAATAAACCCATTCGAAAGGTAGGAACGTGAGACCAAGTAGCTAGGCAAATGTAATCCATGATCCCACAACAAACCACTTGCCCATCACACCCACATCCTAGGTGAGCGAGTTGTGCGCCATGACATTGTTAGGTGCCCGGGATTTATCACGGGAGTTGTCACAAGATAGCCCCATCATTCAACATATGCAACAACTCCGAATAATCCAGACCTACTTTCCACAATATTTTGGAATAATGATTACGTACGCAATATCCATATATAGTCAAATAATATTGCAGCAAATGAAAACCTTACAAGAATTAGTTCTCCAGGAAAATGTCTTATCTCCTGAGAAGACAAAGAAGAGATGAGTCAACACTTATTATGAGTAAATTTGAATGGTAGGTTTGACGAACTGAAGTATTTTATGACTTACCTAATAATCTCTTGGGTAAGATCATCTAAACCCAAATTTTATCTTTCTCTGGAATACTTAAATGCCCTAACAATTGAATCCAAGGATAGTTGAGTGGACCCTAAAAGTTAAAGTCTGCATGGAAGCTGTGCAGATAGGCTCAAGTTTTTTATCTACCCCTCCAACTAGACTTTTTCTTCTGCAACTGAAGTAGGTGATTTAGAAGATTCTATTCTACTAGATCTTCCACCTAGGGGTAGGTGAGAGCATTTGCATGGTAGCTTCACCAACGCTTGCTACTAATCAACCTGGAATGGTAGTTCTATATCAGTTTCATATATGTGCTTCTTTCTAACTCCATACAAGCTTGCATTCATTTTCTCCTCTGATAAGTATAAAACTTGGGAGTTAACAGTAAGTGGTAATTGTGACGGTGGCAGGGTCGACGAGTGAAAGAAGG
>VIT_11s0016g04650
AAATTTCCAATCGATGGGTCTGTGCAGCAGACCATGAACTTGTTGAGGGTGTCGCCGCTTTGGTGGAATCCAGTTCGGAGGATCTGGGTTTGGATTTGTTTGAGGTGTTGCATGGATTTGCAGTTCTTGAGAAGGAATATGCATGATTTCTTGGTGAAGTGTGAGGAGGTAGATAAGTGGAGTGGCTTTGAGAGGAAATGGAGGGAAGTGAACTTGAATAACTGAAATTTAGTTTGGGAGAGCATGTGGGTAGACAAATCCTCAAGGCTTTTGACCCCTCTCAGTCATCGATTATGATATATATGTCAAATTTATATTAAGTTATGAAAAAAAATTAGAAAAGTAAATAATTTAAAGTCTAAAATTAAAATTATTTTTAACAAAAAAAAAAAAAAAAACAAACACCCGTGATTCCAATTTCCAACAACGTGAGGGACTTGCTCTCTACACGTATTCTAGAGGATGGGTACGTGTCATTTTCACTTCAAAAAAGAGCTTTGGGAAATGATTTAAGTATATAGAATTCAAATTATTTTTAAATTACTCAAGTTGACTTTGACTTTTAAAAATAAAGAATAAAATTCTAATTTTAATATTTATTTAGAATTTTGATTAAATTTTAAATTTAATTTAATTTATACTTAATTCTAATTAATAGAATTTTTATGGAATCCTAAATTCCTAATATCATGAAATATAAGGACATATATGGATTATTTTAATAAAAGATATTAGCTTATCATGAAGGGGTGGTCAAAGTATTATTATATTATACAGGAATTTTGAATTTTCCGCTGCTATTCAGGACTTGGTCGCCTTCTAGACCAAATGATCAGAACCGTCCATCACCCCAACTGCTATCGAAGCAGTGTCCCAACAAAACTCTTCCGTCGAATTACTGGACCCACTTGAATTATTTGCGTGTCAGGGTCCCTGTGTCCCCATGAAACGACGTCGTTCTGAACCACCCATCTTCAAACCGACAACCTTGTGGACTTTTGGCCACGCAGATCTCGCTGGGAAAATCGTCTTCCTCACGCTTCAAATCCACAGCGTCCATTCCAAAATGCATATCGTCTCTGACTCTCATAATCCAAGCCCATTTCACCTGTGAAGCTGTTTTCATCTCTCACTCTGCCAGAGGTCTCTTCCAATCCCAATCTCTTTGTACTTTCTTTAAGATCCCAAACTTCTCTGCATCCCATTGATCGGTCTATCCATTTCTTCTAGGGTTTTGAATCCGTCGCTATAATTTCTATTGTATCAGTAATTTGTTTCCATTTCTGCTAAATCTAGCCAAATTAAGTGGATCAACAGAATCTTGAGGACCCACGTTTTAGTTTTTGCAATGACTGGTTTTGATGCTTCGTTTCCTTTCTATTTCGCTGCATTTGTCAATGCTCTCCATATGGTTCTTTGAATTGGTGAGTGTCCACTCAATTTAGCATTGAATTTGAAAAAAAAAAAAACAAAACAGAAAAAAAAAAAACCTAGAAAACG
>VIT_08s0040g02710
AGGGGGTAGTGTCGTCTGGCAGCTGCAGGGTAGTGGGGAACAGAGGCTCAGCCGTTAGAGGAGGCTGCAGAGATCTTTTTGGAGAGGAGTTTTGGGTTTGTTTTTTTTTTTTTTTTTTTTTTTTTTTGAGTAGAGGAGAAGAAAAAGCGGCTTTTGGTGGAGGGACATTAAGGAGGTTCCGGGAAGCTGCAGAGGGAGGGAGGATTTTTGAGGAAGCTTTTCAGGCGAGTCTGAGGGATATCTTTGGGAGTTTTTCAAAAAGGATTCTGGTGGGAGCAGAGGAGAGTCTGGAGCTTGAGAGAGAGGAGAGTTGCCGGAGCAGGGATTTAGAGGGATCTTTGGCTACAAGCAAGCTGCCGGAGATATAAAAGGTGGTGGTGTCTCCATTACCGGTTTCAGAGAGATATCTTTGAGGTCTCTTTTGAGAGAGAAAATCATTGGGGGAGCTAAAACTTAATACTTATTGCTTGAAGAACTCAGGTATGCATACTGCTTTTCTCTCATCTCTCATTATTACATTGTTTTTCCTCAGTTTGCCATTGTTCGTTAGCTTTATGTTGTTTGAGGTGGACTGCGAGGGCCATTTGTTTGCTTGTTGAAACATAAACCTGCACACATGTTGCCGCTGCTTATTTTAGCATATTTCGTCTATATTGTGAGGATACCCTCAGATGCATTTGAGTCTTTCCACCCGACCAGAGGATTCACTGATAATCCATGAAGTGAAGTCTCTTGGTTTCCTTTTTCAATTCATTCGTTTTTTTTTCTTTCTTTTGTGCCTTGTTTCTCAATCTTCCCCTGTTCCTGTACTCGCTTTTGGAACACATCATCTTTTCTCATCTCTACCTATGGGAGCCACGAGTTACAGAGAATACGTTCTCATCATGCTAGTGATTAGAACCGCTGATATTACCACTCTGTACGTCAATTTTCACATATCTGCTTGAATAAGAAATGAATTTCAAGAGATGCATCCACAGTCGGTGGGTATGGTGAGCGGCAGCATGTTCGTCCAGTCAAGGGATGTTTGGTTGATCTTGTGAGAGGCTATTCTCAACCTAAAGAGAAGCATGGAGAGAAGTCAAAGTCAGGTTACGATGGCATGAACAGGGTCTCTCATGGGTTGAGCAAGATGAGTCCGGTGTCTATATTACCCTTACCTCTTTACCTGGAGGTGTTAAAGGGTTTAAACGAGCTGGGCACAATGAGATTGTTGTTTTGCTGCTGGAAGATGGACCTAATGCGAATCCCAGAAACTCCTGTGGTCAGGCGCCATTGGTACAAGCTCATGGATATGGGCATTGAGAATGGTAAATGGGCATGTAAGACGCATAAGACTACGTTGACTGCTGCTATTACAAGGGTGCTGGCAGAGAAGTAGGAAAGCAAAGAAAGCTTCAATGTATCGGAATGCCATGGATTATGACCAGCTTAACAGAAACAGTTCAGGTCATCAGCTACAAGAACGTGTGGATGTCTTGGTGCTATTACGCATAAACG
>VIT_12s0035g01900
AATAGTGTCTCTATGATTGAAGATGTGAGTTATTTTGTCTTCAATATGCATGCTTTAAGGAACTATTTGGAAATGTTTCCAAAACAGCTACTAGAAGATGGTTTTTAAAAAATAATTTTTAATTATTTTTAGGAAGAAAATTCTACTTAAAAACTTGTATAGTATATTAAAAATGGTTTTTTTTTTTTTTTTACATATTGTCGATGAAGTTATTGTACACTTACGCATAATGCAATAATTTTCCAAATATTCTTCATCTTTTCGATCATTCCTCAAAATAATATATAAAAAATAATTGAAAGCACATGAGACTTGTTCTAAAAAACAATCCATTTGCAAAATAAGTTCTAGAAAAACTATTTTCCACCATGATTTGTCAAATATATTTTTTGTGTTAAAAGAAAAAAAAGACCATTTTTTGCTTTTTAAGAATGAAAAAGTATTTTTAAAAACAATTATCAAACAAATTCTAAAAGTTTTTTTGAGAATTGTTTTTAGACTAAAAAACATATTTTGTAATTTTTTTGACAAAAAATAGTTTCCTATTTTGAAAAATAAGGTATATTTTAAAAATATATTTTAATTATTTTCACTTATTTTTTAAGGATTATTTTAAAAAATAATTATACAAACATAAAAAATAATTGAAAATAAAACACTATATATAAATTTATTTTTAAGAAATACATCAAAACAAACAAAAAATATATAAAAAACATTCGAAGTTTCAAAACAGACTTTTATTTTAAAAAACATCATAGAATTATTTAAAAATATATATTTTTTTTTCTTTTGAAAACATTCCCAAAAAACAGATCCTAAATTTCTTTATACCACTTTATCAATATTACAAAAATATATATATATATAAATATTACAAAAAAAAAGCCAGACAGATATAGCATGTACAACTTGCATTTCCCAATTAAATTGGGGATGGATTGAACGAGTCTCACCATGCTAGATTAGGCATGTGATGGTGAATATCATGTCTTAATCAGTTGGGTTTTGTGAGTATGGACACCTGGATGTGGTCATTTTGCTTACTCTATTTTATGTCCTACAAGTAACTCCATAAGGACATATGCCATGTGTGTGGCTTGTCATTTTGTCCCTTTGTCTGCCCCACCACTCACTCACTCATCCCCACTCTTAGATGTTTGGCCACGTAAATTATCTATTATGAGCTTGTACTCCACAAAGAATTCTTATCATTTGCTTCCTCTTTGATATCAACTTCAATCCTTGTTGCCAAAATTCATAGATCAAATTCAATCCCACAATTTGTAAAACATGTTCAAACCAAGAAAAACAAACAAATAGCTCGTATGATGGTTCAATTAATTGTCTTCACTAAAAATGATTGATGATTCGAACAGCTCATATGGTAGAGATGAAGTTAATGCTAGATATGCATCCCCTGAGTGAGATTCTCCTCAGGGTTAAAATTTAGGCACTCATATTTGGAAATTCAGCCATAACAAGCTTACCTGTTCACAA
>VIT_14s0068g00300
TCATCTTTGGTTATAATTATATTTTTTAGATACTGACGGACAAAGTAAATATTCATAGCGACCCTCAATATTAACCTATATTTATAGTTCATATATCATCAATGAATATGATTTCCTTTCGTCCGTTGCATATTCTTAAAAGTTGATCATCCTAAACTTACAAAACATGTACACATTAATTTAAAAATTAAACCAATCTATTTTTGTTTACTTGAAAAGAAAAAAAAAAAAAAAAAAAGGAAACTTAATTGACAGGTGATGTGATATGAAAAAAGCGAAGATATAATGATGGACATAGACATGTTGGTGCCTGTGCTTGGCTGTTCCTCTGCCACCCACCTCTACCTGTAACGTCTCTATTGCCACACCACCCTCCACCTGTCAATCTCGTTCACCTGCTCCCCCTACTCATATCTGATTCCAAAAATAATTACTTCACACCAAAAAAGAAAAAAAAAAAAAAACCTCACGCATAAATTAAAATCTAAAATCAAAATAAAATAAATTCAGAATAATTACCAAAAAAAAAAAATTAACTTTTACTTTTAACTACATTATCAGATCTGTGGAGAGGACCCGGCCGGCGTACAGACCAAGTGGGCAACAGTGGGAATCTTTCCCTCACGTACACGTGTCCTTTCCATCACGCAAGTACGGTGCCGAATTGCACGCAGCGATTGCCCTTCCAGCCTTCCCCTACCGATTCATAATACGCGCCTCGGGTGAAGAAACGGAGCAGACTCGACACGCGAGGTTGTCTGCCACGTGTCGATAAAAGAAGCAGCCACAGCGCCGTAGCTATAGAAGCCAGCTCCCTACAATCTCAATCGTTCAGGGAAGTGGGCCAGGGAGCGGGACCCACAAAGCGGACGGTAGAGAGCTTCCCGAAGAGGAGAGAGATAGAGGAGGAAATATTATAGAAGATTTTTTCCGAGACGTGGCGGGCTGTGGTGAGTGGATGTTGACGAGACGACACGTGTCTGATGGAGACAGCTTTAGAAGAGGGAAGGAGGTGGCGACGCATGTTTGGCGTCGCCGTGAAATCTGGCTTTTCAAAAACACGTGGGTGTTTAAGAGTCCTCATGACCTCCACGTGTCCTTGTGTCACAGCTTCCGTTTCTTCTGCGAGTCCATTCTGGTCATTTCCACACCCCCATAAGTAAAATCCTTTCCGCTCTAATATATAAATTTTCCTTTTTAATTGTTTTCCTTTCCGTTTCCTTCTCCCATCATCGTTGTCATCATAATCTCCTATCTATCATGGCTTCCGCTTTCGTGCCACCGGGCCTTTCCCGCGATAATTTGCTTTCTTGGTTTCGTGAAAATGGTGTTGGAGTTGTTTTCAAATGGGTTGAATAACCCCTTCTCTTTTTTCTTTTCTGATTTTGTTTTGTTTTGTTTTGTTTGAATTTTTTTTTTTTTAAATCTTATTTTTCTGCTAGGATTCTGCTTTGTGATTAAGTTTTCTGGTGCTGGGTTTTGTGTGAATTGAGACCATTA
>VIT_02s0025g04870
TGGGCTGGTAGGCTCGGGCCACCCTAAGTTAAGCCTCGGTTAGGGCTAAGACATTTGAAAATAAAAATAATATAAAAGTAGGTTTGATGGTTTGTATATCAAATTTTCAATCCATGTCTAGTATTTTTCCCGTATATCAAGTATAATATTTATAATTTTTCATTTTAATCCTCTGGTCTCACTTGGCCCAGCCATGGGTCGGTATTTGGCTTAAAATTTTCAAAATGGAAGTGGAAGTGAATGGAATTTTTTCTGTAAATTTTTAAAATAAAAAATTAAAGTGATAAATATATTTAAAAAATAAAAATAAAATAATATAAATTAAAAGTAAAAAACTTTAGTGCCAATTGGAGTGTAGTGTGTTAACTACAAAAATTATTGAAAAAAACTAAGTTTTGACACAAAATTTTGAAAAAGAAAAAAGAATTTTTTTTTAGAAAATCATTAAAATTTTATATATTTTAATTAAATATAAATAATATCTAAACATATATAACATAATGAATATTTTTAAATTACGGATTAAAATATAAAAAAATAGTAAAAACTAAACTAATCATAACTGAAAAAATTATTAGTCCACGATTTAATATTCGAACTACAGTTGATCCAGTAATATAATAAATTTATAATTTATATATTATTAAAATTAAAAATAATTATAAAATTTTTAAATATATATATAAATAAATTAAAAATGAATAATATTTATTTTTAATATTTTATATTATCAAAATAAATCATGTATAAGTATAAAAGTATTAATATTTTAAATTTTATTAAATGAAATATGTATATTAATATTTAAATGTGAATATATTGAAAAAAAAAAAGAAAAAAAAATTCATTTGTTTAATTTTAAATAAATTTCTAATTTTAAAAATATTATATGGTTTTTATTTAATATTATAAAGTTTTTTAGAAAATAATATTTTTTTTTATTTGCTATATTAGCCATTAAAAAGTGTGTAGCTGAGGGGTACCCATGTCATCTCCTGATCTCCGGTTCAAATCCTTGCAGGTGGGAATTTTTTTTTTTTCTTTGTTCTCTGGCACTGTTCGGCTTGCTCGCGTTAGCAATGAGTGAATGACTAAAATCCATACATTCATCCATCAAAGATAGCAAAGAACCACACAAAGTCTAGCACGTCTCCACTAATAAGTACAGCATGAAAGACAAAAAAAAAGACAATAAATCAACACATCATCTATGGAAACAAATACATGCGTAACGTTTAAGTTACTATCATTCAAAATATTTTTCTTTTTGTTTTTTTTTTTAAAAAGAGTCAAATTAGTAGGAGATGTTTTGCTTTTTTCTGTTTAAAGAAAGGAAAGTCGAGCAATAGTTAGACTTTGGACATGAAACTTTTATACAAAATTCACTGAATCAACCGATTTTACAGTATAGACAATTAAAAATTTAAAAGGATCGATTGAGACGCCCTCTTTTAGACGACAAAAAAGATATTATATGAAGTGCAGGATAGGGGGACTATA
>VIT_07s0005g00750
TTGACTTTTTTTACCCTATTTATCATAAGTACCTTCCATAATCTCCTTTATTATTCTATGACCTCTAATATTACTCAACCTTTTTTACTTTAATTATAATTTATGTAGATAAATATGTCAATTTAATGATTTAAAATAAGGTTAAATTGAGAGTGTTTGATAAAACTTAATACTAATTAATTAATAATTTAAGTTGACTTTAAATTAAATTATATTTAAGTTGTGGATTTAAAACTTATTACTTAATTATTATATTTGATAAAATTAACTTAAAAAGTTTAAATAACAATAAATATCATAGAGTAGTAAAAAAAACGTGGATTTAAGAATAAATTAATTGTTTTTACTTATTACTTAAAATTATTTTTTATTTTAAGTTATATCATTAAGTTATCTTATCAAAACATACTTAATTTACTTAATGATTTAAATTAAATTATTAAATTGTTTTACCAAACATCCATTTAATTTTATCAAATAACATGAATAATTAAAATAGAAATTAAGTAATAAGCTTTAAAATAATAATTTAAATATAATTTAACTTAAATAAGTATTAAGTTTTATAGAAGATTCTTTCACGTTAAAGATAAGGTTGGGAGATACTATTTAAAAAATTGGGTACATATCATGATATCTTAAAGGTCAAAGATAAGGTTGGGCTTGTTCGATATCTACTAAAGGAGCCTGGAAAAGTGCTTTTCCAAAAACTGTGAAATGCATTACTTATTAATATTAATATTTTATTTTATTTTATTTAAAAAAAACTAAAGTTAAAATATTTTTATAATTTATTTTTAAATTATCTGACTACAAAACTAAAAAAATATTTATAAAAAAATGCCACCATCACATATTTATTTACAATTTATATCTTAATCTTGTTTTTTATATCGAATCATATTCATAAAAGATAATTTATTTTTTCAATTTATTAAATTTTTAAAACCCAAAATTCAAAGGCAGAGTGCAAGTGTGCAACCAAACGCACCCAAACTACTCTCCTTTTTTCTTTTTTGCGTAATTTCCGCGGTTCTGGAATCGGTTGCGGTGGCCCCACCTGAACATATAAGCCACGTCATCATTACCGTGTTCGACAACCAGATAGCCAACAAAAACCATCGACGGAGAGAAAAACCAAAACAAAATGAAAAATTGACAGGTGTCTGACGTACGTTGAATTGGACGAGCAGCCGAGCGTGGCTGTGAAGGCATTGGATACTCTCTCCCAGAATCCATCAATTCATCCCCGGTTTTGTTGCCCCAGTTTTCATTTCCCACGTCCCAATCGCATCGTCACCCATTTTTCACAATTCTCAAAGCTCCAAAACAAAACCAATCCAAACACGCCTCTGCCTTCTCTCTTCTCTCTTCTCTCTTCTCTCCTCTCTTTTCTCTTCCCCTTTTTCACCGCTATATATAGGGAGACCTGGAGCATAGACTTGTTCATTTTGTACTGTGCTTGGAATTCTTATTTTTGGATAAGTTTTGTGTACAGTG
>VIT_07s0005g00140
TATTTTAATTTATTTTTTCTCTTTTATGTAAAAAATAAATACATTTAAAATATTTAAATTTATAACTAATTTAATTATATTTTTTTTCATATTTCTTATGATTGAAAAAACGTTTTTTTAACATTTTTGAAAATTAAAATCAATAAATTATTTTTATATACTATTTTAATTTATTTTTTCTCTTTTATGTAAAAAATAAATACATTTAAAATATTTAAATTTATAACTAATTTAATTATATTTTTTTCATATTTCTTATGATTGAAAAATCGTTTTTTTAACATTTTTTAAAATATTTTGCAATGCAAGAATCAAACATACCTAATTTTTATTTTTATTTTTATTTATTTTTTTCCTTTCTTCTACTTTTTCTCTCTTTTGTTTTTTTTGGTTTCCTTTTTCCCTCGCAATTCCAAATGTGCCCAATTTATAAAGAAAATTGAGATTATCCCTTTTATATACCATATGATAATCAAATTTATCTAATTATTTATTTAATATATTTATTATTATATGGGCCTTTCATGAGCTCATTGAATCCCATTTCTCATTACATAATTGTTTAACAAAAATATACCTCAATTGTACCATATTATCAATAAAAAACATTATTAATAAAATTAAAACAAACTTAAAAATTAAATATATAAAAATAAAAGAAAATTAATCATGTTGCCAATGAGATACTCATGTAAGTTGAAGCTGTCAAAAGGTGAAATTATTTAAAAATAATAATTCTATTAATAATATCAATTAAAAATTGTCTTTAGAAAAAAAAAACTTAATTCAAATATGAAAGTTATATTTTTTTAAATTCAATTAAAATTATTTTTTTCATACTTTTCAATTGAATTCCTTGTAAGTGCATTAATTTAAAAATAAATTTAAAAGTGTAATATTTTAATAAATATTTTTAAAAATTATTGTATTTTTTTTTTCTTTCAAAATCCCCTTAAAGGTGCGGGATGTGAGAATGACATGGAAACATGAAAAAAAAAATATTTTAAGGTTTATTCTTAAAACAAATAAATAAATAATCAATTTTTAAAGTGTTTTTAACATCTATTTTCATTTTTTTTTTCCCCGTAGAAATTGTGCACCTAACCCGAAATTTTCTCTAAAGTTGCGGAGAAAATTAATAAAATAGGAATATATATAAATAGCATAGGTTCAGAGATACCTGGCCCAAAGTCCAATTCAACATGAGTTCAGCCCCATGTCAGATTGAAACAATGCCGACAGGTGGAGGGTCCAAGCAAATCTTCATCTGCATTGCTGGCACTTTCCAACTCCACGTGTCAGAACCTATGCCCCTGATTACCACCTCCTTCGCCCACGTGTCACATACTTCCCCACCTTCCAAACGGACTCCCCAGAAAATCCCGCTCTGCTCTATAAACTCTCCACCTGAAATTCCTCCATTTCACCTCATCTCTTCTCCTCTCTCTCTCTCTCTCTCTCTCTCTACCTTATTTTCTTTCTGTTCTTTTTCTTCTTTTC
>VIT_12s0028g00590
TACTATGGCTAACAACATCATCGGAGGGTGCATCCGGACACCCTGTCCGGATTCCTTTTTGCAGGTACAACCACTGAATCAAGAACCCCTTGTGTGTTGAGAATCGCGTGTCCATCCATCTAGCATCAACGTGACCCACCTCATACGCGAGGTGACAACAACCCCCCCACAAACAACCCGAGTTGTTGGTCATAGCCTCATAGGATGGAAGATAAAATTCTAATGGCAGGCCCAACAACCTCCTCAGTCCTCAGTCGTCAGGCCCAGCCGCCCAAGCCAACCCCTTCTTCCATCATTTGGCTACTATCTGTACATATATTCCAATAACGTATCTTGACCACCTACGTCTCAAGTGATGGTAGGTGGCAAAAACATGAATGATATCTTGTTTCCTTCTTCAGAGCTTCTTGGATTTTTTTTCCTCTGCTGGATACTGGTGATGGTGAACAAACCCAATTAGAAGTGATTCATCATCCATCAGTCAGAATGTAGAACTATGGGTCAACCAAAATGATATCATTCTTCATAAAGTGGTCTTCACCTACCATCTCATAATCTCGTTCAAAAGCCTGATTTCATGAAAAGAAAAAAAGGTAATTTTACAGCTTTTTTCAATTGCTTCATTTTGCTGTGATGTGACATGAAATCTCTTGAGGAAATTAAGAACTATGTTGGATTTCCTGGGATCTTCATTGACTGAAAAATCAATCTATCATCCTATTTATAAATTACAAAAAAAAAAGAAAAAAAGAAAAAAAAAAAAGGAATGTAAGCAAATAGTTTTAAGGATTTTTTATCAAATTTAAATATAATCCTTAACTTTTTTTTTTCAATCCAAAAAATATTTATTTTAAAATTTAAGTATAAATAATTAAAATATTAAAAGATATTTGTGTTCAAGTTTATATATCATTTCATTCCTTCTAATCTATTAATTCTTTCTTTGCTTTTTTTTTTTTTTTTTCTTTTTTGAATAATTTGGTAATGATGGGGATGGAAGGTGAAGGCGGTAGTTGGTGGTGGTGGGTGGGTGAAATTGGAGTTTGGTAGAAGAAACCATGTGGAAAATGGGGAACCACGATGTCAACAATGTGATCCTTCTCAAAGAGCCTCTTTATTTAGTTGCAGTTTCAGTTGCAGGTGGAGCTACCAAAGTACCCACACCACAAAACCTCACCTTTTTTGTTTTTTTTGATCTCTCCATAGACTATAACCCACACCTTCACTGTTCTTCCCTCACTGGTATGTCTGCTTATTTGCATAATTTCTTCTGTCTCAGTATTTTGTTTCAATTCCAAGTTTTGGCACTTGGGTTTTGTATCTTTCGAGTTCAAGTTCATAGTTTCACCTAATGTGCTTTTTATTTAAAACCCCAATTTGCAAATTTGATTTAAATTTTTCTTATTTTCTGCTTCAATTACATCTTGATTGCCTTGTTGGGATTCTCATGGCTTTCAAATGGTGTTTCTGCAGTTCGTTGGATTCACATCAATAATTTAA
>VIT_18s0122g00690
TTATGTCATAGGACGATGCCCCCAACCACCAAAATCATCGGGTCTATCTGCACTACTAATTGTCTTAAGTAACACCAAAACAAGTAAGACTAATAATAAGGGCTTGCTAAATAATATTTATAAAAATAATTCTTACAAAATAGTTTTAAAATAATTCTTGAAAAGTAGCTATCTATGAAAAACAGTTTTTTTTTTTTTTTTTTTTTTGCTAACCTCGAAATATATAGTCTATAAAAGACATGTCTACAATGTTTAAAATTTATTGTAAGTCCCGTGTTTAATTTTAATTTCTTCGTTAAACTTGTATTTTGAATTAGAAAATATAGGTTTATAGTGGTCCCGCTCATTGAAGTGGTCCTGGAAGAACATTCGAAACAATATACATTCAAATCACTTCCTCTTATATTGACACGTGGCGGGCAAATATTGTATCCGAAGAGGATCATCTTGACTATATTATGAGTCATATATGAATGAAATACAGCAAAAGCTGGAGGAAATTCTAGAGGAGGGCAACCAGCTGTTGGGTCCCCACAGAATGAAGGGATGATGCTGATCTGATGTATGCATGAATGCTGGAGGTGACGGCAGCTATAAAAGTCGCCGTTTAGCTTTCACCAATTCTAGTTTTGGTTCTCTCCAACCTCTACAAATACCCTTACCGATTCATCTATTCATGTCAAAGAGAAGATAAGTACTGCTATTAGAAATAGTAAGAAAATTGAAGGAGTTGTGCTTAGGACAAGAGAAGAGGCTTTTATTCCAAAGAAGATGTGGCTGATCATGAAGGTTTTCCTCCTGCAAATTTTAGCGTTTCTGCTTTTTGGTGGTGGCATCCATTGTCAAGCTTCAACACATCGGCATAGTTTTGTGGTAAATACTATATATGATTATGTCCTTAACACCACCTTCTAATCATAATATTTGGGAGCAGTATGCATCTCATTTTCTACTGTATGATCCCCATGGGGTCTTCGGGTACCCTAGTGTCATTGAGTCATTCATGCATGCTATCGAGTTCTAATTGGTTATGATTGATGCAACTATTCATGCATGTAATATTTTTGAGATGAGGATGCATGGTTAACTTTTGATTGGTTGCAGGTGAGGGAAGCTTTATATACAAGGCTTTGTAGCACCAAGAATATCTTAACAATAAATGGACGATTTCCAGGACCAACCATATATGCTAAGAAAGGAGAGACTATCATTGTCGACGTTTATAATAGGGGAAAAGAAAACGTCACCATTCATTGGTAGGTCCTGTGCGTGTCTAAGAGAAAGATAGAGGTCGGCAGTTTGCCTGCATGACAATATATTGCTTTGCAAATAAAGTCAAATTTAAAACAATACTTTAGGGTTATTTGCTTCAGTTCCATTGAACTATAGTTGATGCCTCTTGTTACAATGATAATATGTTGTTACATGCCATCTTTTGTTAGTCTAAAAATTAGTACTAGTTTTAACCTATAGTTATTGTTTTGTAGGCATGGAGTGACG
>VIT_17s0000g08480
TTACTTGGCTAGACTTCATTCATGTGGTTAACCAAGGATACCAATAGTAACAATCTAACTTTGGATCATTATTTGTTTAAACACATTTGCAGTATTTTAAGGGCGCCATTCAAATTTTGGTGTGTGTTTCTTCCCAAAAGTCCTCTTTTTTTTTTTTTAATTTAATTTAATTTAATTTAATTTTATAGGCTTTGTGATGCGGATTGGACTAGTTGTGTAATAACAAATGAAATACTAAAGTCCTTTGTGTCTTTCTAGGAGCCAATTGTATTTTTTGGTGTTTAAAGAAAGAAACAACCTACAATGACTCAATTAAGGTTGACTTTTCAGAGTTCATGATTAATAATAATGTATATGATCATAGATGTATTCACTGTAATAGTTCTTGAATTATTTTATGTACCATGTGTATGATTGTGAAGATATTCAAGGTAATAATATTATGGGAATTATCTCCTTGAGTCATTTACAAAATTGGGCCAATGATATAGGACTCAACAAACAATTGATTTCACCTAGTTGATACTTAAAATTCCTTAGATAATTAGCTCCTATAAATCAATTCTCTCCACATCATTAACAAAAAATTAAATACTTCACTCAAACAATCCAACATATCGTTTTTCAATATCATCTTTAGATACTTCAATGTTATCATAGAATTATTATTGTGAGACTTCATTTCTCTCTCTAGCAAAAAAGAAACAAATCCCCGGTTTCCTACTATTTTCCTCGTGATCCCATTAGCACTCACTCTCTCCAACCCTTCACCTTCGATTGCACTTCACTCCTCTTTCAAACTCTTGATACATCGATCATCATATTATAGCCAATCGCCTAAAGTTAAGGTTATAATCATAGTGTAATGTAAGTTCAGATGATATGATATCCTCCTATGGTATTTCATTGGAAGCTAAATTTCTATACCTCCAAAAATTACAATAGTTAAATAGGGAGAATGGGTGATTTGAGACAGAAAAGAATGTGTTTTACAGGTATAGTAAATTAAGTGTGTGGAGATGAGAAAAGGTTATCACATGATGTTATGAAAGAAGATTTGAACATTGAATTCTCTAATACAGTCATACTTTATCCTATAATTTCTTGGAGTTTGTACATGGGTAATTTATCTAAGTAGGAATTCCTTTTTCTAATAAATAAATTTTATTTGCTTTCAAATAAAATCTGGCAAAACTTAACTTCTTCTGTTGATGAGTCAGTGAATTAAATACAAGTGTGTGGTGGCCTGACCATGAAAAGGCCCAGACCTTATACAACCGTCCGCGACAAGGGCCAAATTTGTGAATAACGTGATGAGATTTCTCACTTACCCTCCCTTCGAAGGCAAGAGGAGAGAGGAGAGAGGAGAGAGGAGAGAGGAGAGAATCAATGCAAACTAAGGTACTCAAGTATTCATACCTATATAAACTCCACTTCAATAGTCTCCCAATGCCCAACTCCAATAATAAACCTTAAAAAACCTACTTCTCTGCTGCAACA
>VIT_01s0011g05680
TTGGTGGATAAAATCGTAAGTTTGATTGATTTATGAAATTGGCATAGTGGTATTTAGATCAATTTCATTTTAGGGCGCAAGTCTTCAACTATAACCATCAAGCCAAGAGTCCAAGACCTTCAAGTCATCCAACATACTTGCTTAATGATGGGACAGGTTAAGTAGCCTAACTTGAGCATGTGTAAAGCATTTAGCATTTGGGGAAGTATTCTTGTGAGTTGTGAGGTATCAATCAATACATTAACAATTGAGAAATTCATACTCAGCAGTGGGGTTCTTGTGAGCAAGGCTTGGCCAACTGCCAACATGGGCCTATTTGGACCGCACAAATGTGGCAGCCACCAGCACGCATGACTCCAAATAGAAAAAAAAAAAAGTAAAAAAAAAAAAAGATTAAACAGAGTAGGTAAGTTTAGAAAAGTGGAGTGCTGCAAAATCAAGAAACATGAGGAGCAAATGGGAGGAGGCAACGTGGCAAAGTTGGATGATTCTTGAAGCACACAACTGCCGGCCGCCGACCAACCAAATCACAAACCTAACGCCCCTCACTAACTAATTAAGTTATTTAGCCATGTCGTTAAACCGCCATAATGCCTTCGTCTTTACCCCCAGTATCCTCATGTCCCCCGTTCTCATCCTATCATATCCCACATGCCTTATGGCTACATGTGAAAGGTTCTGGTCAAATGTCAGGGCCCCAAACAATACTCACATATTTCCACGACTTTCAACTTTCAAAGTTTCGAGGTCGAATCTTTTAAGGAAACATAAGTCACGGACCAATTTTTTTCAGATGTCCGCCCCTCTTCTAAGTATTTGACAACGATTTTACGTGACTTCGATGAGTCGTCCTCAGTATGTTTTAAGAAAAATTATTCAAACAATAAGTAGTAATTAAGAGAAAAAAAGAACGATATTGAGGAACCATGATATATCTGATCCAGGTAGGACTAGTACTAAACCCTTGCGAGAGACATGTGGAATATAGGGGGAGAGGGAGAGAGCGGTCAAAGGAAGGAAGCCAGGTGTGAAGCCTCTGGCCATCAGGCCATCTACCCATCCTCTTTGAAAATTGGTTAGTTGCCACAGAAATGCATTGACTCCCGCAAACATTAAAACTGAACCCACCAAACAAATCCAAGGAAATTATTTTCAATTTTTCATACTTCAATTGAAAAATAAAATCCCTAGCCGTCCACCAATCGTGGCCCTCCGTTTGGCTTTCACAGCGGCCACGATTCTCCCACCGCTAATGCTGCTGTCCAAATCTGTATCTCGTGTTGAGTAATTGTGATAAAGTAGAGGGGCATTGGTCGGGCAGAGGGTTCAAAAGAGTCGTCTGACTCAAGTATTGGTGATCAACTCGTGCATATTGATATTTCCTCCACGTTTCGGTGTTCATATTTATATATAAAGAAGGAAAGACCTCTTGCAATATCTCTCAAAACGCCTTCAGAAACTGAGAGAGAGAGAGGGGCATAGAGGAAGCCAGCACAAGAA
>VIT_03s0038g03850
AAGGCCTTGTCACGGAAGGACCCCCATACCCTGGGACAGCTACATTGAGATATTTCTTCTTGTCTTTTAGTGCCCCCTGTACATCATTTTTCATTCCTAATTTTGATTTCATTTCCAATGTAATGACTAATGAGAGGTCATGACATGAAATGAACCAAGAAGTTATGAAATTCATATGGGGTACGTAATGGGTGCAGAAAGTTATTGGGGAGAGTAAAGTTGGATGAAGGTACCCATATTTAAACTTACCGGTGGAAAAGTTATTAGAAATTGAATACTTCTTGAATTTCACACCCAAAAAGAAGCCATTTATATATCCAATTTAAATTTAATTTCCCATACAAAAGTCATGATCATCTATCCATCACGATATGTGACTTATACAATTTGGTGTTTATTTCATTATTTTATATCTTCGTCTTACTTTTTTATACTACGATCTTGTTTTTCATTATTGATATTTTTATCAGTTGACATCTATTGAAAAATAAGACCATTCAAATATATCATATACACAATCGAGTTCCATTGTTTCATATTTTTGTCTCATTGTTTATAGCTTCATCTATTAGCCTAAATTTTACCAAATATATTTTTTTTATGGTGAACATGATAAACTTGCCCTAGAAAAAAAAAAAAAAAGAGAATTTTTTTTAAAATGAATTTGAGATACCTTCAAATATAATTATAAAGAATAAATTAAGTATTTTTACATTAAATTTAAATTTTTATATTTAAGTAGAAAACTATTTCTTATATTTAAATTTTTGTATAAACTATTTTTGTTAAAAATAAGTGATATTTATTTTTTAGAAGTGTTTTAAAAAATTAAGATTATATTTGATAATTGTTTTTAAAAATAATTTTTAAATAATATAATGTCTTCGAATAAAATGATTTTTTAGTTATTTTTAATTATTTTTAGTTATGTTTTAAATATTATTTTAAAATATAATTTTACGAATATGAAAAATAGTTAAAAATAAATAAGACGTTATATATAAACATTATTTTATATTTAAAAATATAAAATATATATTTGTCTAAAAACATTAATTTTCAAAAACTATTTTTGTTGGGTATAAATTTTTTATAATTGTTTTTTAATAATGCAAACAACCATGATAACTGCACAATAAAATCTAAATATATATTTATTAGAAATTTACATTTTATATTTGAATTAATAGGTTAAAAAGTTGAAATAACCTCTCATATTTATGAATTTAATATTTTTCATATTTTTATTTAAAAAATAACTTAATTTTCACATAAACATCCTTAACCATTTCAAGTATTTATTTTAAAAAAAATAACAAGAATATTTTGGTCAATGAAAGTGTTAGATTTCCGGTTTTTAATCACCCTTTTAATCAAATAACCCTTTATATTTTTTTCCTTGCATTAAATACTTTTGTGGACTTCCTGTAAAGAACATGCCACGTAACAGCTGACTGAATTGGGAGTGAAAGCGGTGGCAAACAGCTGCATGAAAACACG
>VIT_06s0004g02830
ATTTGCTAGTGCTATAGGTAGATTATATGTGGGTACCTATTCTATATGAGTGACTTCAAGTCATATGTCATGATATTATTTATTTTGGTAGTCTCAAGAGTGTTTTTAATACAAGAACTTTTAAGAAAATCATATTTTAAGTATTTTTTAAAAAAATACTATAAAATGATTTTTCAAATTTTTAAAATAGATTTTTAAATTTTATCGAATACCAATTTTTTTATAATATTTTTAAAAATTAAAAGTACTTTTTAGAATCATCTTCGATATTGCAGATATGGACCCACCCAAGAGGATAACAAGTGACTTTTTGCAATGAAAATGGCATGGGAATGTATAGTATGAAAAGTGAACATTTTTCCAAGCATTGTAAGGTCATTACCTAACTTAGAAATGTCGCATTATGGAACATAGAAAAAATAATTGCATATGTATATATATGTATGAAATGAAACAAAATAAAGAAAACAAGCTTAGGGTCCATGGACTAGGTGATCACGAGTAAAGCCTGACCACTTTCATCGAGGATTGAACGTCCCACCAAACTCATATTACTGAAGAGAAAGAGTACTCAAATTATCGCGAAAGGAGATGTTGGATGAAGGAAACGGAGGAGGGAAGGAGAAATTTAGGGTGTCGCGGATGAGAGGACAAGAGGAGGAGAGGAGCAGCTGGCAGGGGTCGCTCTAGATCCGAGTGCGGGCCCCGCTTCACGTGCCATCACGCCCCTCTCCTAAGGTCGTCCACGTGGCAGATTACTCATGTACGCCAACACGTGGCAGCATCCTCGAACGTCTCAACGGGACCACTCCCCTCTCTTTTATTGAACCAGGTGAAACCCCTTCTCCACGTCGCGACAAATTTATAAACTCACTTATTTTTTCTCGTAAGAGACAAACTCTTCTTCCCAAAATGCCCCCCTCATGCTCTGACTCTGTCGCCACTCGCTCTCCCTTTTTTACTCCTTTTATTCCCCTGTCGCTGTTCTTGTAACACGTGTCTTTAACCCTCGTATATATATTGGTGACAGGTCAGACTTTTTTTCTTTCTCCTTTTTAAAGACGAAAAGTTGAATTAAAAATTGAATAAATAAAAAATTGCCAACATGGATATATTGCATAAGCGTGTAAATTATATAAATATTTTTAGAGATAAAAGTTAAAACCCATTGTTATTTATCCACGTATTAAATTAACTTGAATATTTACCCACATATTAAATTGAATATTTAAAAATCAACTTGCTGATGGATAAAAACAGGTGGGCTGCCGCGACATTTCTGTGAAAGGCAGGAAGGGGCATTTTGGTAGTTTCGGAAAGAAAGAAGTTGCAGAGAAAATGAGGGAGAGCCTTATCCATTACAGCCTTTATAAAAGCAGACCAAATCTCATTATGCAAGGAACCAAAACAAAGCATTGAGAGAGAGAGAAAGGGGGAGGGAGTACATAAGACTCTGCGTAGCCAACTTTTTTGATTATTTGAATTCTTCAATCTCCATCA
>VIT_17s0000g08420
GCAGTATTTATGTGGATAAATAGTAAATTAGATTAGACCTAACTGAAAATAAACTCTTTAAGGACAAAGAAGCAACAAGAAATCTGGAACTGCTTCCTTCCAAGCTTAAATTTCTCTCAAATTTTTAGGATATCTTGCCAATTCATGGGTAATAGAACTTCCATTATTCAAAGACAAGAAGGAAAACAAGCACCCAAAGGAAAATGCATTTAGGGATATCAGCTATACTGGGACCACCAGGAGCTAAACCCTCCTGCATGGATTGAGTCATTGGACAACAAAGGTCTCCTTCCAGAATTACTCAATGAAATTAGAAAATAAATACGAAACTGCTAACTTTAAATGCTTAAATTTCTATACTTTCAATATTCAAAAAAAGAAACCCGAATGAAAATGGAAAAAAAAAAAGGAATAAAATAAAGGAACAAACTCCAATATACACAGAGTATGTATTCTAGTACCCTGTTTATGCTTACTCATTCTTCATCCACTGCTTTTTCTTTAACTCCCCCAAATGGAATTTGGCTTCACTGCATTTGAAACTGTTTTATTTATGGGAAAAATAGATGTGAAGATTACAAGATGTTTAGGATGATTTTGCTCACCCTTTAAGCTCAACAGCTAAAATGGAGATGTGCTCTTGAAAATTCATACAACTCTCACTTAACAGGGAAATTGTACAATATACCAATATGGGAACTTATGCCATATGAGGTTAATTACTAGTGAAAGCTCATATGAGGTGCCATGTAATTTACTAGGTCTATTAACTTCACGTAATATCAGAAAATAAATGTATGTTCACATTCAAAAATTTTAAGTTATATATTTAATCAAAAGTAGGTTGATCATTTGTATTTTTAGCACATGTCTCTTAACATTATATCTTAGCAAGTATTCTTTTATTAAGAAGTGTAAGTGAATTACCCAAATGTTATTGTACTTTGAAAAAGCATACACCTCATTGTTAAGCTAATATGTCATTAATATGCATACTCTTATTTGCCTATCAAAAAATAAAAATAAAAAAACATTGTTAAGCTAATATTCCATGTCAAATAAAGTGGTGATTGTATTGAGTTCCAAGCAGTTTTGAATAGTTACAGTGAACTTTGAGAAGTTTGGGAGAGTTTAAATGAGCTTTTGAGTATCTTTAAAATTAAATTAGCGAGAGGGAGGGAGTAGGTTCCGGGAGTTATAATTTAAAACTACATGGAGGGAGGGAGGGTGTAAAAAATTAGAAGTTACATTTAGACTTCATTTCTATTGCCTCGAGAATGGAAAATTGTGTTTTTTCTATGAAAACAGGTTGGAACTTCAAACCATGATGTGTTGGCATGTCAATCTTCCCAAACTCATGTAGTATGATACTTAACCATGCCTATTATCCTCTTGAGTTTTTATTTGGCTGTCTTTTTTTCAATTCTCCAACACATTTAATCATGACATTTGTGATCTTTGAACAATCTCTCAGAGAAATTAGCGGAGGAACTTGTTCAG
>VIT_05s0020g05000
CTAAAATGGAGAACTAGAGATGGTGATCCTCTGGAAGATTTACATGGTTATCGGAGTACATTAGGGGCTCTTTAGTATGTGACCATCACAAGGCCTGGGCTCTCCTTTAGTGTGAATAAAGTATGTCAATTTATGCAGAATCCTACATAGGAGCATTGGAAGGCTGTGAAACGAATCTTGAGATATTTACAGGGCACTTTGCAGCATGGTTTGCATTTGAAGAAATCATCCAGCCTTGATTTAGTTGGATTTTGTGATGCTAACTAGGCATCTGATTTGGATGATAGACGTTCGACCTCATGTCATTGTGTATTTTTAGGACCAAATTTGATATCTTGGCAATCCAAGAAGCAACATATTGTTTCAAGGTCTAGTACTAAAGCTGAATATCGAAGTCTTGCAAGTTTGGTAGCTGAAATCACATGTTTAAGGTCATTGTTGAGTGAGTTGCAACTTCCACTAGCTAAGCCTCTTCTGGTTTGGTGTGATAACCTTAGCGCGGTTAAGCTTTCTACAAATCCTGTTCTTCATGTAAGAACAAAGCACATAGAGCTTGATCTCTATTTTGTACGTGAAAAGGTCATTCGAAAGGAGGTAAAGGTTCCCCATGTCCCTTCAATTGATCAATTTGCAGATGTATTCACAAAGACAATTTTTTCGACTCAATTTATTGAATTCAGACACAAACTTAGGATAGAAAATCTTTCTACCCTGAGTTTGAGGGGGGATGTTAGAGAAGATTAGTTAGGATTAGTTAAGAATTAGTTTTGAAGTAGTCTTGACAACTCATGCTTAACAGATTGTAACAATACTTAAGCTATAGAAATATATAGAGGAAATAGAGAGAGTCTACTTCTTTATGAAGATGAGACACTTTCTTGACAGTCTTCTAAAATAACCTTTTCATCTATCTTTTCTCTAGAATATTCGTTCTTAGAATTCTATCAGCCACAAATCTGGCAAATAGGTTTGTTGTTTCCAGCACTACATCCAGGGCCAAGAAATCTAAAATTATTTCGAATTTAACCATGTCCTCCTTGATTATTAACATTTGCTCTTCCACAATCACGATTTCCATTATTCTTGTTGAAAAAATTTGTTGAAGCATATTGAAGCTCCATTGTAGTGTTTTCTCAAGTCTCCATTCTTGATTCAATAAAAGCGCTTAAACCTCCTTTAGAGAAAGTTGATCTGTAGGTCCACAAGTTGTAATGCTACATACGATTGGATCATATTAAGATCCAAGTCTAGCAAGTATAAAAAAGACAAGATCTTCCTCACTTACGAAGTAACCAACAACCATACACTGATCGGCTATATTTTCCATTTTCGCGAAGTAATCGCTTATCAATAAGGAACCTTTCTTTAAGGTTTGTAACTGTATTTTCAATTGCAACAATTTTGCTTTAGAACATGATGAATATAGATGTGACAAAGCAGTCTAGAGTTCGTGCAAAGTTGTGCACCGAATCACTTGGCCAAGAATCGTTGTTGGCAGAG
>VIT_11s0037g00450
AGGGAATGTGAAGTGGAAGCTTTTTGAGAGTTTTCTAAGACAAAAGATTGGCATCGTATTCCATTTTTATTAAGAAATCACTTATCTTGATAAGCTTGTTTATGTAAAGACAGAATCACACCACTCTCTAAAAGCCAGTATTTTTATATTTGTCATCAACTTGATAGATGACAAACTTATCAACAAACCATCTTTCTTTTCATTAATATGATTTTGACATCTTGTTTTGATTAAGCTCGTTAGGGTCCTTTTGCAAAAGTTTTTAAAAATAGTCTTCAAAAAAATAGTTTTTGAAAACAATTCTTAAAACCAATTCTTAATTGTTTTCGTGAACAAAACTCTAATTGAGAATTTATATATGAAAAATAATTTTTTGGATTTCTTTTCTATAAAAGTATTACACATTTATATATAATGAAATAGTTTTGAAATGTACTCATCGTATTTTTAATTGTTACTCAAAACACTATACAAAAATAATTAAAAATTAAGTTTATCAAACATGCTTTCTAAGTTAGAAAACATTTTTCAAGAATTCTTAAACAGAAAAAAAAAATCCTAATTAGCAATAGCATAGAGAAGTGTTTGAGCTAAGATTATCAATCCAAAAGTAGAGTGTGAAATTGGAATTGCTTTATTCTCAAGCGAAGCCTCCATAGTCTACTTTCTTAGGATTTCTTTGGTTCATTGCAGCATCAATCTTTTCTTCTCTGGTGCGCCTGTGACCGATCATTATTTAAACCCTTTCCATCCCTTTCTGGTCATACGTACTATCTTACCTTATACAATATTCTCTTTAGATATTGTCATTTGCCTAGATAATGGCCTTCAAAGGAAATCTATGATGACAGCCCATCCAATGATACTGTGGAATTTTTCAAGTATATCTATATTGTTCTTGACAACTCATTGCTAGCTTTTGCAGATGCTCACGTCTTTCCAGTACTTCTCAATCCATACCCCAATTTTGGATACTTTAAAATCTCCAATTCTCATGGAAAAATGAGCTGTTAAAATTGATAATATGACTTTCACTTTAGATTGATATTGTGTTTTCAAAGTATGGGCTGATCTTCCGGCTGATCAACTACCCATCCTCATGTGAATCATCAGTTGCAGATTGCCCATTGGATGCCAACCGATCATTCTGATTTGGGAAAGATGCTTGTAGCTTTTGATCTGGCCATCTTTGAGTAAACCACTAGATTTTGCGCAGGATTTGTATTTGGCTTTTAAGTTCTTTATTTGTACTGATTCCATTTGTTTTCTTTATCACTTTTCTTGTTTGTCAAAAGCTTCACATTAGCTTTTTGCAGTTTTTTCCTTTTTAATAATATTCACCAAGATATACCTGATCATCTTTCCCAAGAAAATGAACTCTATAAATGACCTTAACCAGTTCAATACTACTGAAGTACTGAGCTTGCAGAATAGGAAACCTTCCCCACTGTCTTCAGAGAAGAAAAAGAAGTGCCAGAAGCAAGGTAACAGAAGAAGAAC
>VIT_07s0031g02340
CTCCATGCGCCACCAAATGGGGTCGTACTAATTACCCTTAATATTTTATTCAATTATATTTTTCCTCATATTTTCTACAAATCAAACATAACCCAAGATTAATCATGATTTGTTGTTTAAAATTATGTTTATGTATGACATTCTTATATTTTTACTCAGATTTCAATCTAACCCTTAAACTTTGATTTTTTTTTCAGACACTATCGAGCCCAATCCAAATATCAAATAAATAATTTTTGTTAAAAAAATTTCTTATAAAACTAAATTAAAAAACTTATTTGACAATATGATATATAAAAATTCATAAAAATATATGTTTAACTATTAAGTAAGACTCGTTTTTGCTACGGCTTTAGTTGGTTCCCTTGATCAATTCAGTTCATGAAACTTCTTATTTGGATGAGAATCAAGAAAAACTAAAGTTCGTTTCAGAAAAGGAATCAGAGTGGCTTTTCTTAAACAAAAGAGCGGGACTTTTGTGATTCGGTGCTGCCGCATAGACATCGAATCAAAAGTTATAGAAAAGAGAGTAAAGAAAGGTGAAGAGGAAGAGCATTGATGCTGTCTCAATAAGGATGGAGGGAAGAGTGTACACGTGAGAGAGCAATACAAAAGTAAGCTTTAGTGAGATAAAATAACAAGTTATTTGCAGAAGCTGCTCATGGCTTTCTCTCTATATAAAGCTTGACACCCTGACCATGGAAGTTGCAGCAATTGCCCAATCCCATCTCTTACTCTTTTAAATAAACCCTCTCTGTACATACTTCGTTTCCTCCGCCCGAGGGAGAGGCTCCAAAATAATGCAGGTAACAAACTCCTTCTAGCTTGATATCTCTTCACAATGCTGACTTCATGCACATTGTGTATGCGTGTTTTCATATAAATCCAGGGGGTGGTGGGGCGTTAAGTAAATGTAGTAGGTAAAGACTGGCCTTGCCTGGTATCAAGAATCGAGGAGGTAGGTGAGCAAGGTTGGTTTAACATTGTGTTGTGGCCAGTAACTTGTCTTGTGTGTTAGATACAAATAGAATTACGTATTGGGTTGAAAAGAAATAAACAAACAAAGAAAGAGAGAACATTGACTTGGAACCAAGCTCAAATTGTTCATGCATTGGGGTGATGAGGTGTTTGAAAAAGAGCAACTTGGGGTTTGGGTGTGGCCCATCCCCATCTCGAGTATGAGTCATGTTTAGTCTATATATCAATCACTGCTACCTTTTCCATTCACACCACCCTTATAAATTGTCAATTCTCCTCTCCCAACCAATTCATATCTCCATGCATTTCTCTCCTCCCTCTCCAAACTTCTCTCTGCATACACTGTCTGCCTCCTGTGTGTTTGGGCATTTGGGATAGGTGGTTGATAAGTAAAACATAAGCCACCTTCCTAAACTTGTTTCTCAACTGTATTTCAACTTCTATTTTTGACATAACAAGCTTCATTTCCTGCATCTTTTTTGTGCCTTTTTTCAATACAACTTCTTTGTTTTTGGTCACAAG
>VIT_01s0011g02960
GTTACTTTTATTAAATTTTTTTGTCTTTTTTATTGTTCTCTTTCCACCAACTTTCTCTTATGGGGGTACAGGAAAGAAAATGTATAAGTAGTAATTCCATTTAGGTTAATTATTTTCAATTATATTATTATTCTAAATTGTTTGTCATAAAAAATTTTAAAAATTCTCATGATAATTTCGGAATAATTTCATAGGGCTTTTCAAAAATTGAATATTTAATTTCTTTCTAACTCGAAATGACTTATTAAATGTTCATAATTATATGCTCTAAATTTTTTTCTTGTGTAATGAATTAATAATTGATTTAAACTTTTCCAGACTTTAAAATGATTCTCTCATACCAAAAAAATTAATCAGCCTCCAAAAATGATCAAATCAGTAGGAGAGAACAATCCAAATGAACCTCATTTTCACGTATAGAAATATTGGAATGCATGAAATACCACTAGAGTAAAATTTCATGTGTCGTACGTAAAGCCCTTGTTCTTGATTCCAATACATTTCCAATTTAGCCTGGATTTCATTGAAGCAAAACATAAATCCGGCCTAGGTCCATAAGAAGTCGTTGGGATCAGTTGGTCATTCTACTATTAAGATCGACATTCAAGCCAATCTCTATGATCTATCTGATGTTTGATAAATCATGAATGGTGAGTCAAAAGAACTGTAATCGGGCTTATCATGGTCGGTAGCATTTTTTGTAAATGAGTCGTTGAGGCACATGATTTTTTTGTTAGGACGTGTTATGTGAGATGAAATGAAGTTGCTGTGTAGAACTGAGGTTGATGGAAAAAATTAACCAATACGAATGCGACATGCATTTAAGCATGCGAATAGGAAATTAAAGCTGAGAAGCAAGACCTTGTGATTTGATCATTTGAATAAACGAGAGTGAGAAGTGGTGGTAGAGGCGTTGGCTACTTTTCAAGCATGCGGCTTACCAAACCGCTCGATCACATTTCCCCCAGAGTAGTAGGTGGTGCACACAAACAGGGAAACCCTACGCGTCAGTGACTCATGAGTCTATGACACAGGGCCCAGGGGGACCATCAATGGGGTTAAGAAGAGACATTTTTTCCATCGTTATATGGGCACCAAAACACTTGTACGGGAATATTAATAATTTCTAAATTTAGAATTTTTGGCAGACACGGAACCATATTGGCCTAGATGGGAATTGGAAAGGGAGCGCCACGTTAGGAGTTTACGGTCCGTGAGCTACCCTCCGATTGTCTCGGAGGAGTTTGTAGCCGGTGTCAGTGATCTTAGCTATCAGTCAAGGGTGGTAGCCAATTTGACCGTACTCAATGGACAGCGTTTGTTGAAGGGTAGATGAAATGCCAGGCCCCAATCCCAGCCCTATATGTTCTCATCTCGATGTCAGCTTTAGTACCAAATCTCTTGGGAGACCATTTCATGATCCATAACTCCGTGTGCTGTGTACTTGGAATAGAAAACAACATAAAGCAAAAAGAATAGTAGAGAAGAAGCATCATCAGA
>VIT_08s0105g00400
GACATTGTCTTTGCATGGGATAGATACATTTTAAAGCACGTATAATATTTATATGATTTAGTGCAAATCGTTATATCGTTATAAGTTATACCTTCAAATAAAAAAATAAAAAAATCATAAAAATGCTACATCCCATTCAAGCCTTGGTTTGAATTATAAAAAGAAATATTTAAATTGTTTGATGAAATTATCAATTAATATTATTTTTTTGAAATTATTAACTTTAAGTTCTAACTAAAACAAAAATAAGAAGTTATGAGGAGAAAGTCTTAATTAACTTTAGTAATAGTATCCCGGCTTTGTTCTAGAGAAAGGATTAGTGAATTGAATAAAGCAAAAGACTCAACCATAGTCGTTGAAATCAAGAGCAAAAGCCCAGTCGAAACAATGCCTTTTTCTGCCTCAAAAAATTCCCCCAGACTCAAACACGTTGTATTTTACTAATAACAGTCTAAAAGGGGGCTTTTTCAAGGCCGTCAAGACGATGATAAAAAATTAAGTTGCCAATTTGACCACTTTTAAGTTTTACCGCCTTACCCTCCACTGAACAGATGTCAAACTTATATTGGGTGAACATCAAGTCCGGGTCCAATTTTTGGACCGAACGCGTCATACTCACAGGTGTGAACATAAACCAGTGGGTCCGACCCGTCGCACCACACACCATATGCATGTCTGCCACGTGGAAGGCGACGGTAGGCGGGTGCACGTGGGCCTGACAGAAAACCGCGTAGCGGCGTAGACAAAAATTAACGGCCGAAAATCCTCGTTAAAGGTGGAAGATCGAAGATAAAGTGAAAAATAAGAAATAGGATGAAAAGAAAGGAAAAAAAAATCTGCTAAGATATGGAAATCCATGCAAAGCTTGTAGAATTCCAAGCTTCCACGTACAATCTGGAAGGGCTTTTGGGTCTGGGTCTGGGTTTGGGTTTGGCTTTAGCTATGGCCCCACCACACGGCTTATGGAGAGAGTTGAGGCTTGGCCACCAAGTTTTCTAAATTTGGGTGCAGAGGAATAAAACCCCACCACCACCACCATCACCCGTTCATACGTTAGGGTGACGCCACCACTACGTAGTGAGAACAAATGAGAAAATGAAAAAAATAAAATAAAGAAACAAAAGTTTCTAGAGAGAGAAAGAAGTTTCCGCGTGGAGTGATGAGACTGAAGAACTGTTCAGGAGAGGGAAAAGATTAATGGAAGAAGGAAGGAAGGAAAGGAAAGAAAAGAAAAAGAAAGACAGAAGGAAGAGAAAGATTGTTTGGTTGGTTTTTTCTGAGATCTGAACATCTAACAATGAAACGCTCACTTTGACACCTATACAGATTTAATAATTCTATCCCTTTGACGATTTCACACCTTATATTCACACCACCTTTGTATATATGTCTCCCCTTCGCTTTCTCTCTCTATCTTTCTCTCTTTTGATTTCTTTCTCGACACTCATTTAATTCGCGGCCAAATCTTCTTCTATTTCTCGTCCTGATCTGGGTTGGTCT
>VIT_19s0014g04720
AGGAATATCAATCATTACCACCAATTGCCATCTCTTTTCTCCATGTCCTTCCATTATTATTGTTTTGTTTTTCCTAAAAAATGGGGATTTTATTTCAAATGGTACAATTTGTTTCCATTCGTAAATATTTAGTTTTATTTTAGTTCTCTTTTTTTTTAATATATTTGTAATTTTTTACAAAAAAAAAAAAAATTAATTCCAAAATACTCGAAAAAAATAGTTTGAAGTGATTTTTTTTTTTTTCTAATTTTTCTTTTTTAACTTTTTTTCTTTCTAAAATTTCGAAATTTACCATCTTGGTCCACTAATTATTGAAAAGCTGAGTTCTATACCACGCGTGGGGAACCCCCATAATCCACACGTGGGCCATTTCCAACTGGCAACCGGCTCTCCCAGCCCATGCTTTCCCAGAGGGCCAAAACAAACGAATCAACGAACCTGCAAAAGGGGTACCCGGTTTCACTCGCCTCCACGTGTCATAAATAATGAGGCCGTGGGGTGCCACACATACAGGCCCCTCTGCCCTATAATCATCACCAATTTTACCCTTTTATTCCCAAAATGACCCTGCCAGTGACCCACAGTGGCAAAACGGCGAATAACAGATATTCCCGTGCCTTCTTATTTATAAGTCTTCAGAACTTCGTAATTTCCTCCGAGCGTTAAGCTTCCGTTGCCATTCAGATCTGGCACAGATTCCACGGAACCGAATCGTACCTAAAATAACCATAGGCTAGAATATTACCATTTTACCCTCCACTTGGGTCTAAAACTTCTGGAATACCACTTGTGACCATCGGAGTACATTGGCTGCTGCCGTTACACGGCTAAGAGCACAAAATCCGGGAGATATGTTGATTGACGAAAATGCCCTTGTGTGGTAACCTTGGTTGGGTTAAGTTGTCTGCAATGGGTTAAAGAGCAGACCAGCTTCTACTATTGCATGGTTGACATGTATATATCATGCAAACAGACGGGACCCACTTTGGGATTTTTTATTCATTTATTTTTTTCATATTTTACTTTTTCTTTCTCTTTCTGTTGAGAAAACAACAAATTTGCATTGAATTTTTAAAGGCAAGCAAGTAAGAAGGTGCCACTCCATGCAAAGCATGAGCTTTGTCTTCAGGCGATAACCCTTTTTAAAAATTTTATTTATATTTTTTGGGTTGGTAATAAAGACTAAATTCAAAATTTGACCTTAACCCCTTTAGAATATTTATTTTGAGGTTATTTTAGGAAAAAAAAATTAATTAAGGGACAACCCAAGATGCCAAAACCCTTTTATAAGCCAAATAAATGACGCATTAGAAAACAAATCATGGAACCCTAATCAACCACCGGGGCAACCACCGCCGGAGGGCAGTTAAGTAAAATCATAAATAAAACCTCCCTTTTTAAACCGTCTCCCCACTTGCCATGCTCCCTCCATTCCTAGCCTTCATCGTCTGATTCATCACCTCGCTCACAAAACCACCTTCTTAAACCCCGACGTCATTC
>VIT_00s2342g00020
TATTAAGTTTGAGTTGAATACTTCATGTTAGAAGTTAGGTTGGATTAAGTTTGGGTTGAGTTTAACCCAATCAATCTATGGTCTTTCATTCATAAGATTAGTTATTTTGATATAAATAAAATGTATTTAATATAAAATGGTCTAATATCCAAAATTTAGAATTTAGAATTTTTTGTATTTAAAATTTTTCCATTATTTTCTTCATTTTCATTATTATAGATCCCACTATCCCCATGTCCAAACACAAATGACTTATTTGAATAAGACTTGTGCTTCTGTTATCATTATTGTTGCAGCCAAATAAGTTGAAGCCACCTTGATGGAAAATGAAATATCACCTAAAATGAAAATTGAGGTGAAAGGTAGGCAGAGTATTCTGATATTAGTGGATTGCATTATTGATTGTTTAGCATTTTTTTTATTAATAAATGATAAAATATTAATATTCATGATATATCAAATTTATAAAAGAATAAAAATAAAAATTATAATCAAAATATGAAAATTTTAAATATAATTTTAAGAATTGTTGGAATAATAATTGATTAAATTCCAAAATATTACTATAATCACTTGTACATAAAATATATTGGATTTCTCTTATGAGAATCATCAACAAATTTTCAAATGATATCATTAAAACACCTAAAATTAGCAAAGACACAAGTCTTAAGTGCTTTGTAACCTCCGAGGTTTTATAATATGAATTTTATTTTTGTTAATGTGTAGACCATCGTAAATTTACTTTAAATAGGTGTTTGGTAAATAGATTTAATGATTTAAAATTATTAAATATATTTGTTAAAATGAAAACAAAAGGGGGAGAAGAGGACAAAAAGTTAAACGAATCAGCAAGAGAAGAAAGATCGAATAGGCAAGAAGAAAAAATAATAGTATTCTTCCACAATATGGTGGGTGGACCACACTCCTAGTTATCAGTTATCACTCACTCAACCATCCAATCTGCTCAGAGTCTCCCTTTTTCTCACCCATTCATTTTGTCTGTGGATCTTCTCAAGTGGTTAGGACTTGTTTGGCATCCCTTTTTATCTCCACTTTAATTTTTAATTACTCATGAACGCTGACTTCTACTTTAAATACTCATCAATGTGATCAGGAAAGTAATGTTGTTGAAATCAACCAAAGGCAGTTTCAAGCTCTTATGGCATATTGTTAACAACTTTAAAACACGTCAATCCAAACAAGTCCCAACATAGATTTTAATCTTTTTCAAGTGAAAAAATGGGAGGTCAGAAGTTACTTACAACCATAAAATGGTTGCATCTCTGAACAAATATAATAAATTGTTACCCTTTATTTTATATAAAATTACATGCAATGCCACTGAATTTGTGTAAAAAACAAACCAAAGAAAAAAGTTTACAACAGAGCAAGTAAAAAGGGCAGAGAGCATCAAGCAATGGAGAAATATGCAGTAATTATTGGACAAAAACATGAGAATATTTCATAAACAAAGCTCCCATACAATTTATTCACAGT
>VIT_19s0090g01340
TATATATTTTTTCATATTTTATTTCTAAAAAGTAAAATCATCTTTTTAAAATGAGATTTTAGTATAAACAAAACTTATGAATTTGTTTAAAAACATAGGTAATTGTGAAAAAAGAAACTTGTATGGGTGAGAGCAAGTTTATATTATCAAATAAAATACATAACATTGATCCCATGGATTGAAGCTACAAAATACAAAAGGCATTTAGTGCGTTCACATGTGAATGTCAAGAACAAAGAGGAAAGCAAACAAAAGAGTAGTCATGAACGGTGGACTCTCTGTAAAGTAACTCCCAGACCTAACACATTATACGTAAGACATGACGTCCATTCTTAATATATAATCCATTTTCTTTACCATCTCAAGCTGTGCAGGTTAATTTCATACTGCTTTACATCTTTCTTATTGACTTATTGTACACATTCTACCAACTAGTTAATGCGGTAGTCACTTATTGTACACAAGGAACTGGGACGGGAGAGTGATGACGCAGGAGGGGACGTAACCATTCTACTGAGAAATTGGAATCAACCGGAGCAGTCGAGTGTCAGCTTTAAATTCGAAGCTTGTCCTATACATGTCCTGTGGGACACCCCAATCTTCCTCTCTGTGATTCAGTGACGTGAGGAGGGACGTATGCAGAAACCGTTAAACCTAAATATTATTACATCATTGTAATTAAGTAGGAACGTGGGATATTCATATTGGGTAAAGTCAGTTTCAATTTAGAATGAAGATTTTAGAGGAATGGTGTCGTTAGAGAAACCATAAAGACTATAGAGAACCTCAAAACCACGATCCTGAAATTCTTCTCTCTTCTCCTGGTCATAGCTTCCAACCCCTCATCATGGGTCTGCACTCCACATTTAGGATTCTATGCCAAAATTTTGAGTTAATATGCAATCTTATCCAAAGTCATGTCCTGCCGACATTTTGGAGTATGTGGGGAACTGACAGATGTTAATCTCTAGGCCTGAAATCGTAAATCTTTAGCTTTATGTCAACAAGAAGTAGCTTGATGAACATAACCCAAATCCCTGCAGATTCGTTCCTTGAGACAGTGACGGATCCCCTAATACGTGGGTCCCTTTTTCTTATCAAGAAAAACATAGCACGTGGTTCCCTTCTGTGACTTCTTTGGTCAAAAGTTCTCAATCTAAATTCTTTGCAGTGCCACTGAGAAACAAGTATATCTCCACTAATTGTTTCCTCTGATTTAATTTGTCCATTACAGATAATGGCTGTTCAAAAGTTAGCCTATTTGCCACGTCCCGGGGATTTCTATCTTAATCATATGAGACAAAATATTGACTGGCGTGGCAAAGTTAGCTCCGTGAACTTCCCAACTACGCAGCCTCTCGCACTCACTTACACTCGCACTAAAGTCTATAAATACCGAGTGCGTATTGCCTTTCCAATCCATCCAGCAGAGAAACAATATCTTTGAGAGTTACTTTTCAGTAGAAAGTCTTTCACCTCCTTTGCTTTTGTGTGAGAAAA
>VIT_18s0117g00070
TTATATATCATTGGATTACCATGAATAACTTTATGTATTAAAATTATAATAGTATATTTTTATTGTCTTTTTATAATTTTGGTTTGCAAGGATGCTTTATGATAGGAATATAACATGATAGCCTAGAAATACTAGTTCAGTAAAAAAAACGAATTCAATAATTTGTCATTTTGGTATATTATAATGTATTGTAATGTTAATATTTTTTCATTGTAACTATATTGCATTTGTATTGTACTTATACTTTATGATTGTCAAGAAAGAAGATGTACTTTTTAATGGGTAAATGGACTTGAGAAATCAGGGTAAATTAGTCTAATAAAAATATAAGACCTTCATAAGAATTATCAAATCTACCCACCATTTTTAATAATTTTTTTCCCCGGTCCACCCTAAAGTAATCCTCCCATAAAAAAAAACACTTCAGTAAACTTCAGCTTTATATCACTGATAGAGCGTCCATTTCATCCTTTCTGGCATTTGCCATTTTCTCAGTTGTCGCTGTCTTCTTTTATTTATTTTTTCGTTTTTAGTGTTTGTCCTTTTTTAAGAATATAAGAAACAACACGTGGAATACGACAAAAATGTGTCATGTTTATTATATATATATATATGAATTACTTTTTTCAAGCACTTATTTTTAGGTATAGAAATTGTAGCCTGATGAAAGGAATAAACAGGGCTAACAGTAACCAAATAAGAACGGAAAATTATACTTAAGCTCTTCAATTTCATATAATTGGTTCAAAATTATACTTATCTGCGAAGGTTGAATGTTTGAAATAATAATTAACACATGATGATTTTTTAAATATGTTATTTTTCTTTTTGATTCATATTTAATCTCAAAACAAATAATGCCCTTTATGTTAATTTGATGTAAGGGTATTTGATAAAATTAAAAATTAAGTAGTGAAAAATTTTAGCATTTAATATTAAGAGCGTGTTGAATTAATCAAAATGTAAAATATTTGATATTATTTAAGTTTTAAGTATAAAGTTTAATTTAACTATTTGATAATAAAAACATTGAAAGATTAAGTGGTTTAAACAAATGAGACCCGCCATTTTTTTTTCACTCTTTACAGGCTTTTTTATTTTTATTTTTGTAATGCATGTTTAAAAAATTGTAAAAAAATATAAAATATAGTCAAAGAAAATTTTATGTGATTGATTTTACAGCAGGTGTATCTTTATTTTATTTATTTATTTATTTTTGTGTATTTTCATTATTACCTTTTTAGTTTTTCTGGTAGAAAACATGAGTCATAGTTGAGTTGCCAATTTGCCAAACCCATGGATTCAACTATTTTTAAAATAAATGATAATATAATGAAAAAAATATCAGAATATAAGGGGAAAAGGACATATGATCACAGTAAGCGTGTGTATCATGGTGCAAGGTATTCCTCTCCACAAGTCTTGTTTACTAGTTCTTCAGTTGACAAGTTGTGCTTAATCTCTAAGTTTTGCACAACCAGCCTAAAACTGTCATTCCGC
>VIT_10s0003g00480
AAGCAAAACTTAAAACATTGAATTTGCTAATAAGTTTGTTAATTTTTAAAAATAATTTGGAACTCAAGAACATAGTCACCATTGGAAATTCACAAATAAAAATCGATGATTCTACTGTTTCTCCTCTGCATGTAATTATACTTCTTAAAATTCTTTTAATGGATAGATAGATTTCAAATCAAGTAACACATAATGTATTAGAGTAATTATTAATGAGTATAATACAAAATTCAAAACTAAATCCAATTAGTACCAATAAATATTAGACCAAAACTAGTTCTAAATGAATGATGAATTTACTATTTTTCTTTTATTAAGCATATTTTCTATAAAAAAAAATCACTAGACAACTATATTCTAAATTAAGTGAAACTTAATGCTTTATATATATATATATATATATTTTTAATGAATCTACTAATTTTTAATAATAATTTAAAATGAAAAGGTTGAATTGAAGTAGTCCAAAGTGTAAATATGCAACAACTATTAATTATTACTATTTTTAAATTATTATTTACTTTTAATAAAAAAATCAATTATACCATAATGAAAATATTAATATTCTTATTTTATATTATGGACTAAAATAGTATCATTTTTAATAAAAGAATATTTAGGATTCATATTTTATTAAAATTTATTTATTTTTAATTATAAAACTATTTATTATTTTTAATAAAACATGAATTAAATTTGTTAATATTATATAAATTGAATTTACAAAATCAAAATAGAAAAATTATTTTTAAAAACAACTAAAATTAATTTATATCCAAATAATTTTATTATTTTTTGTTCTTTGAAAAAGTGTTCTTAAAAATAAAAAATCTAGTCAAATAACTAGTTTTTAAAAAAAAAATATGATATGTTTTTAAAAAATATGATCAAATAGACCCTTTGTTTAAAAATATGTTTTTTAAAAATGATGAGTAGGTACATTCATGTAAACAGCAAGAGGAAACAAAGGATGCAAGCATTCATGTAAACAGATACTTGGATTTCAAAAAGAAGACTTTTTTTGTCTTCTAGATGGTCAGACTCTACCAGTAGCAGCGTAGAAATTCCAAGTTAAGCGCATTACGCTGGCTGAATTTTAAAGTCAACGGGTGGGGGCAATAAATAATGGATAGACTAACGGTAACCTTTGAAATTTTGAAGCTTGGGAAGTTCTATTTGAACTCCACTTCCTCCTCAGCCAGTAATCATTCTCCCATTATCCATTACTAACAATAAAGAATTTAGTAGTATGAAATAATTGTCTCCAAATGCCAACTCCAGAAGAGATGCCGAGAATTCATGAGCACATGACATCACGTTAGTGGAAAATGAAAGAATGGCCCGACACGCTGTCCTCCATAATTATTCATCTATGTAAGGGAAGCTGCAGGACAGGTCTATGGTGAGCAGAGGATGGATCTCATTCATGGCGAGGGAGGAAGTGAGTTGTTTCAAGCTCAATCTCATATGTACAAGCATATTTTTAACTTCATAAATTCC
>VIT_08s0007g04380
GTTAAATAACCTTAAAGCACGGTAAAGTAAATATTACTACTTCCTCAGCCTGGTCAAAACCATGTGATAAAAACAATATTACCTCCAATATTTTATACCGGTTTAAAATTTACATTAATGCTGTGAATTTATTGTAATATTTATTCATTGGGTATAATCATAATGAGCTATCAACCATGGTTTGTGACAAAATCCAAACAATGTCTACATTTTCGAACCCATTGAGATCATTCATATGTTTGGGCCCACTGACTCTGAAGATTCTTATGCGTCCTTGCTTTCCATATAAATCCCCTTTTCCTGATTAAGAAGTAATTGTGCATTTGAAGTTGTCTTAAAATAGTAAGCAATGATGTTTAAGAATGGTATGGCTGGAGACTGATAAATCGTAAAAGAAGTCACTTTCTCAATAGAAAAGTGACGGAGTTGCACTAATCGGGCTCGAAGCAGCCCATTATGGGCCGGGTATTAGAGGCCTAATTTTCATTAATTATATTTTGGAATAAATTAAATAAAAGAAAGAATAGGGATGAAAAAGTGGAGTAGAGGACCTGAAAGGGTGGGTGTCCGTGGCTTAGGGCGGCCCTTGTGGCTGTGGTTAAGGTCGGGCTGTGAAAGTGTCAATAGTGAGGTTTCAAGCACCCGCACTGGTCATTGGGTTCCACTTTTTAACCCGTTTCTCACTCTCCAACCATGACCTTTTTCTCATACACGTGTCCATTACTCCCTACGCGCTCCCCTCCCCCTCACCCAGAGTCTCTCTCAGGTTATTTCGATTAAAACAGAAAATATAAATCACCAAGAAAGGACTTTTTTTTTTTTTCTTAATATGAAATGTAATCTCTTTTATAAAAAAAAATATTCTTTAATAATTTTCGAATCCTTATCTTACATTAAATAAATTTTAAATAAAAATTTTAAAGATAAAAAAAAAATCAAAATGAGATTATTTATACAATTTTTAAATAAGAAAGTTATTTTTAATCCTTTTGATAAAAAATTTCTTGAAAATATATACTTGCTTCCTTTTAAAAAACTTCCGACTTACCTGATTGGTGAAATCTGATGCAGTAATGTTTCCTAAGTTCCTAACTTTGTTAACGCTAAAACATGGTTATGAAACGCACCCGCAGTGCGCGTAGGAGTTCGTTTCTAGCGTTGGCATCCTTTAGGAAACCCCCAACCTCCCGCGGCCATGCAAATCCGCAGTTCCGCACAAAAACATAATTCTCTCTCCATCTTAAAAAATCTTTCCTTAATAATTTTCCCTAATTTTCTTTCTCTCTCAAAGAGAAAATCTCCACAGGCAAACAGACAAATAGTGCCTCTGTCGCCCCCTCTCTCTTCCTTGATAGTACTCTCTTTCTCTGTCTAACGCCACCTGTTATATTTATTTATTTATTTACTGAAATTGAGAGGCCAAACCGAAACGCCATTTGGTTTTTCTCTCTAGTGTGTTTCTCTATTTCTCTCTACAAGTGCATTGTTGTGAGTTCGTCA
>VIT_09s0002g02210
ATATACGATTTTTTAGTCTTATTATTTGTATTTTGATTCTATTTATCTTATACGTGTAAATGTCAACGGCCCATTTGTTATGTTCAAAGAAATGATTCTTGGTGTCTTAACTTTTGGCCTTTCTTTGTAATTTTCACCGAGTTAAAATCACTTTCATCAAGACTCACCAAACTGACCAGTCAGGTCGATGTGAACAAAATCAAAGATGACTCCAGTTTCATCCCACTGCATAAAAATCACGAGTCTGACGGGAATTACTCCACCATTCACCACTCTCATTTATTCTCACTGTCCCCTCACCTCACCAATCCACTTCTCTTCATTTACCCACTTGGAGTTGACCCCCAAAATCCAATGAATTCCATCAACCCATCACATGACATCTCAAAAACCCTCACAAAACCACTTCAAATTTAATAATTTGTGAGCTGCTTCATTACCCAAAATGAAAATAACTTTTCAATGATTAAAGTATATGCATTCTCCTAATAAGTTCTAGGGAATATGAAAATATATTTGTTGGATTTTCAATTGGTTTTATTTGAAAAGATCTTGGATTCAAACTTTGAGTTAAAATGATAGATTAATGATTAATGGGCTGGTCTCTTGGCAAAAAGAAATTCAAAAAAAGTTTAAGATCGAAAATTTGAAATATTTTCAACTCATTTTACTTTCAATCATTTTTCATATTTATGGAATTGTTTTTTGAAATGGTTATTAGAAAGTAAATGAAAATAACAAAAATATTATTGTTATTTTCAAAAGCAAAAAAATTGTTGTTGAGAGTGGGTACCAAACACATCAATGATTGTGGGATTCTAACCATTGAGGCATTGCATTTTTAAATGAGCCATGAGGCATGAAGTGATGCTTAAGAGTAAGGGTGTCATTTTCTTCTTAAATCTTCAATCCCAAAAGGAGGAAATCGTTTTCAATTTGGCCACCAAACACCCTCTAGAATTCTCGGAAAGCTGATAATCAATCACTAACGTATTTGAAAATCACAGACAATGACATTAACAAAATGCAGGCCCCATCAAGGCTGCTTGCAAAAGGGTCTAAAGAATAAATAAGGTTTACTAATCCAAAAAAGCAGTGTATCCCCGTCCATGCAAGCTGGTCTTCTGAGCTGTCCAAACTCTAATTCAATGAAGAAGATGAGATCAACAATAAAGAGAGATCAAATGGCCCAAGGATTCCTACTCACAACTGTAGCATTCATTTCACCATTAATGACTGAGCAGTTGAGCTCTCTGTGAACTTAAATATGGTTGAGAGCTGCTGCATTTTTTCATTGTGGGTTTTTCTTCATTATTAATATATGATGGTTTCTGTGTGTCTGTGAGTATATATTTGTGGTGAAGGTGTGAGAGTGGATGTGTATGTACACACAAAACAAGGCCAACCAGAGGGAGCCACATAGGGTTTGAGGGAGCAGCTTTCTCTTCTGTGTTTTGAGTGTTGGTTTCTTTTCTGTGGCTCTGCTGTGGCTGCCTCTCA
>VIT_05s0049g00950
CTACGGATCATATCCAAGAAAATCAAGGATCCAACCCTTTGCTTCATCCAAAAGCCATGGGCAAAGCAATGCCTCATATTCTGGACGCCACTTGGGCTCCTAATCCTAATCAATCGCCTCCACTTAAACCACCTTTTTCCTCATGTCATCATCCTCTCTCGCTGGAATTAATTCTCCCAAATTTTGTCTGTCGCTTGGCGGGATATTCTTGGTTTTATCCCTCTTTCGTTATCAACTACTTTTGAAATGTCGTTCATAAAAAGACCACGTATGTGCAATGTTAGACTTCTTTTCAATTTCTAAGTATGTGAAATGTTGATGCCTTCAAGTACGCCCTCTTCCTCAATCTTTCCAATGAGTTTTAGGGAAAGATCAAATGAGCCATAAAAATGTAAATTGGGTTAGGACAAAATGAGAGGAAGTGACCGAGAGTTTTCCTAAATTTCAAAGTTTATTGGATCGGGTGTTCTGTGGGTTGCAAATTTGATAACTTTAAGTTTTAGATTTTTGTGATTATTAAATGCATAGCTTCCGATGACATGGACATGGGTAATGGTTGCTGATTGAGAAATATAAAAGGTAATTTCGAAAATACAAATATATACTATATATAATATATGAAACACATAATATTTTTCTCATTACACAACTCTCCCTAAGTTTAATAATTTGATTTAAATTTAGGAAAAAGGAACCCTTCCTAGACGTGAATGCACCTCACCAACTCCACTGGACCAATAGGGGCATGATGTTGGGTTGATTTGTGAATTGCGAGGCCCACCTGGTAGGAGCATGTATTTGAAGTCGGCTTTTGGAGCACATTGTAGGCAGTAACACTGTAACATAATCGCATAAAAAGAATGATTATTTTATTTTCGAAAAAGGAAGGATTATTCTGTATTTTTAATTTATTTTTTAAATAATTTAAAAAAAAAAAAAAAAAACCCAAAAACTTATCTCCGGAGACATGGACCTACATGTCACCTTCAACTCAAATAATTTGGTGTCGAAATAGTTTGTAGGCACTTGGCATGCATGTTTCTTGAAGCTAGTATAATAATATATTCTAGAAACAAATAAATAAAAGTAAATATTCTTCTGTTTAATATTTTATTTTACTAATTGTTTAATGTGGTAGTTCGTAATAACATCTTATTGATGGCCTTTTTTAAATACTTTTAATCGAGATTTGAAGCAAAGCAGTGGCAATTCGGGTAATAAGTGTGCAAATTAAGGCAAATTACCAAGTGTAATGCTACGTTGGTACTGACAATCATTTTTCGTACGGGAATTTAATGACCAACAATAGCTTCGAAGGCAAGAAAGCGAAAAGAGATGGAGGGTAAACTGGTAACTTGGGAAACAGGTGTCAACATACCATTGGTTAACTCAATAAACCGAATATTCCACTCAAGATTGGGCTTTAAATGGAACCCATAGCTTTCGTTTGATGATTAAAAACAATCCACCAGACAAGAAACAAGGGAAAACAAGAGAGTA
>VIT_01s0011g02420
ATTTAATATCGGATTAGGGAAAAAGTTTTTGATACTATATACGTATAAATTCATTTTAAGCTCATAGACATTATTTAAATTCATAAGAGTTCCATTAGATTCAAAACAAACAATTTCTATATGATTAAGAGCAAACTATTATAAATGATATTAGAGTCAGATCTTTAACCCTAGTGTGATATAAGGGATGTTTGTTTATCTCTTTGACCTTACAATCTGGAGCATAACGAATTTAATAATTTTTAAAAAGCATTTGGAACTCAAAAATAAATTATGAATCATATTTTTATTGTTTATCCTATGTATAATAACTATAATTTTTCACTTTTATCACCATGCAGATAGATTGTAAATCGAGTAAGGCCAAATTAAGTGAGACTTAATGTTTTAAATTATTTAGCGAATTTTTTGTTTTTAAGAATAATTTGGAATAAAAAAAACTAACTTGAATCCAAATGAGTCCAAAAATACTCTATTCTTAATTGAGTGTTAAATATGTATGCATAATAAAAAACTTTTTAAATATTAAAAAAATATATATTTTTTGCTTCTAAATTTATTTTTAAATAAAATATTCTTAATCAGTTATTTTTAAATTATTATTATGCTTTTACAGAGATGTTATTTTTATAATGAAAAAAAAATTAATGAAAAAATATAATTAATGATTTTATAATAATAATAATAATCATATTTTAGTAAATTTTATTTATTTTTTAAATTTATTTATAATTAAAAAATATTTTTAAAATTTTAAAGGTAAAAACAACTTTTAAATACAAGTATCCAAGGGCCCTAAGTAGATAGTGAAGATTCTATAGCATAGTTTGATTGGCCTTGTCCGGCCAACTTAATAAATTCTGCCCTTGATCAGTCCTTTTCTGCTTATGATTCACATGGGAGTAAGTTCATGACAGATATCACATGGAGCTTGGTTCAAAGTCTTCGATTAATAAATTCACATTCCCAACGATTTCGTATCCTTCTACGTTTCTTATGGAAAACGAAAGCAAATTAACCTATGGATGATGAGAAGAAATTAAACCAAAACTCCAAATTAATCTGCAAGTCTACAATGGAATTGGCACGTGATTCGATGGACTCGACTCGGTCCACTGTAACCTTATATGCATCCCCATGCACTACAAGAAAAAATTGGAAACAATGATGTTTTTTGACAAGTCGAGAAACGTAAAAAAACGAGACTCCTCTGAAGTATTCAATTTACATCAATAATTCATAGGTTGGAACTGGAAGTGACGTTTGGGTACATTTGTTCTTTTCCATGGTGCTGACTTCGGACTTACTTGTAGTAAATATCCAAGTACGTGGTTGGTATTTCTTGGACGCTCTGTAAACAATTGGCCTTTCTCAAGAAGGCGGTTCGTGGTCACTGGCTAGAAGGTAGGACTCGTTAAACACATGTTGACAACTGATATGTAGTTATAAATATAGCTCAATGCTCAGAAGCTAGTTTTCTTCATGGAATCATCGTCAAAC
>VIT_06s0061g00560
AGGGTGGACCGTGGAAGTTACAAAAAATGTGCATGTAATAGGCATTTAATTTAAGGGAAATGACACGAAAATGGAGCTTGCCGTGCACGAGACGCCTTGAGTTGACACAATAAAGAGTCCCCGTTGTGGCCTGGACAATTATGCAAGCTTGGGTGCTCCATGGATGGACCCACTCCTACCTCTCACTATGTCTCATGAATGGTTTAGAAATTTGGTAATCTCATTAACACCCGCCATTCCATTGTATTCGAATCGATCTTTACTTTTATTGATATTATAAATATTTTCAACGATCGAACCTAATTCTATGGTATTGACTTGGTAAAATGTTGTACACATTGCGTCACGTTGAATTAATACATGTGGTTACATTCATTGAAAGGTTACCATGTTAGGTGGAGAGATGCAAATATTCTTCACTTATAAATATTTATTTTCTAATCTTTTAAAATCTTATAAAAGCCATTTCAAATAATGCAATAGGAAACATCAATCATGTTCGTAAATTAAATATTACTTAGAATAAGATGAAGGAGTTCTTGGATAGCATTAGATTTCATGTATGTAAATTTGAGAAAAAATCATCATATTCAAACCAAAGTAGGGTTTCATTATTGTTGAGTTATGTGCTTTTTGTGTTTGCAAGCTTTTGAAAAATAATGAGTACTTAGGGCGGGCCTTTCGAGTGGACATTTCCTCAAACTTTTGTGGTCTTATATTTTCTCTATGCCCACTTTACCCTTCTTAAATTTATTTAACTTTCCACCCTTCATTTTTCACTTTTCCGAGTGAAAATTAGAGTACCACCTTGAGTCTCTACCGAGGGCGCTCGCCTACCAAGAGTTGCGCTGCACCGTCACTACTCACTAGTCAGCGATCCTGACCGTCCATCTGTAGGCGGGACTTCATGGGCCCAGTTGTATGGGTGCGTTACATAGCAAAAGTGGAACGTTTTGATCATTTGTTTCAGAGATAAAAATAAGAGAAAACGAGTCATTTGACAAAAAAAATACAACCGGCCACGGGCTATTAAGGGAAAAGAATGAGGCTAGTTTGGCCATTGTAGTAAAGAATTAGGACAAAACCAGCGTAGAAACCGAGACCCTCGCCGAGCTCCAATCTGCTCCACCACCATGCATGTGACCCTTCTGAAGGTCTGAAGCCAAAGCCTCTTCCGCTCCTCTGTACCTCTCACTTTCTCCTCTGCAACTTTTAATTTGGGGCTCTATTTTTTGGGTTTTTTTGGAAGGCACCAGAACTTGACCAAACCCATTGTTGTGGATTAAAGTAGAAGCGAAAACGAAATTCATCAAAATTTTTATGGTTTTTTTATTTGTTGAAGTGGAAAACCGAACTGCCAACAACCCATATTTTCAATCTCTGTTTCTTTGTCCGCACTTCATCTTGAACCAAATAACGAAAGATCCATCTCAACTGCTGAACCCATAATCTGGTAGTGATCTTTGTGGGTGCTGTTGTTTGGGTATTGGTTTAAATGAG
>VIT_05s0136g00260
TAACCCTTCATTTTTTTTTTATTTGGACAAAAATATCAATCACTTTTTCTTGTAAGAATATATAATAAAACAAGTAAAATTAACTTATTAATTTTATTCTTAGGCCCCACATGGGAAGCAGGGAAGAAAACAATGCCTTATTTGTTGTTGGTGCTTTATTTATTTTCAAAATTGTTTTCTAAAATATAGAAAGAAATAAAAAATTCAATTTGAAGAAACTTATTCAAAATTTCTAAGATTTAAATATAGTTATTATTTAATTTCTCTTCACTTGGCCTCTTTTTCGTCCATCATTAATTCTCCACCTCCTTTCTCTTAAATTATAAGCTCCCATGGAGCTTGAAAGTATGCTAATAATTTTGAATACTCAAGTGTAATATATTTATTGCATATATCATAAATAATTTAGAAATTTACTATGCGGGACAAAGAATGTTGCCTCAAATTAAGTTCATATGAAGATTTGGATTCTAAATTAAACATGGAAGAAATGGAAGAAAAAATTCTTTCTATCAATGCTTGTAGAGCCAAATCAAGCTAAAAAGGAATCATATATGATTTAGGTGGAGATGATACCTTTCAAGTTTTCAACGGAAGTAGGGCAACGAATTAATGCATCCTTTGAATTACAGCTTTGAATGGTATGAATTCCTCACGGCGGGGTTACAAATTCAATAAGTTTGATATCGTTACCCTCATGCAAGCATTTGTCAACTCCCAAATCCTCCAAATTGCATATGTCAACTAAAAGCTTCCTTTATTTTCTGACACCTTCACATTGTCTTCAGGTAACAAACTCTGAATTTTCATGCATTCAAATCATTCACAAAATTGAAGAATGGTTAGAACAAGCGCTTTTTGAAGTGTTGGGATTGAGGCTTTTTTAGGTACGACTTATTAATTCTATCTTTTAAAAAATATTGTTGGGTCCGATAAGTTGCGTTCGAAATTGCACGAACTTTGTACCATTTGAAGAAAGAAGCTGATTGCAAGGAGCGGTTGGCCACAATTGGTCCCCATTTTGTGTCATCCAAGTTGTGCCTGCCCATCAAAAACCTCAAATCACGGGTCACACAAAGCCATGAACATGTGTTTAGTAATTATTAATAATTACTTTGAATCAAGACCATCAGTTGGTTGGGCAGAACTGAAAAATCCATGATTGATAGCTACCAATTATTCACTATAGCGCATGTGCTTAAAATTCTGTTTGGCTAGTAGGAAATTGTAAGATTGAATGATAGAAAATCATGTGGGGGTTCGATGGCTACCTAGACAAGTATATAGATACAACCACCTCATGGGTCACGTGCCAGCCAGCCAACCGAGTTGTTGACTAGAAATTGGTCGAGCACGTGACTCCCAGCTACCCCGTAGTTAGCTCTCCGGTATATAAAACCACCCTCCTCTTCTCATTTTTTTGTCATCCTCACCATCGACCTCCTCTTTGTAACAGCCACTCCTCCACCTCCAACCACCACAACCCTCATCCCTCTGAAG
>VIT_06s0004g04650
GTTTTTTAGCTTAATAGAAAAAGCCAAATATTTTAGCTTTTTCTATTCAGCTAAAAGTAACTTATTGACATCAACCAACATCATTAAACTAAACTTATTGATAATAAGTTCACTTTAATTATGTTGGTTAGTATTAATAAGGTACTTTTATCTGAATAGAAAAAGTCAAAATATTTGACTTTTTCTATTCAGCCAAAAAACAAACACCACCTTAATCTCATTAAACTTTTGATGGTTTGTTAGTCTTAAAGTTGAAATAAAATACTTAATGCTCAATTAGATCACCATAGTTTGTTTTGTAATCATTAAAATTAATCATGGAAAATCCTGGACTAACATTTTGTATTTTCTCTAATCAATCAAATATAAGAAAATTAATTTTCTTATTTTTTAAGTACTTTTGGGAACCAAATATCCTTAATTTAATTTGTTAATTTGAGCATGCATGCTACTCTTTGAATCGTGGAAAGGAGATTTGAAATTGAAGTAAAAAAGATTTTTTTAAAAAGGGATCTCAAGATAATTTATATTAACGTATCTTTCGGGGATTTTTTTTTGTTAAAAAAAAAAAAATTATATCTCAAGTGATTTGAACCATTTGGGTTTGGAATCACTTTGTGCCATCGGGCTACACGTCGTTGATGGATTAGAAAAAAATTTCCCTTTTATTTTACATATGAAAATGACTTTTTTTTTTTTTTTTTGAAAAAGAAAAAAAATCGGAGCCTTCTTTGAACTTTCTTGATTCAACTATTCGACAACTACAATGAAATAATTAAGTGACAGGTAGGCGAAAATTTAAGTAGAAATAGTGATTAAATATGAAATTTTTAGGAATAGATTGCACCGAGGAATTGATATTGTAAATAAGTTAATTATTTTTAAAAATTTTATAATAATAATTTTTATATAAAATATAGAAATTTTCATATAGAAAATATAGGTGTATTCTTAAAAAATATTTTTTAAAATTTTAAAATTGAAGCTAATAAATTTTTTTAACACATTAATTTTTTGAATAATTTTTTTAAATAAGTATTTTATATAAAAATTATTAATTTTTTATTTTGGAAAATAAGGATAATTAAATTAGTTTAAAGATAAACTAATAAAGAAATTAATATTAAATAAGTTAAGGAGGAGTTTAGTTGGTCAATTTGTTATTGTTTTGTATGATACATTATTAGAGGCATTTGTTTAGAATATTTTCCTAAGAAAATTGTTTTTCCTTTCTTCGTAATATTTTTATTTATTTTTATTCTTGTAGATAAAGTCACCTACCTTGAAAATTGACAAGTGACAGTGACAGGTAAAGAAGAGATTTGTTAGACGTTACATTGGGAAATCCGATACACTTTGGTTGTATCGATATCTCCACGCAACTGACGTCATACTCATCCACGTGTACGGTTCAAATGCTCCGCTCCTCTCCACTCCGTCGCTATAAGTAGGAGTTGAGTCCCCTCCTTTGAGAACTCATCCCCTTTTCCTTCTGAGAAC
>VIT_01s0011g03670
ATAATCCAAGTTAGATGCAAGTTGGATGGATATCGATCGTTTACACGTTTTCCTTCTAATTACTTGCAACATTATAGGGAGAAGGAGAAGTATAGAGGAGAAAAAGAGTAGCTCTTTGAGAGACTTTCAGAAGAAGATCAAGAGGCAAATGATTTTTGCTCACTACGCAATACGTTTGTTTTGTTTATTTGACTTGTAAATCTTGGGCATGAATTGTTTGTGAGGTGGGTTGGTCATGGGTCGACTTGGATTGAGAATGGACCCATGGCCCAGCCCACTACTTGGCGGGCTGCCTTGGCAAGCAATTCTTGCTTACCCTAGCTTACTCTTCTCTTTCTTTGCAACAAAGATTAACAAAATTTGTTGAAAAAGGCTTGATTCCTCTCCAATGGAAGACAGGACATGACATCTTTTATTCATAATGGCTAAATTTATAATTTTTAAATTTAAAATATTATTTATATTTTTTGTTATTGTTCATAATATCATAAAAAATAATTAAAAATATTTAAATTTATTTGAAAAATATGTTTTGACAACAAATTCTTAAAAAAACTATTTTTTTTTGTGAAATATATTTATAAAAAAAATTCCGTTCTAAATATGGAAAATTGTTTAAAAAAAAACATTGTAAAACAAGGCTTTAATGGTTTAGAATTTTTGTTTTTTTTAAAAAAAGGTTATTTGTTTAAAAAAATAATGCTACTAGCATCTTTCGCATTAGGGTTTACTTTTTAGAATTGCCATTAATAATTTGCAATTATGTAAAAATTAATTTATTTGAACCGCACATATATATATGTAAGAGCTGGTTGTTCGCTGAATGGCACCTCCTTTCTCCACACAAATAAATGGTGTCCTGTAGAATTTCCAATTTAACGTTAATTTCTTTTAAGAATTCTGAATACCTTGAATGTTGTTTTGTTTTGTTTCCATCTTAATCCACAGAGAATCTCCTTATTTGAATGTTATGAAACCTACCTTTTGGGAATCAAAAACCATTCAAATCACTCGCAAATCAGAATCCACCCATCATTGCACCCCCTGGATCCTGTCTTTTATGACTGCTCCTTTCCCTTCCAAGCACGTACTCACTATAATAGGAATACAGGAGGGGTCTTTTTCCTTGTTCAAATGACTTAATTGGACCTTTCAGATTAATTTTCTTATGCTCCATCAATGGTCAGTTTAGTCAAATAAAAATGATATGGTGTGAACTGATACTATGAGATGAATCATCTCACTTTCCTGTGGCCAAAAAAATATAAGTTTGCCATTGTGGACCATGCAAAGATGTCAGGATCTTGGTGCACCGCTAAAATGAAAAGCTAATTTGAAAGCTCCAAAAAGAAATAAATTCTTCAGACAGTTCACACCAGCCCATCATGCCATATGTTTTAGTTGCTTTCCTTTTCTGGGTTCTCCTTGGTTGTTTTAATGTGTCCGTAAGGCAGAAAAACCCATAAATTTTAGGCTGAGTGGTCCTGGGAGAGAAGAAGA
>VIT_02s0025g04730
TAAAATAAGTTTAAAGGTTTTTGGTACAAATTGATTAAAATTATTTTAAAATTCTAATGATTTTTCTTTCCATTTTTTTAATTCTATTAAGAAATTCCTTTAAATATTCTTGATGATTTTTTTTATATATAAAATCTAAAACTTTTTTAAAGTGTTCTTAGTACCATGATTGTTTAATTTGATGCATTTTTAATATTTTATAATTAATGTTTAAAATTATACATTTTTTAATAATAATATAAAATACCATTAATTTGATAGAATAAATGTGGACCGATATCATATTAATCATTGTTTAGGATTTAGCTATCCATATATATACATATGATTTTTATTCGTTTCAGAGTATAGACCACCTTATGTATAGAGCTCAGTGTCATCATGGGCCTTAAATGATGGGCCTAAGATTTGTGAGGCCCAATAACCAAAGGATATGGTCCCTAAGGCAGGAGGGTATAAATCCACAGAATAGTGTTAGTTCTTGGGATGACAACGTTTTGAATACAAAATAGAACATGTTCTCTCCCGCTTCTCATCGTCAGAGAGAATCGGAGTAAGGTGGTGCCCTTTACAACCTTAGAAGATTTGTACCTCTTCAACAAAATTATGGAAAAATGGACTCGGGTATGTTTCAAAGAACAATATATAAGGTATGTTTTGAATGAATTAATATATACATATATCCTCCATGTGTTTTTAGTGATAATGGAGAATGATCGTCCTTCATAATTATCTTATAATTTATAAATAATGACTATAATATAATATTTTTTTCATACCCGTCTAACAAAAATCTCTGGCTCTGCTACTATCAACCACACCTTCATTACTTTTTTTTTTTTTAAATATTAATTTTTCTATGTGTATATATATATATATATATATATATAGTTTCAAAATTAGTCTGATTCATATTTAATATATATTTTGTCATTTATAAATAGGAATATTTGTGCCAAATGCACAAAATTGATGAAGGGCATTTTGGTGAATATAATTTTATTTCCATATTTAAACAAGTGAAGATTACTTTTCTAGATGAGGAATTGTTTTATCATCACATGTTTCAAGTAATAACACTATATGGAATCTGGAAGTTGATTTGAAAGTTTTGAATGGCTGGCTATTAGTGATCCGAAGAGCCACCATTCCACGAACTTCTTACATTCCTGCCAATAAGTGTCACGTAGTGGTATGTGACATTTCATTTGGAAACTTCCCGGTGTGTTGCATGCTGACTATGTAGTTTTGAAAAATCAACAGGGAGAATAAGGGTGTGATAATCGACTGCATGTCATCTTTTGGAAAGCACGTATCTTATACGTCTCTATGTGTGTCTGCTACAGACCCGTGTATAACAAGAGAATCCATACGTCAACCAAGGCCAGATTGAATAATCCCAACGCTTCTCCTTCCCAATCCCTACAATAAGTTAGCAAAAGGTGGAAAATGTTAAACGGAGAAACACCATTGCCGCAGAATGGACACCGGAGAAACTCC
>VIT_19s0014g02960
TCCAAGCATGAATAATTTTTTCCCTCATAAGTGAGATATTAACCAGTTTATGTTACAAATATTACTTCCTAACTGTTCGTATGTGCTAGTGTCTCCAGAATTCTATCTTTACTCTGTCAATACCCTTCTACGGGTTATATGCCCATTAAGGGGATCAAGGGGAAAGGTATTGTTTTATAGGTTATATATATATCCAATTAATTTTGCTTCCAGGCAACATTTAAGCCTTATTCCTTGAGGCTCATCTCAATGCAAGCCTCATGGAAATTGAAAACACAAGCTTCAAGGTGTGAAGTCCTCAAGTCTGCACTGTTTCTCATAATCAACTTACCATACCAACTGAAAAGGGTCAAGAACCATGGAAAACCTTTCAGAAAATCCTTGATTGCAGCAGCTTCAAATTGGAGAACCTTACGCTCCCCCTGAGACAAAAAGAATTAAAAAAGACATGCAATACTTATTGACATCTTACTTTTGAAACCAGAAAAATATATCACAGCTTAGAAATGAGAAATTTGATGGTTCTTTTTCTTTGATAGGCTAAATTTCCAAGTATGAATAATTTTTTCCCTCATAAGTGAGATATTAACCAGTTTATGTTACAAATATTACTTCCTAACTGTTCGTATGTGCTAGTGTCTCCAGAATTCTATCTTTACTCTGTCAATACCCTTCTACGGGTTATATGCCCATTAAGGGGATCAAGGGGAAAGGTATTGTTTTATAGGTTATATATATATATATATATATATATATATATATATATATATATATATATATATATATCCAATTAATTTTGCTTCCAGGCAACATTTAAGCCTTATTCCTTGAGGCTCATCTCAATGCAAGCCTCATGGAAATTGAAAACACAAGCTTCAAGGTGTGAAGTCCTCAAGTCTGCACTGTTTCTCATAAAAGTAACCAAGTTTCTGTCAAAAAAATCAGTCAAGGAATAGTTTAGTTGTAAAATTTAGTAACATTCTAGTCTCATAAAGCTATCATCTAGTTCCTTCTCTAGACGTGATTCAGTTGGAATTTAGAATTGTATTTCACTTATTTTCACTGGGAGTGAAAAATTTTGTTTTGAATAGCCCAGGCATATAAAATTTTATTGTAAGCTTCCTTGCCTGGACTGGGTCTGTTTTCCCAAATCTTTACAACTATTACATTACATTAGTGTCATCTACTTTTCAGGTTAGAACTACTATGAGAATGTGAAAGATACAAGGAAGAACAAGTGGAGGAATTAAAACACTCTATGCAAAGTGGAATGGTTAGTTTTCACTTCAATATTCCTCCAGGCTCCAGCTCTAACTATATCTTGCTTCTGGCCCTTTAGGCCTGGCTCAGTGGTAAAGGGCTGGAGTGGGTTTATGGGTTCAGGTTTAAGTTCCAATGTTAACAAGAAATGAAAACTATATTTTGCTTCTGATAAAAAAATCCGCTGGCGATTATGATTTCTCATCTCTGTTATTTCATTTGAACTCCCAGGCACAGGCA
>VIT_14s0081g00050
TTATATTGTTTTAAGTCATTTGAAACAATAACACTAATGTGTTATTCATTTACGTCAATTTGATTTCACAAAAAATGTAGGACCTAAATATTGTGGTTAATCCTCCTTCATCGGGGATGAAAATATGCTAAGAAATAATATTGTTAAAACTACTTATATGAAATATGCAATTACAAATTTTGGATAATGAAATTTAAAATTCGAATTGAAATAATTTTAGATGACAAGAAAAAAAATGGTTCAAAATCGATTAAAATTCTACACAAATAGTAGTTTTGTACATCCCTTGTACAATTAATACATTTACATCGAACCGTTAATGTAACATTTTTGCACAATGGTGCAAATTTCATATATTTGTATGAATAATGTATTCATATAGATATGTGGATCATGTTTCCAATAATTTGGTTCAAAAAAAGGTGAAAGACTTAAAAGAATAAATTTTTTCTCCAAATATTATTAATGAGGTAAGTATTAAAATTATCGTACGTAAATTAAATAAAGACTATAAGATGGGTGTGTGATGAAGGAACGTGTAACATGAGAGTGTAATGGGGTGATAAGAAAAAAAATGGATTGATCGAAATCCTTCAATAAAAGTATTTGTTACATCTCACATTAGATAAAAGAGAAATTTTTTGGCATTATATAAATATGAGTCGTTACATTAATCCTCTTTAATATTTTTTATATTATAATCAAATATGAAAAATCATTTGCAAATCAAATTTCTAGGCTTTAGTAATTTAATTAGATCAAAAATTAATATTCATGTCTGAAACTTGCACGTGCCTCGCATTTAATATTTTGTGAGCCATAGTTATGACGTGTATAATCAATGAATCGATAAATGTACATGTCTAGAGCATCGGTAGTGGAGATAGACTATACTTTATGACAACACATTTTAATTGCCCATTTTGAATTAATTTTAATTATAAATTTCAATGTAATGATTTTTTTGCTTCTTAAAAATATGTTTGATTTAAAAAAAAATCAAAAAAAAAATGAAAGAAAATATCAGTGAAAGAAAGTTTAAAAATAGATCTAAAATTAATAAATTTTCTTTATAATTTATTTTAACTTTTTTTTATATATAAAAATTCAATAATTTGAAAATATATAAAATTTTAATTAATTTTAATTATATTTTATTTTCTTTTGTATTTTTATAATAAAATTAAAAAAAAAAATCATTTTTTAATGCTTTTTCAGAAACCAAAAATAGCTTTAAAAAAAGGATGTTAGTTCTCATGTTGACATTCAAACAAATAGCTATCTCAAGACCATTGAATATGTCTTAATTGGCTTATCCAGAAGGTTTTATTTCATCCACCCAAAGTGGGTTGTTGCCCCCACTAACTCGTCCCTATTACATTCAACTCATGGATATGAAATTCAAATTGAATTCCATAACCTCTACCTCACATCCTTTTCAAACCACAAGCCACTTCCATATAAACTCAGTGCTGATACACCAAAAATCATACAACCAAA
>VIT_12s0035g01910
CTAGCTCATCTAATTAAAACATATTAGAGATAATGAACCCTCATCTACAAACCCAAGAGGTAAAGCAGCTAAAATTTTTAGTAGAAACACAATTAAAAATAACAAACGAAGTATTACAAGAACAAATTCAGAAAGAAAACCAAAATAATATAGATATTTTAAAAGAAATCCAGAAAAGACAAATAAAATCTGTAGAAAAACTAAACACGGTCTTAGGAATTAGAAAAGAAGCTGGAAGACTTTAAGAACCATAATTTGCTAAGAAATAACCTAGATTATATTAAAGAACAATTAGCTAGAGAAGAAAAATTTGTTAGAAAAGAAATAGAACAAATAAAATTAGAACAACAAAATTTAAAAGAAACTTTAGAAAAAATTAACCAAAAAGTAGATAAACTTTTAGAACAAAGAAATATAGTAATATCAGAGGAACAAAAATTAAACAACCTTTTAAAACAATTAAGATTATGAAGACAAGAGCTTGAGGGTATTTCTATCCTTTCATAAATATATATATATATATATATATATATATAACAATTAGTGGGTACGAGAGATATTAGATGAGTGTATTTAACATCACTTTGTTGGTTGTTATTTTGAGTTTGGTAAAAATCTAATCTAACCAATTTTCCCATAATTAAACAAAGTACATACAAAAAGTATGATCTTATGTTTCTTATAATAAAAAACATTAAAAACATGTTTGATAATAAAAAATTATTTTCTATTTTCAGTTCTTAAGAATGAAAAATAAAGTATTTTCAAAAAACATATTTTAGTTGTTTTTTATTATTTTTATATGATTTTTGAGGGTTTTTTTAAGAAATAATTATACAAATATCTAGAATAATTAAAAATAAAATACTAAATATAAAAATTATTTTAAAAAAATATTAAAATCAGGTTAAAAATATTTTAAATTTTCAAATAGATTTTTGTTTTACAAAAATCAAAAAACAATTTTTAAAAATTATTTAAAAAAAATAATTATATAAAAAAACCCTAAATATTTGAAAGATTGCAAAAAGTAATAAAGTTTTTAAGTTATGTTTAGTGTGAAAAATTTAATTTATTATGAAAAATATGAAAGAAAATTAAATATAATAAACATTAATTAAAAATTATGTATTTTTAAACTATTTGATATTTGTATCAAAGAGCAAAAATAAGTTAAAGAAGTAGAAAGAAATATATAATATAATTTATTAATTTAAAATCTATTTTTTAGTATTTATTCTTTCTTTCTTTTATTTTTTTTCTTTATTTCCTTTTTTTTTATCCTCTCCCAAATTTTTTTAAAACCAAATATAATATTTTAATACACGAGTGTTATAAGTTTCTACTCTCAAAATTAAAAAAAGAAATCTATTTTTAAAACCATAAATAGTAAACCTATGATTATTTATTATTAATTTATTTCCTAACCTTGTCAAAGGAAATATCTAGAAACCACCACACACCTCTAGACCCATGCAACCTCTATAATCCACGTAGAAA
>VIT_10s0116g00710
ATATTTTTTACACTTTTTACACTTAAAATATTTTATCTTTTAAATGTTAGATGGAGTAAAAACATTTCTTATAATTACTATCGAATAGACTCTAGTATTAATATATATTTGAAATATGACAATAAATCAAAACTATGAACCAAAAGATAATTAAGGGTTTGTTTAACAAATTTTTTAAAAAATAATTCTCAAAAATCAAATTTTAAAGATAGTTCTTAAAAATATTTTTCATTTATCACTAGTATGCGTGTGTGTATTTTTATATAGAGATATTGTACATTTATGAAATAATATAAAAATTCCACATATTAGTTTTTAACTTTTTATATCTTTCACGGAGAAAATAACGAAACCTTTAATAATTAAGAAAGTTACATCATTTGAAGTGTTGGGAGTGAGCCAGGTTAGGTGATCAGTAACATTCAACAATACATCTTTTCAAAGGAACCAAGAAAACATGGGCCGTCAAAATTTCCATAAATTGAAGACAAGACACAAATTAACAAAAACAAATCATTAATACCGAATTTTGGCAAGTTTTTCGCCAGAAATACCAACTTATTATGCAACCCGAATGTCAACACAGCCATATATATGATGATAACTTTTGGATTCAAATGCCAAAAATAAAAGGACGGAGGGTGCTGAGGTCCCTGGTCCCCTCCAATACCTACCCCTTTCATCACAATGGCTCTTTCGTGTCAAAATTGAGTTATGAATACTTAGATTTGAAGGGGGTTAACAAAAACAACAACAACAATTGTAATAACAAAAAAAAAAAATATGTCTGTCTTCAATTATATTAAGTTATTTTTTTTACTTTTTATGATTATTTAAAAAAAAAAATTGTATAAATATGAAGAATAATCAAAGATACAACACTATAAATAAAAGAAAGTTACTCTTAATATATATTTAAAAATATAGGAAATCGTGTTTAAGCACACAAAATATGATGCAAAAATCATTTTTATAAATTATTTTTTAAAGCTATTTTCCAAACGGGTTTTAATCTTCATGTAGATGGATTAAGAATCATTTGAGAGACTAGCAACCAAGAACACCAAATATAATTTGAAGAACCATAATCCACAATCACAATTATGGATTGCTAGTTGCATCAATAATTATATGTAGATTTTTCCCTTGTACTTCAAGGATAAATAAAAGAGGGTACTTCGAACATGAATCATGGAACGTACGTACGTTTTACACGCAATCACCCACATGCATATGCACACACGTGTTATATACAAGCACCGGAAGTTTCTAAACGTGTTTATCATGGGATGGTCGGTACGTAGCATCGCCGCACGTGAAACTCATCCGTTTTTACTTTTTTAGATTCTATGTTTCTGCGAAAGGCCTTAGGACTACTGTTTCTGTCATTGTCTGTGTTTACGTTTTTTCTCCCATATAACACACCAAGCCCATCTCCTGAAAATACCACCACCATTAATCATTCAACTTAATTTTCTCTCGCTTTGTCTCTGCATAGTC
>VIT_01s0011g03680
AAATGGCCCCGAGACACAACTTTTCCAAAAAGAAAAAAGAAAAAAAGGGAAGAAGCAGAATGGTGGGGCCGGTCGTTCTTGAGAAATTGGTGGAGAAAAACTAAAAAAGGGAACGAGAAGAAAGAGAAAAGGAAAGAAGAGGAGAGAGGGGGGAGGTGAAAAAAAAAATAGAAAGGGAGAGAAAACAAATGAAAAAAAAGGAAGAAGCATAATGGTGGGGCCGACCGATCTTGAGAAATGGAGAGAGAAAAACTAAAAAAAAGAAAAAAAAAAAAAAAAAAGGAATGAGAAGAAAGAGAAAATGAAAGAAGAGGAAAAAGGGGGAGGTGACGTGGGGTATGGGAGGAGAGAGAGAAAGTAGGTGGGCTAGGTGGGGAAGGTAAGAAGAGAGAGCAGAGAGAAAAAAAAAAAAAAGAGTAAGAAAATAAAAATAAAATAAAATAATAAAAACTAATAATTAAATAATAAGTGGAAAAAAAATCAAATATAATTTCGATTTAAAGTTTAAAAATAAAATTGAGTTCAAAATTAATATAAAAATAAAATTGAAACAAATTTTAAGGTCTACACATATATATATTTTTGGTATTTTTTATGATATATCAAATATGATGATAATTTTTCTAAATAATTTTTTTTTTCTTTTTTTTAGTACTTTCTCAAAAATTAAATAATTCTTAAGTTTTGCTAATAATTGACAATGTCTTTGCCCAAATATTTATAATTATTTGCATGAAAACATAAATAGATCTGAAAATCAACCCCAACAATGCATTAGCTCGTGAGAAAGAGCACTTGAAAGTAGTTTAGATATATTATGTAGACTTCAATACTATATTTGGTATAGAAAAATATTTTTAAAAAAAAGTTATTTGAAAATAAAAAATTAATTAAGAATTTATGCCTTTTTAAAATTATTTAAGATTTATAGGAGAGAGTTAACTAATTATTTTTAAATTAGTTAATAATATATAAAAATAATTATTAATTATTAAGTTTATTTTTTTATTTTTTTCTCGTGGCAACAGATATTTGACGTTTTGGAAGCATCCATGTCAGACAAAACGTCTCCATAAACCACGGAGTCCAGGAATTGACACGCCTAATCCAGGACCTACAGAAGAAGACACTAAATTGAAATTCAGAAAACTCATCCACCAGTTTGGACATCCATCAAGCAATCAATACTGAAAATGACAAAAAGATTCCCCTTATCCGTCTATCCAAACACATCCTAACCAGCTAAACCTTGGGCTTCACCCCGTATACATTTTTGTTCTCTGTTTGTTGTAAACCTTACCTAACTTCATAGACCTAAACCGGATTTAAACTAAAACCCACCCATAGAATTCCAAATCAGCCTTATGGATTTGACTGACTGTTATGACCTGGGATTATTTCCCAACCACCAACCGATCGCTGAAACTTAAAAAGATCAGAGCTTGCGTTAGTTCAATATATAGATTTTGTATTGCAACCCCACACAAAACCCAGATGGAA
>VIT_13s0019g02180
AATAGAATATATATATATATATATCTTAAAATATCATTTTTAATAGGGCATAATATCTTTAGATATTATATTTGATATACATGATATCCCAAAATAGTAAATATAATAAAATATGTTATACAATGTTTATATTTAGTTTGTGAAAGAACATGAATGTTACGCAAGAGTGTTCTTATTGACGAGAACACGAGTATTCGTATTCCCGTCTTTTATGTTAACAAACACGTTCTCTAAAAGTGATATGTGTCATCTTTAACAAATTATAAAAGATGAAGAGCCTTCAAGAAAAAATAAGATTTTTTAAAACAAAACAAGTATGATTTTATAGCATATTTTCTAATTTTCCTTTTTTAATTATAAATTTAATTTTTTAAATCAAATTTGTTTATTTTACCAAATAAGTAAGATATGTATATCTCATCACTAACAATATATTATTCTTTTACTTATCTCATACTATATCCAATCATCTAAGTATTATAAAAGATTCCTTATTTAGTGAATTTTATTTAGTTAGGATTAAAATTAATTGCTATCACATATTTTATTCTATATTAATCCCTTTAAGTCGATCAACGCACTAAGGGTGCTCTAATTCATCCACATAAAACCAAAAAAAAAAAAAATCGTTAGAAAAAGGAAACCCAAAAAAACTAAAAGAAAATATTTTTATTTATTTTTCTATTAATTAATTATGTTATATTTTTTAACACGTGAGAAGGATTGTCTCACGTGGGATAGCTTCTCAAAATTTCAAGGGCCACGAGGCGTTTATTCATTTGCTGGCTCATGCTCATTTGATTTTTGATGTTAAGCCAAGTAAGATGTCGGCTACAATAAGCAAAGGATAGTTCCTCATGCACCAGTGGAGGTCTCATCCACACGGGTTGGCTTGGCCAGGTGAATTGTTGGCCCTTGAAATTAATAAAAAACTTTATTTTCCACGTAGATTAAAAAAATTAAAAATTATTAATATTAATAATACTTTTTCGAGTCATACTCGGGACTAGTGTCACACGTTGATCATTTTTTCCTGAAAAGACGAGTCACCTTTTTGAAGGATGCGTTGGATATTAACACCGAAATGAATTCAATTTTTTTGAAATATGAGTGGGTTGGTCGTGCAGAAAAAGCCCCCCTTAGATTTCACCTCACTTTCCGCGCCACTAAGAGAAGTTGCGTATTTGCCTAGCATTTTGCTATGGATTTTATTGGAGGGAGTGGGGGCAAAAGTGTTTCCAGCCGAAACCATCAACGCCAGACAAGGGATTTGACCTAGCCCACGCTGCCACGTCACATCTTAGGAAGCTGAAATACTAGGTCTATAAATATGAAGGAATCTTAGGTAGTGAGTGAATCAAAGGATCGACATCCATTTCAAGAACGGCGTCGTTTTAGTGGCGTGTTAAACACGACTAATTCCTTTTTATGTGATTAGGATATCCGAATCACCAAAGAACGATCCACGTTCCCCTATCCTCGCAGAGAAGGTATCGTATC
>VIT_17s0000g09210
GACTCCTATGTGAAGCTTCAGCTGGGGAAGTTCAAGTCCAAGACTAGAGTGTTGAGGAGGAGCAGAAACCCGGTTTGGAATGAGGAGTTTGCGTTCAGGGTTCATGACGTGGGTGGTGAGCTCATTCTCTCTGTACTTCACCATGATGATGACTCCGGATTCTTCAACTCCTCCAATGAATTAGTGGGTCGTGTTCGTATTCCTGTTTCGGCGGTGCTAGCAAAAGAGAATCAGACCTTGCCGCCCACTTGGTTTTCTCTTGAAAGGGGTAGAAGTGGGAAATTTATCAGCAAGGAATATGGTTAGTTTTTGTTTTTGTTTTCTGGTTTTTTTTTTTTTTTTTTTTTTTTTTTTTGTGGTTATACCGTCTTCAACCTTGAGTGGAACAATTGCATTTGTTGTTGAATTAGGGGCATTGCACTTTTCCATGTTATTAGGGTTTATATAATTATGAAAAATTGGAGCCAATTCCATGCCTAATAACAAGAAAAAGGAATGACAATAAGCACTGTGACATTGTTCGGTTGAATTCTGAAAAGTGTGTTTGTATAATGTTTTTATACACTGGATTTAAATGCTGGATTTGTGGATACTGTATATAGTTGAATGAAATTTGTATACTGTGAAGAAATTATGAATCATGGAATTCCCTTCCCCCCCTTCCCATGGAAATTCAGTTGGTTTCATTAGGTTTTGAGTAGGGTTTGGAACAACCCCATTTGGTTGCTAAGTCAATTTTCGTTTCTTTACATCATTAAGCAGTGTGAATTGAGGCTGATGATTCGGAAAACTTGCCTATAGTGGTTCCATTATTGATTGCCGACTTCCCTCACATGAGGTTGTTTTAATTCATTTTCTGGAAAGAAAGTAGGCAACTGCTTTTGAATTGAGCTCTTTTAGCTTGGGTTTTCATTGTATTTTTCCTCAAACAAGGGGTCTTTTTAGGATCATCATTCTAGCTTTTTAGGGATTAATAAGGGTTCATTTTTAGCACCTTTCTTCCTTCCCCTTGTTAATTTCCAGAAAAATAAAGGAGTCTTAGACTCTTAATAAACTTGATGTGAACAATGATAATTGAAAGTCATTACAAAAATATATAAAACAATACTCACCATCATTGGCAACCTTTGGCTCAGTTTCTCATTGAAAGCTGTCTCACAGCATTAAAGGCAGTACATACTTATTGATTTGTGCTTTGCTTCGGTGTTGTGATACTTTTCCATTCCATATTTATGAAATCTTGACCTACCCCAAGCAGGGAAAATTCTTCTTACTATTTCTCTGCATGGAAGAAGTCAAGACACTACTGCTGATCACCCCCTATATGCACATTCAAGGGTCAAAACTAGGGACTTCAAAGAATGGGAAGGACTAGTTGAATCTGAAGATATTGTCAGCTCCAACACTTCAACCTGGAAGGTTCCAGAAGGGAAACAGTTGATGAAGGCTATTGCGAGCCGCTTAGAGAAGCTGCTTGGTAAGAATGAGGAAACCTCAAAA
>VIT_12s0057g00250
CCACCAGTTCTGCCTGCTAGCAGGCATTTCTGATGGACAAGATGGTGAATCATATGAATAATTTGGAAATGGAGAAAGGTGAACCTTAAGTCCATACATGGTCAAAATTTGTCGGTCTTCACATCTTTAAATCGCTAAAGCATTCATATCTGTGTGCTTCATAAACTGATCATCATTGCTTGAACATTTTTATACCTCTTTGGCTTACACTTCATATACTAGTTCTGCTTTCTACTTTTCCATTTTCTTACATTTTATCAGAGCATATAATCTGCAATATTTCATACAAAAGAAAGCCATTTTATAGAATGCCTTAAAGACCCAGAAAATAAAGCACCCATAGCCCATCACCAACACATTTACCATAGCATCAACATTCCTGCTTCTCCCTATCTTTGCATGCAATTTTTTTTTCTTCATTTTTACCCTTTTTGACCTTGACTTGCTGATAACTTGTGATCACAAGGTACAAGCATTTGGGGCAATTTGCCCCTCTGGGAGGAGAGCAAGCAGCTGCAGAGCTCCCTGGAGACTGGGTATCCATCGGCCACAGCACCCAGTGGCTCTGGTATTCTGTATATGCAAGGTGAAAAATGAAAATCCTCTCTCCTATTCAGTGACTAACAAGTAAAGAATCCCTGCATCGGTCTATCTAATTCGGTATCCTTCTCTTTGTTTTCTTCAGCAAGCAAGTGAGCTGGCGCACAAGATTCTTGGTGGTATCTGATTGGACGAGGAGATTCATTTTCGGGAGGGATTCAAGCCGAATATAAAAGCCTAAAACAATTGCGAAAACTATCATATCAAGCTCACCTGCTGTTCTGATTGTGATGCTTCCACCTTCTTCTCCTGTAAATTTCTGTTGTTGTCTATTTTTTGGGAAACTCGGTATATTGTAATACTTAAGCAATGGACAATGCACTCTCGTTCTGATGTAATGCCATTTCTGATATGAATTTTATGATCAGCTATGAAAGTTGAAAGGGATACCATTGAGCTCCAAAATGGTGAGAATCTTTCTGTTGACCTTCATATCATATTATCATCTCTTTTCAAATTCAGGTGGGCTTCAGTAATCAACTCTATTGGGCCTTGGGCCGTGAGTATTGCGCCAATATTGGGCTGTGAGACCTCTTCATCATCGGATCTGAACCAATGAAAAGAGGGCAAAAAAGTTAACACGGCCCCACAGAATCCAACCGTCCAAATCAGAGACTTCTCCGTTTTGGAACCCCGATCCGACGGCCAGATACAATCTAAGGACTTCGTGGTGTAGAAGCATGACCACGCGGCAAATTCCTGCGAAGGAGGAGGTCTCCGTCTGGAGCGAAAGACACGTGTCCTAGAATACCGGGGTTTTAACTAGTCAATGAGATCAAGCATAGAAAGTGCATTACGTGTCAGTTCTTCCTTATAAATGGTACTACAAAACTCACGTAGGAAAGAAACTGTTACTTCCATCTTTCTCTCTGTCCGAAACTCTACCTTCTAGGGTTTGCA
>VIT_06s0061g01470
TGTATATTTATTATTAAATTACATTAAATATTATTTCATAATAATATTATGATATTTAATTATAACATGTCTAATTTAAAATATATTTAATATTAAAATTATGATACATTTAATTCAATTATATTAAATAATATAAAATAAATGATGATATATGCATAGTTGTGATATTTAATAATAATGTTTATAATTTGATACATTTATATTTATTTTATATATAATTATTATATAAAAGTCACAATCACAAAAAATAATTTATTTATAATAATTTTATTATGTTTAATTTATAATATATGTATATAATTTATAATATTTGTTTATATATATGGTTAATATATTTAATGCTGATAATATACATATCTATATATATACATAAAACGTGAACATGTTGTCAAATGAAGCAAGGTTGGCTGGCTGGTGTTGGTGAGGAAACATGAGCGGATGCAGCGGTGTGACGAAAGCTTGAATCAGAGTTGTTGTTGGTCAGTTTTCAATCATATAATTTGAGTTATAAAACAGAGGAAGAAAAGGCATCATTTTTTAATGAACCCCGAATTAGTAAAGCTTGATATCAGAAATATTTCTAATCCTGCATGTGGTGAAGAAAGCTCCTTTCCGCTCTGGTTTTCTGAGCGTTTTGACTGACATTTACAAGCAATGGCGGCAGCACTGGCCGGGGACACCTGACGCGGTCGGGGAGCATGGCTAGCAGTCGCCATTGCTTGTAAATGTCAGTGAGAAGCTGAAATGGGCCGCGATTGAGAGGTTACCGACCTACGATCGGATGAGGAAGGGGGTGCTGAAGCAAGTGATGACCAATGGAAGAATTATTCAGAATGAAGTTGATGTCACTCATCTTGGAGCCCAAGATAAGAAGCAGTTGATGGAGAGTATCTTGAAAGTCGTTGAGGATGATAACGAGAGGTTTCTCAGGAGTCTCAGGGACAGAACCGATAGGTCTGCTTCTTCTTTCTCCTTTTCTCCGTTTTCCAATGGTTCCTTGGCTATTGAGGAAAAACATGGAGGAAAAAGCTTTCAATTTTCCGTATTTTCTCGGGAGCCAAAAAGTTTGTTTAATGATTTATTTGAGTGTTTGGAGGCTTTGTTGACTGCTGAATTTTATGGAAACAGGGTAGGGATTGAGATTCCTAAGATAGAAGTGAGATTCCAGAATTTGTAAATTGAAGGAGATGGATATGTTGGCACTAGAGCTATTCCAACTCTGCTCAATTCTACGTTGAATGCCGTTGAGGTATTTTCTTTCTTTTGTCTCTTCATTTGCCCTAAATAAGGTATTGATTTTCTTTTCGCAAGAGTAAAAGCAGTGGAAATTAGTGCTTGTGATCCCTAATTTCATGATATTAGGAGAAATATTTTCTTTCCCCTGCTTTTTCTTTTTCCTATGTCAATGTTTTCTTCCTTTCTCACCTTTCTTAGCTTTTGCAGTAGTAATATCGTGAATTATTTTCTCCTTGAAATGAATGAGAATAGGGAGTAATGCGA
>VIT_14s0066g02350
ACACCCTTCGAAAGCTCAAATTAGGCACAAAAAAATGGGTAGAAACTAGAAAAGAGTAAATAGGGAAAGCCCTTTTGGTCTTGCATACTTGAATTATGTTTTTAGGAGGGTTTTTATAATACTCAGGGAGTTTTTATAATACTTATGAGGGAGTCATGATTGTGCTAAATTGACACTTTGACTATTACTGTCATGATGACAGTCCTGTAAAATAGATTGGGCGATAGGTAGACGTTGTCAATAGGTGTGTGATGATGCAAGTTATGCAACTGTCATTTCAACCTGTTAAGAGTTACAAAATAGTGTGTGACAATCCACTATTACGGACGTAAGGATTGGAAAAGATCCGATCAGTCATTCCTATGTCAAGGGAAAATGACTACAAGTAACGAAGAGGCCCAAAGGCTGGGTGGAGGAGGTTGCCCGTTCAGGTGAGGGTGCATGCGTGGTCCGGATAGGAAGGCCCGGGAGCTACGGCATCTACACGGGCAAAAATGTAGATATGCGACACGTGGTTCGACACGTGGACAGGCACGCGGAGGAGAGTCCCCAAAAGACTGATTTTCAACGATGTTAATTTACCTGTATGTGAACCCACGTTTAATTTCTTGAGAAAAAGTTTATAATTATTTTAAGTTTTTTTATATTGACCATCGGCATTATGATGTCACAAGGTTGAAAGACATCTTCTTGAATCTTGATGGTGGTCAAAATGATTAACCCCAAGAAACTCTTGAACACACCAGCCGTCAACCACTAATCTATACGCGTGAACTTTTCCTGTAACACCCACAAACTAATTCCCACGTTTCAATTCTGACCTTACCGATTCCCCATACACATGGAGGTGAGAACCCTCCCAGAAAAAGCCCATGTTCCTTAGGAAAATACGAAGGAAAGCACCCATGCTTGTTCAGAAAAATATCAAGTATTGAATCAAATCTGGGCGGTTGAAAATATATGATGATTAGAATATAATTTAGGTACAAATATCACATCATCGTCGATGGTTTCTTTCTTTTTCTTTGGTAGGTGCTTAAAAAAAAAAACTTTGGATACAAGGTGGCCAACATGTTCGAGAAACATCCCCTTAATCAAAATATCGAAACCAATTATTAAGCAAAATAGAAGTTTTTCTCTTGACAAGGTGGCCACATGTTCGAGAAACATTCCCTTAATTAACAAGCCAAGTAAAATTTGTATACCTCGGACGTGGTGACATGTCATGAGCAGCGGGCTCCACAGAGCCAACCAAAATTAAAATAAGTTAAATGCCAGAGGGGATGGGAAGAAAATTCCAAGGCATTTCACAATGCAACCGGCGAAAAGTCACTATCACAGCGTGTTTCGGTTTACAGCTTCAACCAAGAAAGCAATGGAAAATACGTGTTTGGCATACACCATTGACTCTTTCTGCTTTCCTGGAATGTTCTCTCCCCTCGTTTTCCTTTTTCCATTCCTCTCATAAAACTTAATTCTTACGACAAAGGTAGGAAAGCA
>VIT_02s0025g04110
AATATTTTAAAATTTTTATAAAAAATATAAAAATATTTCTTAAAATCACTATAAATATATTCTTACTCTTCTTTTAATTTTTTTATTTTTTTATTTTTTTTCATTTCAGAATTCAATAACCCCTTGTGGGGCTTCCTCAGGTTTCTAAACGCAATTTAAACAATTTAAAGTAACTTCTTCATATCCAAAATCTTATATATAACGATAGATATTTATCCTTCCATAAATAAAATAACTCTTCCAAAAGCCTAATAACAATCATTTCATCATTCCCTTATTCTTCTTCATCTACAATTTTCGTATTTTTCTTTTAAGCCATGAATGTGATTTGTAATGGTGAATGTATTATGTTTAATAATTTAAGGATGACAATAAAACGGGTAAAATAGGTCATTCGTATCCAACCATTTCTCATTTATTAATATATTTTTATTTTTATTAAAAAATAAATAAACAAAATATGATTGGATGAATATAAGAAATTCTTATATATACATTCGTTTAAAAAAAATTAATATTTTTTAATTTTTTATTTATAAACTTTAAAGTGAAAGTAATATTTTATTTTATATTTAAAAAGTTAAAAATTAAAAATATATATATATTAAAATAAATTTTTATTTAAAATTATATATAATCATGATAATGTGAGTAGGACAAACTCATACTCAAATTCATCCTAAACACATTTAAGAATTTTAGAAAATTTTCATTTTCGTTAGGAGTGAAGCGATTACTTGAAAAAAACCCGACCATTGTCATCCTTATCCTATGTAATATAAGTTTTGTTATATTTATTCAATAATGTTGAAGACATTATAACCTCAAATAAATAATTTAAAATAAGAGAGTTTTAGTTATGTTGAACCAATGCATCACCTAAATCCCATACTTATCAAATATTAATATCTTATGTTTCCCATTTTTAACATCTAATGTTTGAGATTGAAGGAACTTAATAGGTGAAAAATATGAAGTATCCTATTCGTTGAGCGTCTCAGTCATTAACCTAAAAGTGGTACTGCACACGCACAATATTTTCTCTATCCTTTGACCGACAGCCACGCATTGAGGTCGTAAAATAATATGATACGGTTGAGTGTAAGCAACCAAACCCTTTGCGAATCTCACTTCCTTCTTTCAAAGCTCAACCCGATGGCGGCAAAGCCTAAAATCGCCATTTAAGGGAATAGACAGGGGTATTTTCGGGATAAAGTGGATAAACCTCGCCAGCCCGCTAGCCAATCCCACGCCTTTCCTTCACGAAGCAGTGAAGCACAACAGAACAAAATTTCATTTCCCAAATATGCCCTCTGTTCCCCTGCAGTCTCACCTCATTCGCTCCCCTGGGCTGGCACTGCCACGTGGCCAACACTCTTTACTGTCACGATTCGTGCAGAAAATAATATACAAACGACAGTGACGTAGAACATAGAAGGGCGTGGCGACCATTCCAATAAAACGACGCGTTTTGAGCTCCGGGTGCACCTCAACATTCCC
>VIT_05s0077g01140
ATTTAACAATTTTTTAATAAACAAGAACTTTTTAAGAATTTATTATGAGAATAATTATTTTTAATGATTATTTTTAAAAGTAATTATATAAATATAAGGAATAATTAAAAATAAAATAGTGTATGTAAAAGTTAATTTAAAAAAATAAGTTGATATCATTTTAAATAAATAAAAAGTTCACAAACAAACCTTAATTTTAAAAAATAAATTTTAAAGTAAAAACCTGTTTGAAAATTTAGAATATTTTTAATTCATTTTCAATATTTTCAACACTTTTTTTTAGATATTTTTCATATTTACATAATTATTTTTCCTTAAAAACAAATAGAAACAATATAATATAATTGAAATATATTATAATGGGTCTGGAATATTTTCTAGACTTCTCTTACGATTTGATTTTTCCTTTATTTTTATGTATTTGAGACATGATGAAGTGCTTGTTGCAAAAAGTGTACAATGAAAATTCTATATAGAGTGAAGTCTAGTCAATATAAATATTTGAAATATTTATTTCTATAAAATTGTTAATTGCATGGTTGGCATGAATTTTTCTATTTTAAGTAAATCATCTTCAAGTTTCCACTACAAAGTGTTTTAATAATTTTTTTTTAAACTCTATTATTTAAATTATCTTCTAAAATTTTAAAAACAATTTTCAAAAACATATAAAGAAACAAAGTGTTTTGAAACCGATACTAGTAAAGGAAGCCAACCCTTTAAAAGGGAGAAAATATCTTAATATATTTATAAATAAGAAATTAGAGTAATTAAGAGGAATATAATATTAAAGGAATGGCACGAGGAGAGAAATGAAATACTAAATAAAGAAAGAATATAAATTTTATTTTATTTTATTTTATTGAAAAGGAAGTCACGAATATCCGTGTTTTTTTTTTCTTTTCATATTTATCCAAACAGTAAAAATAAAAATAAAAATAAGAAAAGAATATACAAATGTCAAAGATTTAGCAAATTTGCCACATTTTTCTTATGAAGTTCTCTTACTTTCTTTAATTTCAATTGGAAATAATATTTTATTTGGTAAGTCCACTCACTAAGAAGTTTCCTTGAAAGATTCAAGATTTTAGGGTGTCCACCAAACTATTGGATATCTGGAAGGCCTTATCCTCTATAAAGAGCATATTTCAGAACTCTCAAAACTTCCCCACCACTCTTCTGGTTTCACCCAGTTCAATCATCAGTTTCGTTTCTGTTCTTCCTTTTTTTTGTTTTTGTTTTTTGTTTTCTGTTTCTGCTTTTGGTGTTTTTGATTGGTTTCTAAGCTTCTGATCATGAATCCACGTCTGTAGGACTGTGATATGAACTACACAATCCTCCTGCGTCGGTTTCTTCTCCTCCAGTCCTTCTCTGTGATGTTTCTTTACTGGTTCTACACGTTTTCAGTATTGTGATTTGTTTCGTTTCGTTTCGTTTCGTGCTTCTGTAAATTCTAAACGCGGCGTTTTGATTGATCTGAGATTCTGAAACATTGAGAAA
>VIT_14s0171g00100
GATCTTTTAATGATTTTTATTTTTGTAACTCCATTTAAGGATGGCTATGAATGAAACACCAAGAATTTTGCAGTGATTTTAACTAATGATTGACTGACAAAGGATGCTGATGCAAAACAAAATTGCAGCTGTACGAGAAGGGGTCGTAGCAAAATACAACTATGGGAGTGCTGACTTCAATATGATGCATTATGGGGAAGCCAGTCCCCCAATCTATAATCTCTCCAACATTCCTCATAATCTTCCTCTCTTTCTCAGCTATGGAGGCCAGGATGCACTCTCTGACCCACGAGACGTGGGGCTTTTGCTTGACAGTCTTAAGCTTCATGATGGAGACAAGCTCACTGTTCAGTTCATCAAGGATTATGCTCATGCCGATTTCATAATGGGGGTAACTGCCAAGGATATAGTGTATACTGCAATTGTTGCATTTTTCAATCGTCAATGAGAATCATCACTCCTGAGTCCTGAGAGAAGGCTTAGGTTGATGTATCAGCACTAATTTTTCCTCGTTATTAATAATAAATAATTAATAAATCTCAATCTCATATAGTAGACAGAAGGCCATTATAAAGACCGTTGATGCCCAATCTTAGCCATCAAGCAAAAGACCATTGAATATGAAGTGAGCCGCTAGATGAAATAGTAAGGCAAATTTGAACAAGAGAAATTGCTTTACATGCAATCCATTTTTACTCGTATTACAAATAATGGACCACCTAATACTCATCTGCCAACCTTTTGATTTGAGCCGTTTGATTAGCAATATTATGAAAGAACACCGATGAAGATATAGTTTATTAAGGGATATTTTCTTTAGAAAAGGATATGATGGAGTTGGGGGTTGCCTCAGAAAATAGTAGAATTCTCATTTTGTCAAAGTCAGAAAACTAATCTTATCTGGTAATGATCACAACATATCACCAATCTGTGCGTGTACTCTTTAGGTTGTCTTCTACGATATGAGCTTCCAGACAAGTCCTCAAGTGTAAATGATCACCATGTTGCCTTAGTTTGAACGCCAAGCTTCCCCAACTTTTAAACCAACTACAGCTTCATTTTGCTTAATCTGTGGGCAATCCAGACAATTAAGATACGCATGCTAAACTTCTCTAGTATGTCCCTGCTTGGTTCTGGAATTACCCAAATGCCAAAGCTAGGTTTAGAGCAGCCACTCACTGATTAATGTGACTCTTCACTCTCATCCGAATCCCTGAAATTAACCTGATTCAGATGGCTGGGCCTGATAAAATGAGTTCTGGGTGATCTGATACTAATTCTGTTAATCGGGGGCAACATAGTAAATTGAAGGATCTTTTCCTTTTGTCTTCATGGTGTGAAAGCTTTGCTGATGACAATCAATGTCATGGATTCTATTATCACATAATAAAATTATAAGAATACAGATGTTGGGGATGTTTTCATCATGTCTCTTTGAATGTATAAAAGGGTTGATAGGAACGCTCCAAGAAGCCCCGAGAAGAAGAGAAAGGAGTGAAA
>VIT_16s0050g01880
AAATCAAATATAATTAAAACTAATTAAAAATTTATGTATTTTTAAATTATTTAATTTTTATATTGATGAGTTAAAATAAATAAAATGAGTTTAAAGTAACAAAAAAATAATTTATTGACTTTTAATCTATTTTTTTATTTTTCTTTACTTTTTTTTTTCTTATATTTTTTCTTTATATATTCTTTCCCTTACATTTTCCCTCAAATTTTTCTGACAACCAAACATAACCTTAAATTCCAAAGTTTTAATATATCATTATAACTCTTTACATGTTATTTCAAATACTTTAAAACCTTTTCTCATCAAGAAAAACTATCAAGTCCTTTTCTGATAAAAAAAAAGCTATTAGGAATGTGGAATGGGGGTAAATATTGACCTCATACGGATACTCTTGTTCGTTGTTGATTGGAAATTAGTTCCATAATTCGTATACCCTGATTAGTGATGGTTTTACAAACCCTTTCTCGCAAAGCAACTTAGTGTCATATGCACCATGCTGAATAAGGAGCCCAAGAATGACTCCCAAACCCTAAGTCAAGCGGGACCATTCATTAAGTTTAAGTATATGAATAAGAAGTATAAAATTTCTTAATGATTGATAAAATTGATATTCAAAAATTGAAAGATACTAATTAAAGTCCGTGATCTTTAGATATATTAGTTTTACAAAAATTAGTGTTAAAAATACAAATTTATTGAAGTTGTGCACTCATCAAGGGAAGGGATTAGTCTATCAATTGATTAACAACCCATGTGGGGAAGTGTACAATTGAGGTTTTTGATGCACTTATAATGATGATTTCTGAACTTCGATTAATTGTGTGTTTTTCTCAAAAAATAATATATTTTCATCAATTTTATCAATAACGTATCGATCTCATCCAACTTTATATTCGAGAACCTAGTTAGAAATTTTGTTTTGATGAAAATCATTAAAAAATGATGCAAAATCATAGACTAATTTAATTATACCTTTGTCATACTTCTTGAGGCCTTTGAGGGTGATGTCTTGACTTGATGCTAGGGGCTTTTAAGAAATGATTTTCAATTTATAACCTACTCAAATAATTTTAGACAAATTTTTTAGAAATAAATCATAATTAAAGAGGAATTAATACATCATATATATGTCAAATCCAATAATCCATGACCAACCTTACATGCAAGTGTGAATATCAGAAAATCATTCTTATGCGGGCATTAATTGAAAATAAAAATAAATACGTGTCATATAGAATTGACACTTTCGGCTTCTCCCACTTCAATTTGAATACCACAAACACCCACCACGTGCCCACATTATCCAATAATTCCTCTCACACCGACCATTGGATCCACCTTTGTCAACGTTGTAGCTCAACCACCACTCTACACGTGGCGTGATCCATCTCATTTTCGCATAAATGTAACTCTCATCAAATACTTGGGGGGAAGCCTCTCTTCTATTAAATACTTTCATGCCAATAATTCACCATCGACATTACACATTTTCTCATCTCC
>VIT_18s0001g05530
GAGTTGAGCTCCCCGCTCTATGCTATTGTAACCTTTTTATGATTTAGAGGGAAAAAAAATGAAAGTAAGCTTGCAATCGAGAGGGAAGTGAAAACTTTATCATTGTACCCCTTCTCTTAAGTGTTGGTGTACTCCATGAAGGTAGGAATCACATTGATTATCAAACCACATTAAAATTTCTTGTTTTATTTATTTTTTGACGCAAGATTTGGTTTGGTTAACAAATGTCTCCATTAAACGGATATATAACTAGGGTTCTAAGAGAATGTCTTCTATGCATAACAACAAAAGCCCATGGAGACCATGGGAACATCAACCATGGAGAAAATGCACTCTCTTGTTTCAATGCTCATGTTGATCATGTTAATGGCTACACCCCATGTTGTGCTTCTGATTCTATTGAAGAGGCAGATGCTCTGCTCAAACGGAAAGTGACTCTTGAGCATCAAACCCTTTTTCCCCTGTCTTCATGGACTCTTCTTCTAATAACATCACCAATTTTTCTGCCCACTTTAAAACAAGAAGAAGTCCATGCACGTGGGCCGAATATCTTGCAGTGACGCTGGAAGTGTGGCTCCACTATAACTGACAAATTCAAATTTTGAAGGTACACTCGAGGACTTCTCATGTCCATCCTTCCCTAATCTTGCATGTGGTGCCGTCCCGCCTGAAGTAGGTCACCTTTTCAAACCCATCTTTCATGATTTGCCTTCTCAGTGGGAATTCCATCTGAAATTGGCCTGCTAACAACTTTTGAGGTCCCGCAGCTAGTCGAGAACCAGTTAAATGGTTCAATTCTTGAAGAAAAAGGTCAGCTAAGGTTCCATTATGATAAGCCTGCTTTGTACACCGACTTCATTGGGCAATTTAACCTGTATCTCTATGATAACCAACTTTGGGTTCATATTGATCCTCAACACTTCTGGAAACTTCTAACTTCCCTTTGGACTTTCGACATTCAATCCCCAGATCAATTTCCAAACAAACTTTCATCATACTAAAAGATTTCCTCATCCTTATACACAAGGAGGGAGCCTGAAAAGCCGTCAGGTGAAAAAAAAAGAGCTGATTTGTCTTTTTTTTCTCATAGATTTTCCACAATAGTAACAATGGGAAGTGATTACGGGAAGGCATCCAGGTGATATGCTCTTGGCTCTTTCTTCATCAATGCCGTTGTCATCATCAGAATTAAACAAAACGATCGCAGGCCGGCTTCGACAGAGTCCTTATCGCACCGTCACGTTCCGACAACCTTCCTAAAAATTGGCATCTTTTGGCCTCGCCATTTTCGTTGGCCATGTCAGGAAGCGGCACGTGGACCGCAATCATCGGCAAATCATGTGACGTGGCGGCGAGAAATTGGATCTCAATTCTTAGAGGGTAAAATAGGAAATTCAGAAGGATCATCCCGTATGATAAAGCGTACTCGCTTCGTTTTCGATTCTGCACATAACTATAATATCCCAAAAACCTTACCTTGTCCAGGAAACAGTGAAAAGG
>VIT_03s0063g00280
GAAAGGATTGCTGAAAATTGCATTTGGCTGTGAGATATGCGGACTGCAGAGGAAAGGTTTTGAGACCAAAACAATATTTTGAGTTACCCTGGTGATGCATGGCCCTTTGTCACGAGGTACCAGTACCACTTCTAATATAAGTGAGCTTTTGTGCTATATACCTCAAAGAAAAGCCAAACACATACGCTTTGGAAATGTTTTTGAAAAAGAAAGAAATTCAATATTCTGAATTTATTATTTTTAAAATAATTTTCATTTATAATATTTTATTTTCAGCCATTACCATATTAATATAATTATTTTTTAAAATAAGCCTTATAAAATAATTAAAAATATGTTGTCAAAAAATACATTATTTTTAGAACAATTTATAAAAAGTTTAAGCTTTGTTTTAGAAGTGTTTTTGAATGGTTCGAACAAACCATTTTTGAGAATTGTTTTTGAAAACCGTTTTATAATGTTTTGTAAAATAAAAAACTTATTTAAAAATCTTAAATATTTGATATATTTTTTTCAAAAACTTTTATATAATAACTTTTAAAAAATCTAATTTATTATTTTAATAATAGCTTTTATATATACATATACTAATTTGCTTTTAATTATTCTTCGCATTTATATAATTATTTTTAAAATAACCCTCAAATGACATATGAAAATAAGTAAAAATAACTCCAATATATTATTTGAAAATATCTTATTTATTATTTTTAAGAACAAAAAACTATTTTTTATTTTTTGGTTATCAAACATATTTTCATTTTCTTTTATTTCGGTGAATAAAAAACTATTTTCGAAAATAATTATCATACAAATCCTTCTTTTTGTTAAAAGGTTATCAAATATGTTTAGCTTTATGTTTTAAATATTAGAAAATTGTTTTAAAAAATAAATCTCAAAAAGGCTCAAAGTCCTCCAAATCTTCTTGCCTCGGTTTGGTTCCTTACACTTCAACTTCCCCACTACTTTCAATTCCTTAAATTTTTGTTTATTTATTATTAGTATTTTTTGGGCTGATCCAAGGTCCCTAATCCAGTGTAGTAAATTTTCAGATCTTAATACCGCAGAAGGCTAAATTTGGAAAAACTAAATCACAGAATGCCCATAATTTATTTCCCAATAAATCTTTGGATCTGCTTGGAGGCATAATCTATCTGATTAGATTTCAAATAAGAATTCCTACTAGCATCAAGCGCCCGTGGCCTAATGGATAAGGCGTCTGACTTCTAATCAGGCGATTGTGGGTTCGAGTCCCACCGGGCGTGTAGTTTTATTTTTTATTTTTTTCCTTTATGTATAAATTATTCTTAAATTTTCCAAATCATTATTCCAAGGAGAAAAAAAAAAAAAAACACGAAACCGTGGTGGGGCCCAATGTTTCGAAGCTCGGAAATCAGAAAAAACGTGCTCCATTCTGACTTTCCCATTCGTTTCTCACTCCACCCACCTCTCTCTCGTTTTCGATTCCCCCAAACGCCCCTCTCTGGTCTCTGCTCAACC
>VIT_00s0362g00010
TTAGTGTAGCTTCAGAGGCGCTTTGAGATATGTTTTTCTTTTAGGATTAGAGCCTTTGTGTTCGTCTGCTAGCCTGAATGAGTTTGCGTTTTACTAGTGTCCTTTTGGGGGTCTCCTTTGTTCTTCGATAGAGCTCATTTCATCACACTCATTACTCACACTTGCTTTTCACTCCGGTGTCCACATTCCTTACACTCATGAGCTCTATCGAAGAGGGGCATATTTGTAGACCCCCTTTGGTAGTGAGGACCCGGGAGGTTTGTTTTTTTTTGGAATTTTCATTATATTGTTAGAAGGGGTAGGGGACCCCCAACTGGGGAGGAGCAGAGACGCCATGCATGATTGATTTTATTCTGCTCTATGACCTGCTCGAAATTATTCTTTAATTGTGCACTAACCTCACCTTTTGATAAGCGCATTGTGGCTCGTCACCCAGGTACGTATCTATTCCCATTCCGGTATTTCCATATACATGTTTTGATTCTCCTATGTGCATGATAGTTCCGGGTATTCATTGTTTTCCTCATCAATTGTCATGATTGCTTCATTTTATTAGTAGAGACCCGACTTTAGGGGCTTAGAGGGGTGCTACGGTCTTTACCGTACCTTCCCGATGAGTAACCTGACCCCCAAACCCGACCCGGTTTTTCGCAGACCGTCTTTTCCAAAATAAGGAGTCACGCTTAGGATTTTTATTTCTTATTTTGTTTACCCTTTTAAAAATAAAACAAAAATAAGTGGCGACTCCAAATCATTTTCTTAATAAATAAAAATCATAATTTTTCAAATTAAAATCGAGCTCGCCATCGAGTGGGAAACGTATGAGCCGAAATGCGGGGTCCATAGGGGCATTTTTGAAATATTTCAAAAAAATTGAAGTGTTTTTTTCAAAAAAACACCTGTCAAGTGATTCTCTAAAAATCACTTCAAGTGTTTTTCCAGATTCTCAAAAGTGTTTTTTAAAATTTGTCAAATACTTTATTTTCATCCCAAAAACACTTAAAAGTGTTTTTAAGGGTAGAAACACTTTTAAAAATCACTGTCAAACGGGCTCTAAATGGGCTCTAAGTATTTAACAAAATTTAGAAAATACTTTTAAAATTTTAAAAAACCGTTTATAATATTTTTTTTAAAAAAAAAACACTATAAGTATTTTTAAAAAAAATATTTTTTGAGAAAATACTTTTACTAAAAACATTTTGAGTAAAGAATCCGTTTGATTGTAAATTTAAGAAAGACTTCCAAGATTTTCTAAGATTTCGAATAGTTGAAATATTTATGAATTCCAGCTTTGACACGAAGAAAACACACTAAAAGCCTAAAGGTCCTTGCTAATCTGCCGTCAATCGTGACTCACGTGTCTCGACTCAGCCAAAAAGGTCTAAATCAATCGCTATCCCACGACAGAAAGAAACTCCACAAATCTTCAACAATATGTACAGAGTCATCTGGATCGCTAACACCAGTTCAAACACTTGCAAAATACCCACACCCAAGCAA
>VIT_00s0214g00090
AGATGATTATCAATATTTTTTTTTTGTTTACCAAATTATGTCATTAAGACCTTCCCCACCAAAATTATAACATAGGAAATAAAATTAAAATTAATTATGTTTGAATTATTTATTATAAGTGAATTGAAGCAAACTAAATGAAATATATATTTTTACTATTTAGCCCTTATAAACATAATTTCATCGTTATCAGTAAAGATTAATAAATCATATTTAAATGGAATTAAAAATTATTTTTGTAACATTTTTATTTTTTTAAATCATTAATTTAAATTATGAAATTAGTTTTAAAATTAAATTTTGTTGTTGTAATTCATTTTTTTGAAGATTTCATTATTTTTATTTTATTACTTTAAAAATTGCTTTAATAGAAAAATATTTATCTTAATGGTTTTAAATATTTTTAAATAAAATTAGTGTGGGGGCAATTAGGTAATTTTATAATGGAGAAATTTTGAATATCTTGAAGACTATAAGGTAGTGTTTGTTTTTTTAGCTTTTTGCTGAAAACCATTTAGTTTTAGAATTTAGGTTGTTTGTTTTTTTACTTTTTCATGACTTATTATAAACTTTTTACTAAATAGAAAAAGCCAAAATATATGGCTTTTTCTAAATAGAAAAAAATAACACAATGATTTTTTTTACTTTTTAATACTTAATAAAAATAAAATACTACAAAAACAAACAACCTAATATTTAATACTATTAAGTATTAAGGTTCTATTTAGAATTAAGTAAAAAAACAAACACCACCTAAGTGTTTACATTATTTTCATAATAATATATATATGAGAAATAATAAATACCATGTGTCTAATTTTCAAGTTAGACAAAAAAAATTAAAAATTGTTTAATCTATGTAACAAATAATGTAAGTTTGAAATAAAGAATAATATTTATTATATATTATGTAAATTTGAAAAAAAAAATCTCTGATGAGATGTTTAAAAAATATTTATTTTAAAAATGCATTTGACAATATATCTCCAATATTCAATTTGTTGGAGAAAAATAATTGAAAAATCATTCAATTTGATCCTGATGATAAATAGGTGAGAGAAGGGTGACGTGAATAGAGAGAGAAAAAGGATGAAAGAGAGAATGAAAGAGTTAGGGTTGGGTTGGCCTCTTAATTTTTTTATTTGATAAGGGTATTTTAGAAATTTTTGAAAGGTAACATCCTTCGGGTTAGTTTCTACTTTATTGTTAGGTTTTGAGTTCAAATATCACTCATAAGAAAGACTTGGCAAATTATCGGCTAACGTAACCCAAAACATAATTTTCTCTTTAAAAAATAAAATAAAAATAAATAAAATTTCGATAGACAGTTAAGCGCCCACGTGTAAACAAACCAAGGTTGGATGAAAATGGAGAGAAAGAGAGAGGAATCTTCCAACCACTTAATTAATAAAATAAAAATAAAACTTAGACACTACGCTAAGCAAACTGACCTATAAATACACGCCAAGCCCGCCTCCAAACAAAACGAGGTTGGTGAGA
>VIT_02s0012g01570
TATTTTACTGTTTTGAAAAACTATTTTCGAAAACGGTTATCAAATAGGTATTAAACTAATATTCAAATTAAATTAGCCTTTTTAAATTTTAAAAACTTTTTTATTTATTAAACAACTTTTAATTAAAAAAATTAATTTAGTAATTATAAATTCAAGGGAAGTAATATTAATATTACATCTTTCCACTGTAAAAGAGTGTGGAGATGAGGAAAGCAAAAGAGCGTGAAGATGAGGAAAGGTTTCAGGGTTAGTGTTAAGCAAAGCCAGTTATCAATTTTAACAATAAAAAAAATAAAAAAAAGTTGTTTTATTAAAAGGGTTATTTAAAACCTAAATTCGAAAAAAATGATAATATAACTTTTTTTTGGACAAAAATATCCTCGTATAATTTATTAATTTATATTTCATATCAATTATTTTTTTAGATAAGAAGTCTAAGGCTAAAAATGTTAAAACGAGATTAAATATATGTAATTTTCAAAATATTGAAATTATTTTTCTAAATATGGGTATTATCTTATCCCTTTTATCAACTATTTCATAAAAAAAAGTCATAAGCTCCAAAACGAAGTATTTTTAGAATTAATTTTGAAAATAGTTTTAAATTTTTTAAAATTATTTTATCATATTTTATAAAATAAAATTTTGTTAGGGAATTATAATATCTTAACATGTTTTTTTTATTTATATTTTTAAATATATTTTAAAAATAATTCTTACATACATTGCTTTATTTTTAATCATATTTTTTATATTTATATAATTATTTTTTAAAATAAGTGAAAATTATTAAAAATATTTTTTGAAAATACTTTTTTTTTATTTTAAAAAATTATTTTTTATTTTTTTATTGTCAAACATGATTTTTTATTTTTAAAAATTAAAAAATTATTTTAAAAAAAGGAGCATTATATTTGGTTCTTAAAAATTCGAGGATATATATATTATTTTTTCTTTTTGTTTTGGATAGCCGAGATTTAATCTCTTTCATACAATGATTAAAAAAAAAAAAACGAGGCATGCTACCTCCCCCGGCGCCCGTAGAATTTTTCATATATATATTTATTTATTTATTAAAATATATTTTATTTAATTATTGTTTTGTGAATGAATACGTGTCGAATGGTGGTGAGTTAGACAGCAGGAGATTAAACTACCACCGCGCTTCGGGGCACTTGGGACTTTCTTGTGGTGCAGCATGTGACCTGCCTGACGTTCCCCACCAAACCCCTTTTCATCGTCTCATCTTATATGCATTCAAGTCTCTTTCACCCTTTATAACAACCACCTCTCTACCATCTACACCCCGCCACGCTCTTTGAATGCTAGATCTCTCTTTCTCCGCCCGCCCTTCTCCCCCTCTTTAAATACCCACTCACCAATCTACCACAAACCTACGCACATCCTCACCAACCTCTCTCTCCTTCTCTCTCTCTCTCTCTCTCTGCAATGGCACTGGCTCCAGTTTCTCCACACCACACGTCTCCAATTGTGTGTGTA
>VIT_12s0059g01400
GTTATGGATTGTTATAATAAAAATATTAATATTTTTAGTTTATTATATTATTAATATTGGTATTTTAAAATCAATTGTTTGATGGTTAATTTTTTTAAAAATTGTTATAAAATTTAATTTTAAAAATTATTAACATTTATCTTTCAACCCACTTCGTTAGCGTCCGTTAGAAAAGGTATCAACATTTTACGGTATCAATGGAGAGTAAATGTTCCATACAAAATCTGTAAACGAAGCCACGACCTTTTAGGTCACTTTATGCACTTTCTCTCTCTATGGATTTGGCAGAAAAGTGTGAGCAGTGAAGTACGTGGCGCGCAGGCCTCGCCACCCAAGCGCAACCGTACAAGCACACTCCCTTAGCATATTCCTCGAATGTACCCTCCCGCCCTCAAACAAATTCAACTTTATTTTAAAAATCTTTCATTTAAATAAAATCATATTCCAAAAAGGGCTTCTACCATGCCCTTCAGTGCACCCTTGTATCCGCCCCCCGACCTTTTCCATCCGATCTTCGCCCTTCATTTTTCTATGATGGTTTGTGATATCATCCGTATGGGGTTTCCTTGTCTGTAGTATGGTAATGCTTTATGTCGGGAAGCAGGAGATCACTGCCTCTCCCAGCACGGCGAGAAGCACCGCATTGTGATGCGGATGCCGTGGCACGCTCTTGTGAGGAGATTGGGATCCACGTTCCACTCATCCATATGTTAGCATTATGTTTACGTTGATCATAGATGTTACATTTTCTTATAAGAATGATGGGTTTTCATATTCTTCTCGATCATACGTTTGATATTATTATTTGTAATTATATTAAATTATTATTATTATTATTATTTTTAAATTGGTAATGAAGTCTATCATCAAATCATAAATGATAATAAAACATCTGTCCCATGTAATTATTTATGATGTTAAGACCCACGTGCTATTCACGCTTTTAAATATTTCTAGAATTATTAATTATATAATTAAATTAAAATTTGAAAAATATTTTGAAATTAAATATATAAAAATTTAAAATCTTTGGAAGGAAAATTCCTCACATGGGTTTGATGTAACAAGCTTCTACTTTTCTTTGCTTGTATTGTTTAAAAATTAATGTAAGTCATATTCTTGTATGACTTTGGCTTTGCTCCTTTGAAAATATGCAGTATGAATGCATTTTATTTTGGAAAAAAAATTTAGGTACTCGCTCAATAATTTTGCTTTTGTAGTGGGGGCAAGGGATTACATAAGGGCGTTGTTTGCACGCGCTGAAGATAGGTGTGGTGGATAAAATCTTCCCCTAAAAACTCCAAAATGAAAAGTCCCTTTTTCTAGATGACCCACATTTGAGCGCCCTCTTCTTGGCCGTCCCTCCTCGCTTTACATGCCGCCACCACCGCCAACCACAGCCGCTGCGCAGTCCCTCCTCAACTGCCTATAAAAACCAGCTCCCACCACCACTGCAAGCACCGCAAGGAAAAGAAAAACATTCTACTAGAAGAAAAACTC
>VIT_14s0219g00110
GTTTTGTATTTTTAGTTACATTAAATTAATATATTTATTTTTATTTCATTATTAAAATATTTTTAAATGTCGAAAACTTAAATTTAAAATTATCATTTATATTATACTAGTAACTAATAATATATTTAGGTCTAACCGATAGGAACTTGTAGGACGAATTGGCCATAGCAAGTTGAGGAAAGTTCTTTTATAATATTTAATATTGTTTTCATAATATCATCTCTAAGTCTATCTTTTGTTTTTTTTTTTTAGTTTTCCATAAATTAAGTGATGAATTTTTAGGTTTGTCAAAAATAAAGAAAAGATAAATAAATAAAAAGTGATGTTTATAGAAGAAATTAATATTTATTTTATATTTTTTGTTTTAATCCATGCTCCTTTACTATTACAAAGGTGTAAATAATTTCAAAAGGTTCTAGCAGATTTAACCTAAGGAAAGATCATTTGAGCAAGTTATAACATTAGGCTCTAAAACAAGACAATTGTTAAGTTATGTAGTTAGTATGATCATTAACTATTTATCATAACCGTTGTTTAAGCTTGGCTTGTTTGCTAAAAATTATAAAACATTTTCCTTGAATAGAATATCTACTATAAGAAAATTTAATAATAACATATGGTTGGATATTAATATTTTTTGGTTAATTAAAATAAGAATGATTTCATTAATTAATTATTGATCTTCCACATAATTTTATAAAATGGTGAAAAAGTTAAATATTATAAACTTATAAAGTAGAAAATTCATATTCATAAAAAATAAATAAAATAAATAAAAAAACCCTTCACAATGTATCCAACATCCAATTGAATTACCTTTGTAGACATATAAACAAATTAAGGAATGATTCGAGTCAAAGAAATATATCAATAAATATTAAAACTTTAATTTAAAATTATATTTTATAGTAGGTTTTAAAATCTTATTTTACGCCATGATTTTAGGTCTACTATTGCCCATGAGGGAGTTGAGAATTATTAGGCAACGTCACGTTAGGTCGAATTTGTGTGAGTTAACTTTCTAATCCTTCCCACTCACGAAAATTGCAAGAGAAAGAATATTGCCATATTATAATATTTAATAAAGCTTTGTTATCATCTATCTTTTGATTTTTTTAAGGTTTCCAGAAATTCAGCATTTTCCCAAATAGAAAATAAGAAATTAATATTTATTTTATATTTTTAATTTGAAACATGAATTATTTTGTGATTTATGATAATAAATAGAATTTTTATTTAATTATAAAAGGAAAAAAATATTTAATTTTAAATTATAAAACTGAAAAAGAAAACTGCTTTTAGTTTTTTATTGATGAAGTGGTGGATGAGCTGTCGGGGAAGTCTCTCTCCTTTCAATATCGGTTGATGCCTTGCTCCACAAGGACAACGACTCATTAAACTCCTTGCTTCCCAAGCTTTCTGCCCGATTCCCTCTATATTTAGAAAATCATTTTCCTTGACATCCCATTTATCACTCGTCAATTTTCCATCTTCCCAAAC
>VIT_00s0301g00090
CTTGGGTCCCACTCAGAACGACCAATGAGCATGGAGAACTGAGTTGGGCCACGCAGTAATATGAGCTGCACCACTTGAGATCAAAACCCCCCATAAAAACTCACCGTCGGATTTCTGCTGCTGTACAGCTGGCGGCCGATCGTGACAAAAACCCCAAATTACCCTTTCCTAGATCAGCTGAGAAGCGATCCCAGTCAGCATCGTCCTTTTCACCTCGATTTCCAACGTCGGTTCAATGAACTCCTCTAACGACGTCGTTTTAGTTGTGGAAACGAAAACTGCCAATTTCCTAGTAGTTTCCTTTTCACATTTTTCTCCCACCGCCAGCCCATAATTCAGGAACATGGAAACTGTTTTTTTAATGTCTAAGACTTTAGATGGAAACTTTCCATTCTCCAATGAGTTTCTTGCTTTGCAAGTCGCCTTTTTTGAATTTTCAATGTTCTATACTTACATGATTCTAGGTTAAAACTGGCCATATATATGGGCTTTGTTGTGTTATGTGGTTACGAAGAAGAGTCAGTAACTCTTTTCTACAACTTCTCCTGAGATTCTGGACGTGCCCAACCTTTGAGCTTGACCCAGAAAGCTGAATTCTTCAAAACTGAAAAGTAATTTTCATGGAGTTTCTCCCCCATTCTTCATTGCTCTGATATTAACACTCCAATTTCATATGGCTTGTCTTCTGTTTTCTTAGATTTTTATGCATTACTTGTGGAATTAATGATGAAGTCCTTGATTTTTTGAATGATGCTGCTTTGTTGTGAAATCTTGTTTTTCTGGTACTTCTGGTTTGAGATGGTATCTTGTGGGAAACCCAAGACTCAGATAGAACAGGGGTTTAGCATATTAAGTTTTTCTTCTGATTGGTTTGGTTTGGTTTGCTCATTCATTTTGAGTTTAGGCTGCTTCAGGTTTGGTAGTAAAAGGTAAGGTTAAGGTGGCTGGTAGTAGATCTAGGAAACTTGGGAATCAAGTCAAGTAAACTTGGATATATTCAAGAACTGGTCAGTGGTCACCATGTTGTGCTGTTCCAGGATTTGATTGTGCCAGTTGGTATACAAAAATGTGTTTGGCAATGAAGGAGTGAGAGATTTTCTATGCGTTTGGATCTTCTATAATAGTGCAAGTGTTTGGTCTTTGTTGCTGTCATCAACTGATGAGCAAAGCTAAGTTGGTTTTTGTTTTGTGGGCATGGAGTAATCTTGGAAAGCATCGTTTCTGATGCATTAGTGAACTTGTCCATGCCTTTTGGACGAGAGCTCCAACCTCAAATAGTTATTTCTTTTCTTCCACACATGTTTTGAGAGAGTAATTAATTAGGCTTCCTCTATTTAATACTGCTTTAAGGTGTTCTTGTTTCATATATTTGCAATTTGTGTGGCTGACTCTCTCTTCTCCATCTTGCAGCAAATTTGAATAGGTCCATTTGTGGGATTGGGTTCTGAATAAGAACTTTCTAAGCATATAGACTGGTCTTGCATTAAGAAGCAGTCTACA
>VIT_10s0003g00390
AGGAGGCGGGGGCATCAACCATGCCTTTACCTGACATATTGGCCTACTTAAGCTGACAATATGTCAAAAGAGTGATATCTAAAACTTGTTGCCCAAGGAATCCCATCCTTATGTTTGCTTCCTCTACGAAATGAATCATTTCACACGTAAATTCTGATTTCATATAATGTTATAAGGAAGTTCCCAACCATGTTTTAAGTATGTTAAACCATTTAAGCATGTTTTAAAATCGTGATCCGAAATTTTTTTTTGTAACATATATGATGAAGTTATAATTATAAGATTTTTTGAGGGTCTATGGTAGTAGCGGAGGGATCGCCTCGGTTTTTTGATACTTTAAATTAAATTAAAAGATAAATACCATAATTAAAATAATAATAATATTATTAATAATGCCATGTGATTCAAATTTTAATTTAAACCTGCGTCTACCCATTCACATTTTGCCAGGCTAAAACCGAGATGATTGAAAAGAGAAAAGACGGAAGGGTTAAAAGGAATTTGTGGAAATTGGGAAATGAGGAGTGCGGTGACACGTGATGGGAAGACGACAAAGTGATGAGTGGGATGAGAATGGGAATCGTGCAACGAGGAGTAGTGTAACAAAACTCTCCTCCGTATCAGACTGCCTTGAAAACGTGGAAGGAGAATGACTGGCCCAAAACCACACCCCTCTCTCTGGTGAGTGGGCCCACCACTCTGCGCTTGTGGAGTCATCCACTCGTCAGCAGGCTATGCATATGTGGCCGAAAATGACAGGTGGGGAGGCAATGTCAGCAGCGTTATCCATGCCACGTGGCCCGGGACAAGTAGTGATGTCGTCGCGAGAAGCAGCTGGTGGATGATGACGCACGCGTCGCGACAAAACCCCCCATCCTCTTGCTTACCTGTCCGTCTTGCTCCCTCCGGCACCGGCTTTGTCCCCCTACTTTTTTTCTTTTTTTCTTTCCTGCAGGGGGCTTCTTATTCAACATTACTTTTCATCCACCCTTTTGTCCGTGGATCTTGATTCCTTGCTTAACATACTACAACTGGAAAATAATATGGCATCCCTTAAATAGAATCCAAGTAAAGGATATAAATTTTAGTGGAAATATGGTTTAGTTGAGATTGATGTAAAATATTTATAAATTTGTAATAAACAGAATAGGCAAAAATAGGTTTGAATCGTACGCGGTGGATTTGACAGTGAAGAAATGAAGGGGAAAGAGGATAAGAGGTCCGTGGAAGGAGCGCGTGGCCAGGGATGTCAAAGGAGGAAGATGTCATATTCGGTAGGACGTAGCTACTTGGAATCCGTCGACCAATGGGTGAGTGCATATACGTAACCCACAGTAGTTGTGACGTAGCAGAGTGCGTAACTGCCGTTGACGTTAGGGTCTTCGCAATCTCCCCCACGATATAACCACCCCTCTGCCCCAAGGGCCACTTCCCCCGCTCTCTCCTCTTTCTCTCTCCTCTCTTTCTTTTTGTTCTCTCTCTGTTGTCTGTATTGTTGCC
>VIT_06s0004g02950
ATTATTGTAAAATGTATGACTTTAAAAGATTATATATTGTTGCTAAGAATAATGAGTTTTAAACCTAGAGATTAAGAGCGACTCAAAAATAATTATAAATTATTATAATAAAAAAATAATATTTTTAGTTCTATTATATTATTAATGAAGGATATTTGAAAACTATATTAAGATTTATATATTTACTATTGTTGTTTTATTTATAGAGAAATAATAAATTTCTTAATTAGGAAAAATAATTATAATTTAAAATCAATTATTTGATGGTTTTTTTTTTTTTTTTTACGAAAATTTTAATTTTAAAAATTAGTCCAACTCATCTTTCGATCAGTTATATTTGTAAGTATCCTAATCTACTTTCATTAAAAAAAAAAAAAACAGCGAATCAGATCGCGGATCCATCCCACGTGCTCATTTTCCAATTCTGTGACGCATTAATGAGTGAAAGCTCTAAGCCTATGAGGGACGAACACGTGGGAAATGACAGCTAGTGACTTGGAAATAAACGAATGTAAAACTATCACTCAGGACCGGCGGGTGATTTTATCTTTACTATTCTTATTTCAACGGCATTATCGATGTTGGTGAAAGAATCCTTAATGACAAAGGGGACACCATGACGTCGTACAGCTGAATTGGGCCCACAACCCCATCTCGACCGACTTTAGCGGCTGCTTCCTACCGCCACGTGTCTTCAATAATGCTTCGTCTCTTCAAAACGCCTCGTTTTTAAACGTCACCCATCACAGTTCCCACTGAACTGAACACTTAACACTTTCCTCTTTCAGATCTACATCCACTGTTCCATTTCAAGCCCTAACCCTAACCCTAGCATTGGCTTTAATTGACACCGGCAATGCATGTTTGATCTTGGATTCAAGTGATGTAAGGGTTCGATTCAATCGTCCGAAGATGGTTCCGTCGTGGTACGAGCCAATGCCGAGGAGAGTTCCGAGGAGGGTCTGGTTAGGGTTCCAAAAATCCATGGGTATCCTTGTGGGTGGGAATCACACCTCCTCCAGGTTTTGCACCCGCTAATCCCTTTTTCTCATAGTTGTTTGGTTCAATCTCCTTGCTTGATCTGATTTTTCTTTGAAAAATCAATTTTTTTTTTTTTGGCTTTCATCATCTTTTACCATCGAATTGTTGTTCGAGTGACCTGCAAAAATTGTTGAATTTGTGATGAGAATGGGTATCAAGGCCGCCTTGAAATGGCAGATCCTCTATGGGTCCTTAGCACGACGCTTGTTTCTTCGCGCTTGCTTGTTTGCCTCAGTTTTGGCAATAGTTCCTCTTGTGCAGATCGTACGCGAAGCTCGTGCAGTCGAGCCTTTCGCTGTGAATTTTGAGGACTGCCCCTTGGATGTTAGCTCAAACCCACTTTTCTTTCGGGTTGATTACTTGAGACCCCTGTCCGCTCTGGTATTCCCGCTTTTCGGGGCACTGCCGTGCAAGGGCCCTGAGAATTCAACGATTAGGGTGTTTAGAGAGCTAATGGAG
>VIT_18s0001g05240
TAAATACTTATCCCTTTTGCTCATTATTCTAAATCAATTTAGTTATACTTATCTGTTTAATTTCAAATTAATTATGCAGCAACCTTGAATGTTTAAAGAGAGTATAAATCATTAATATATATATATATATAACGACCTAAAAAATTACAAATTTAATTTAACTAGACTAATGCCCTAAATCGCTAATAATTTTTCTTTAGATAATTTTATAATGAAATAATGATTACACAAATCTTTTACTACTTTCAAATAGAGTTTACAAATCAGCCAAGATCATTCATGTCTCAATCAAATAGGGCGGCCGGCAATATTTGCAAAACACTCGACCCTTTTTTTCATATTAACATCCAAAACCCATAACATCACCCCACATACCAAGTAGGGCCGTTATTCAACGGTGATGGTGCCCACTCGGATTTTCTAGAGATTTTGGTGTATGAATTCGACCATAGATGGTCCAACACAAGTGTACTTCCTTCCAAACATTATTGTCTCTTTATAAAATAGACTTGCTCATTTATGATTGAGATTTAGTTTTGCTCAATTCAATGCATCCTCCAATTTTCTTAACTATTAAAATAATTAAATTATAAAATAAGTAAGCCTTATTATGTAATAAGTCTTACTTAAAAGATGTTTAATAAATAAATATAATGATTAAATAAAACTTAAATGATTATTTTGGATTCATTCATTGTTTAGAACTCTTATAGTTTTATTGGAATTTATTAAATAATGTCACGCCACTCCGATTTAAGGGATGGAATTTTTAGAAATTAATATAAGATTGGGTCTAAAAATTGATAGAAAGAGGAGATGTAAATTGCCATATTAGGGGAATTTAAAATTATTGATGGGTGAAGAATCAATTATTATGATAAGGCGGAGGAATGATTTTCATATAATAAAGTGACTGGCAGGTTATATACCTCTCCTCTAAGGAATTTGTGGTTTAATTGAATCACATCATGTAACTTTCAATGTTTTTTTTTTTTTACTTTTTCAATGTTTGAAAGGACATTTGACGTGTCAAGCATCATTTGGACCTAATTTTTATATAAATGAAATATTCTGTGGTTTTATATAAATGAAAAATTGGCATTGAAAATTTGTCAAAAATTTAAGAGTCATCCTAACTCAAATCACATTTTAATTAAAAAAAATATATTTCTATTATTCTTAATTATTGTTAATTAAGAATCAAAATAATTAATAATATGATTCTTACAATAGGTGTGATTGAAAAACAAATTATTTGTAATTTTCTTTTCATCTAGACACTAATTTTTGTGTTGTATATAAAAGAACTTAGTTCCCTAGTTATATCCAAATTCTTTTATTACCATGATATTAATTTTATTGTACAATGAAAGATTAAGGGAAAACTAGGTTATGACTCACTAATTTGAAAAAAAAAATTCAAAATTTTATAAATTAATTTTATCTTCATCCATTTAAATATATTTTAAAACACATGCATTTCTCACGAGTGAGTTACAC
>VIT_01s0026g00220
CTACTTCCACATTTTCCTTCGCTATCGCCGTCTGAATGGCGACTCTTCTTTGAATTGGCTTTTATGCCAACAAAGCGCATACGTGTTAAAAAAGAAGTCAAATTTATTAAATCCTAACTTTAATAAATATATTATTTAAAAATTATTGTCTTTGACCAATCGAGTATTACTTTTTTAATAAAATAATTCTTATCTTTAGTGCTGTCTTCAGATTCTTATTTTCTGTTTTTGACATGCCTATAAAAACTTACTTTTCTAAATTTAAATTAACTTCAAATCATGTTTTAAATGAAGGAAACTCTTTTTGTTACACAATCATGTCACTCTAAAAATGGCAACTCAATATGGATTATCCACTTACAACAATAAATAAGAAAAACTTTTATATTATATTATTTGAATATGATTACACGTGATTATATTGAGATGCCAATGAGACAGACTCACATCACTTACTTTCATTCAAATTTACATCAATTCTCATTCATTGTAACAAAAAAAATTAAACTATGGAATGAACCCTTTATTTTATTTATTTTTAAAATATTAAATTCTATTAAAAATAAATATAATTTATTATTAAATAAATATCATATATATTTATAATTTATTTTTATAAAAAATCCTATTTTGTATATACATTTAAAAAGTTAATAAAAAATCAATTAAAATAAATTTTCATTTGATATTATATATAATTTAGGTGGACAAGGTAAGAAAAAGTCATATCCAAACCTACCCGAAACTTATCCTAAATTTTAAAAGAATTTTCAAATTCATCCCAAACATGTTTATGTCCTTAAAAATTCATATCATTAAACATATTTGGAAAAAAGGTTCAATATTGAATCTTTTCATATTTAATTTTTGATTTTTTTAAATATAATGTTTTGATTCTTATTTAACAAAAGAAATAAACATTAAAGACTAAAAAATAATTGATGAATTTTAAAAAATAAAAATTAATACTTGAAAAAACTAAAAAACAAATTATTTTTTTTTTTGAAAGTTAGACAAAATGATGAATGAAGAAATTAGTTAAAATGAGAATAGGGATGGCAAATCACATTTTTAATATAAATTATTATTTAAAAAAAAAAGAAATAAAAAGTATATCCAATCAATCCATTCGTGTTTTCCAAATTTGCATCCAAAAATCTCCACGAATCTCGTGCTGTCGACATCTCTAGTGTGGATGACATCGCCATCATAACTTGAAAAGGAAAAAAAATACTATTATTTTATTGATCGGGATAGGATTAGAATAAATAATACAGCCAGGTTGGAAAATGAATCCACAGTAGGAGGGGAAAAACGGATGATCCGTCGGGAAGTAGGTGGTGAATGCGTTTTCCTCTCTATCGTTTTTTCAAACCGGAATGCTGAGGTGGCAGGTCAAGAGAGGGAATTCATATTCTGAAACTCAGACGGAAGCTCCTTGTATGCTTATATAAGTAGAATCACACAAGAGAAAGAGAAAGAGAAGAATTGTTTGCAGTG
>VIT_08s0007g08910
TTCGGGGTTCCTAATGGATCACCCTTAAGGCTGTAGAAGGAATTTATTTTTAAAAGAAAATATTAATACTAAAACTATTTACATGTATTTTCATCATGGATATGTTTGAAAAATCTAATCTTTATGCTAAAAACTTTATTTCTAATTATTTTAAAAAATAAATTTTACAAATTATTTTTGAAAATGTTGTGAAATAAACCTTTAATTTTTTACGAGTGTGGTTCATATAAGTTCTCTCTTATTATTCTTTTAAAAACAGTTTTCTAATTCAAAAAGCATGTTTTTGACCATTTTTTTAAATTAAAAATAGGTTTCTAAAAAAATTATTTTGAAAACAAGTTATATTTTGAAAAGGTCTTAATTTATCAAAAGTAGAATGATATAAGTTATTGATTATTACAAATAAAAGATACCACAAATGAGATGATGCCACGTGTCATTATTTGTACTCTTCTAGTTTGGATATTGTGGTTGGGTGGCCTGAAAGTGAAGGTTGGAATCTTTTGTTGGATAAGTTGGCATAAAATGAAGAAAGGTATCAATCATTTGACTTAAATGCACTGAGACACACAACTCATTTGTACTATCGCTAGGCCTGTCCCAAATCCAGGACTAGGCGACACAGCACATCACTGGTGGGTCTCACTCTCAGCCCAGTAGGAAACACCGACTCTAAACCAAGATGGAGACAATTTTTACTTATTTTTATAGTAAATCTTCTTCCTCCACCATCACCCATTGAATGATGGGTTTGCTCCCATTTCAACAACTACCTCTAAGATGTAGGGTGTTTGAAAAGTATTATTGAAAATAATTTTTTGTTTTTTTTAAATATAACACAACTTTTTTAAAAAAAAATTATTCTGAAAAATAATAATTTTTATAATAAATTTAAATTTTTTAATTTATTTTTGAAGTATTTTAAGTAAATAATATTTTAAAACTTTTATGTAATATATAAATATATAATATTTTTATGAAAAAAATAAATCTAAAAAATTAATTTTAAAATTTGAATTTTTAAATAGACTTTTATTTTTTTTTAAATTGATAATAATTATTTTCAAACACATTCACATTTGAAAAATATTTTAAAAAATAATTTTTAAAAACTATTAATTGATGTTTTGTAAAATAAAAATTAATTTGAGATGTTGTTAACTACTTCTTATGATTTTTTAATATATTTTAAAAATAATTTTATTTTAAAACTTTAATTTTAATTATTCTTCCTAGTTTTATAGTTATTTTTTAAAGCTTAAAAAAAAGTGAAAATAATTAAAAATATTAGCCAAAAAGTATAAAAGTGTTTTTTATTTTGTTATTGTGAAATATGTTTTCTTTTTTTAAAAAAAAAAAACAAAAAAATATTTTAAAAAGTAGTTTCCACTTTCCAATGATGACTGAAGGCTCAGAATATCCTCCTTCCTTGATTAGAGAAATGAAAAAGGAAGATGGGATGTTAAAGGGACGAGTTCAAGAAATGGCAAAGAGGAGACA
>VIT_18s0001g14520
TATATATATATATATGTGTGTGTGAGGTATTATATACCACTTATATATAATATATAAAAAATTATTAATTAATATGATAATTTATATTACTTTTTTATTTTTCTAAATAGACATTTATAATTTATTTATTTTAAATAAATATAATTTATTATATTTTATTTTAATTAATTAATTATATTTATATTAAATATAGTGCCTATTGTTTTAATAAAATTTAAAAATATATTTTTATATCAAATTAAAAATATCAATTATTTAATTTCGTATATTATTATTTTTAAAATAATGAAATAAGTATATTTAAAATCAAAATAATATAATATTTTTATTAAAAAAAATTAAAGTTATATATGAATATATATAAAGTTAAAACCGCAGTTGGTGACTACGGCTTTGACTATTTAAAAAAAAAGTCAAAATCGTAGTCACCAACTACGGCTTTAAACTTAAAGTTAAAACCGTAGTTGGTAACTACGGTTTCTAACCACTTTAGAAAAATAAAACCGTAGTCACCAACTACGGTTTTATGACGTGGCAACTTATGTGGCACAGACGTATTAGATCGGACATTATTTTCAAAACAATTTTATTTTTTGGAATTCTTTTTTAAAATGCACTATTTTGGGTCAAACCTTAGCGGCTTATCTGAAAAGGGCCGCAACGCTGACCTCATAAATAAAAATTAGAATCATGCCACTCAAAATGGTGGGCCGTACATGGTATGCACACAACACAGAGGATCGCGCACTACGGTGTTACCACTTAGCACTTACCACCACCCTTCACACATGATACAACCACCAACCCTTCACACAACCACCACAAAGTGGAAACTTCACGCACTGGCAAAATCTTTTGGGACTGGAGGGTCAGTTCTAACAGATTTTGGTGGCATCCGAATTCTCAATTATAGTGATTGCTTATTGTCATCAGAAGTCCAAAAAGAAGATCCCAAAATAATAATAATAATAAGAAGGAATGTTCATTGGTTGGTACTTGCGTACGCATGACCTAGTCGTAGAGTGTAGCGCAGGACATCCACTAAGCCACAAAATTCTGGAGCAATACAGCTGGTACAAACAACGAAATATGTAGGAATAAAAAACCATGTCATTGGATAGAAATGGTATGGTATGGTATGGTAAAGGTAACGGACTACGCACGATGTGCCACGTATGCATGATTAATATAGAGGATGGTGAGATGGGGCAGGTGTCAGAGTCTCTTTGAAAGATCAAAAATCGGCGGATGCACAACAACTGGTGGACACCTACCACTTTCCCAAAGAGACAGAGAAAGCGAAGATAAGCTCGAAGGTCAGGGACTCAGGGGAGCCATTTTTAGGACTTCATTTTCGTAATTTCAAGACGGTAATTAAGAGCCCCCCGACATTCCCAAGGAGAAGCATCTATTCTCTATCTCATGGTTGCACTCACTCGCGCCCTCATTCGCTTCACTCTCTAGTCTGTGACGGAATCATCGTCGGCGAGACGCAGAGGG
>VIT_08s0007g01810
AAGTTATAAAAAAAAAATGGATTAATCTTTATTATAAGAAGTTATTATTCATTTAAATAAGAAAATAACATATAAAAACTCTCAATAATTATAAATATCGAAAAAGCATTCCAGGAAAAGACAATTAAAAATTAGTATACTTATTACTTACGCCATTTTCAAAGTAAGTTGTCTGTCTCTTTTATTGTATGACATGTTTGACCACTAAATAAGAAAATACCAAGAATTTAGATTCCATTTGATGGTTAATATGAAAATTGTTTTTTAAAATCATTTTTGAATCCAAATAGGACCAAAAAGAAGAAGAAAAGAAAAATATTTTTGGTATAATGTCCAAAGATAATTTATTTGATTTAATTAAATAATTAAAAACAAATGGTACATTTTTAGAAAATAAAATTGAAAGACATTGTGAATGATTTTTGATACAATTTAAAAAATCTATGAACTGGATTCACTATCATTTTTCCCCATGTTGGGATTCTTGGCTTATTAGGAGCTAGGCTACAAAAAAGTATGGTCTAGAGGATCACATGAGTTAGATCTTACCTTTTAAAAATTGATTGCTTTTTAAAGCATTATTTTATGCTTATAGGTCATTCATTCTCTTAGGATTATCTAATATTTTTATTAAGGGCAATAGGTTTATTAAGAATAGGTTGTATTTAAGTAAATGAATACGTCATGTGATTCATTTCATAATAAAGCATTATCTAATATTTCTATTAAGACAAATAGGTTTATTAAGAATAGATTATTTTTAAATGCTTGACTTAGAAGAATAATAACTTTTAAATATTATTTAAAAAATAAAAATAATGTTAGAAAATATAAAACAAATTTATATTTTTTGCGCTTAAAGTTCATATTTTTTAACAGAAATTATTTTTATTTTATATATTTTTAAACGTGGTTGCGTGGACCGCCGCAACAATGAGAGGCTCTGGACTCCAGACTTTTCCTTACCTACCTACCCTCTGTGTGGACTCATCATTCCCATTACTTACCACCGGAATTTAGGCTTCAAAATTCATCACTTCGTCACGTACAGACAGGGGCCCACTTCGGTGATCAAGGGGCAAACGTATCTGACCCCAGTGGGCAAACGGGATCAATCCACGAGGCACCGGCGCGTCCGGTGACGGATATCACGGTGGGGTTGGTAAGAGGGGGCGGGTACGTGGAGCCACGTCGAAGTGCGTAGTCCTAGACGACAGCATAAATTTGAGTTTGCGACAAGAATGCCCTTGCAGGATTTGTTTGTGAGGACTCAGAGCTGAGGAGACCGAGTCGGAAGGCGCGCTGCTCTCACGGTCTCACCAACCCCAAAACAACTCAAATCCTGTTTCTTTAATCCTCTTTCCACACTCCACTCATCCTCCCGATCCACTCCTTATTAAACAAATGAATCAAATGCTTTATCTAAAGGCACCCAATTTAACATTTTCTATATAAATTGTATTCATTTCTTCCATCCCTCCCTCTCCAGGTGTCTCTGCC
>VIT_10s0003g03810
TTCCAAAATATCCGCCGATATATCTCCGATATATCCGTAAAATCGAAGTACTGATATATCCATGATTACTGATATTTTCATCCTTGGTCTAAACTGATTCAATTCTAAACTTAGGAAAAAAGGTTGGGTTGTAAACCATATATATGAGTTAGTCTTAAGTTGAATTTTGGACAAATGTGATTTGTTCTTAGATTAAGCTCGGGTTGAATGTCAACCTTAACCAACTTGTTGATCACCCTCGGTGAAAAAAACTTATTAATCATTAAATGCTTATTAATAACTTGAAACCTATTTAATATTTCTATTTAAACCCCCTCCTTGTCTTATTTTGTAACACATGAATTCAATTCATTTTATTATCATTCAATAAAAAAAAATTTAAGTTAGAAAATACATTCAAATTAAAAGAAAAAAAATTCAACCTTAACCAACCTATAGAGTCGTGTCCTTAATTTTAAGGGTATGGATCACCTGAAGTGAAAAATGCTCACTAACCCTAAAATGCTCATTAATAACTTGAAATGTATTTAATATTTCTAATTAAAGTGCCTCATCTTATTTTGTAACACATGAATTCAATAAAAAAAAATTTAAGTTAGAAAATAAACTCAAAAGGGGACAATTAATTAGTCCATTTGCAAGGTTTATGCAGGATTGAACATGGCATTGTCACTCAACATACAATGTTAGATTCACCATCCCCAAAATAGTGTGATTGGAAGACAAAATTGGACCTTAAGAATGACATGGTTGAAACACCCTTAAGAGGGTGGAGATACAACGGCTCAAGCTCTTAAAAGTTGTTCAGAGGTATACATAACAAATTATTATCTAATAAAAGGTCATAACTGTAATTTTTATTGACAAGTCTTTTTATGTTAAATAAAAATATTTTAATTTTTTTTGACAAAACCCACGTAAGAAATTATAAACTTGGTGATGGATCGAGTTTAGGATTGAGTAACTTCCCAAATTTCTCAGTATTTTATGAAACATTTGTAAAAGGTCTTAATTGCATACACTTGCACAAAATTTAAGTTAATAAAAAAATATTATGTCACGGGAGGTGGTGCGTCTTTTTCCCAGAAAAATGGAGATTATTGTCCAGCTGCGAGGAAAAGAAAGGGGGGTATGAATGTGAAATAAGGACACGATTGAAGGGGAGACCGTGATCCGCGTGGAGATTGAAGGGCTTGATCTTTTGTTTTGTGTCGGTTATGTGTGCATTACGCGTTCAACACCCCAAGTTTATCAATTTCCAACTGTTATCCAGTGGGGGCTGGGCCAGCTATCTCACACCGTACCTACATAAAGGTTAAACCCCCCAGCTACCTGCCTTCACCATTTATTTTCGTCTTTATGGAGTTTACCCCCAATCTAAGAAAGCAAAACAACTTCCCCTCTGCCCTTCAAGAATCAATCAAGATGGAGAGTAACAAGCCCATGAATCTGGAACTTCCACTGTTTCCCTCCACTGCTCACACTTCTTCAATTCCCACT
>VIT_16s0098g01810
AATTTAGATTTTCACAGTGGCGGCTAACATTAAAACGGCAACAAATTCTAAACAGTGCCGGTGCGCACTGCGCAGATATCGGTCGAACTCATCCTACGTGTACCCAATATGTGGGGCCCACACAAAACACTGATTGGCACGTGGAAAAATGGCGAGATTGCACACTGTGGGGTGTGGGCCGTGGACTCTATCCAATGCAAGGCGCTTCCAGACAGTCCTACGTGTCAGAGCTCTTGGGGCCCATTAATTATCGTCTTCAAACGTGGCACGAAACCAGCACGCTATGCGAACTGTCCGTCTCGCGTACGTTAGCATCACTTAGCCTGTTAGCTCACTTGGAGCCGTGGCTGTGCACTTGGTCTAAAATGAACCGGGTGCGCACCGAGCACGCTAGACCCACCGCTCCCTCTCCCGGTGCCTACGTGCCAATAAAAAATATCAAACTTCGTAGCTTAGTGCGCACACGGCGCATTTAAGTGACCCACCCGAGGTGCATTTTCTGCGAGAGAAATGCTCTGGTTTTTCACATTTCCTCCTTCGCTCCAACTATATCTGCACGCACACTCTCTCTAGAAACCCCAAGATTAGAACTCTCTTTCCCTCTCTAGAAACCCTAGCCAACCCTCCAATTCTCCTTTCTCAGTTCGTCTGAAAATCAACTTTTAACTGAGCGTCTGAAAAATCAGAAAGAAGGTATGGATTGATAACCTGCGACGAAGTTTTCTTTGTAGCTTCATTCCCTGAAACTTCTTTCGAAATCTTCGTTTACTATTATTTGCTTTCTGCTAAGTCGGCATTTTCGAAAATGGAAGGGTTTTTTTTAAACGCGGAGCTTGCTTTTTTTTTTTTTAGTTTTGTTCATTCTATGAAGTTTGGATCAAAGTGAATGGTTTTAAATCGTTAGGCATTTGGTTTTACTCGAGTCTGGAAGTATTTCGCATCTCTGGTTTTTGTGTTTTGAGATTTCTTTGGCTTCCGAGCGATCGTAAGTGTCTTCACTCTGGAATTTTTATAAGAATTATTTTGTTGACGTTTTCTTTGGATGAACGGAAAAGGCTGTTTGTGTCCTGGTGAAAAGCTTTATTGCATTTATAGGTATTTTTTTCGATGTTTTGAGGATTTTCCAGGCTTCCAAACTCTCCTAATTGACTCTATCGTTTGTTCTTTCTATCTATTGTTTCAGCCTTTCACTGTGTGGTAATTTGCAGAGTATCTCAGAAAATTCTTCTATGCTTTGAGTTTTCTCCTGCCAAATGTTATTTTCTAGTCTTCGAAACGCCTCTGAAATTTTCACTATTTTAATGTTTCTATAGAACCTCACAGGCTTTGATCATTTATTTTATTTCTTGTTACGGAGCCCTCTTTCGTTAAACTCGTCATTTGAAAAAAAGGAAGCAACTCCACTGGAGAAGTCCGCCTTTGATATTTTACTGTTCAAACCATCTAAATCTGTTGTCTTTGATTTTTCTTCTCCTGATACAGAGTTTTGATTTGCCATAC
>VIT_00s0392g00030
GTCTCGTGGGATGGTCTAAATTTTATCTTAGTCAATGGTTTAGATACAAAGCCAAGTAAGCACCACATAATTGACCTAGTTTTTTGCAAACAACAAGGAATGGCACGAAGTGTGAACATAGAATAGACAGAATCGGGTACATCGGATATTTTCAGCCTTAATCTTGTTCACATTATTTGTCTTATATTAATCTTCTTTCTTTTCCATTCATACGTTCAAAATTAACTAAGCCTTAAATTGGGGTCCATAAAAATTTGGAAAGTACTCTCGGGAAAATTTTCTTTGGTTAGGTACCATTTCTGGGTCCATAATTAATAGCATACGGCTTTGATAGTTGTTGCTCTCATTTCTCGGGGCTATTTGAGCCATAGAAAATTGGTGAGACAGCCCACGTTGCTTCTTGCTTTGCCTTCGAACTTCCTTCTCTATGGAGTATTTCCGCACAGGCAAGATCCGTAACCGTGTTGTCTGACTACCGTCAGCATGTACCGTCAGCTTGTACCGTCAGCATGTGTCTTTTCGTAGACGTATGCATGTGTGCTTCACATGGATTGATTAAGGACGAGACTTGGAAATGCAGTCTATATAAACAGGCATGAGGATAGGTGCTTCCTCATCAAATTAATTAACTCTCTTTCTTCAACAAGTAACTATTCAGTCATCATGGATAGTGCCAACCACATACAAAACAGCCAAGAATTTTTACAGTGCCAAGCTAAGTCCGAAGGTGTTGGAACGATATCCCAAAGGAGATCTGCCAATTACAAGCCAAACATCTGGAAATATGATTGCGTCCAGTCTCTTACAAGCGAATACATGGTGAGATTTAGGATTATTCCGAGAAAAATCTTATCATCCTGTGTTCTATTTGCACTGCATCCACAATGATAAAATTTTTCCGTTGTATGTATCCATGTTCATATGTGCTTGGAAATTTGATGATTTTTCAGGGAGAGCCATACACAAGACAGGTCCAGCAGCTGAAAGGAGAGGTTAGGCGTGTGTTTGTTGAAGTGGTGGAACCATTGGCCAAGTTAGAGTTCATTGACAGCATTAAAAAGCTAGGTCTGGGCAACTTCTTTGAGGAGGAGANNNNNNNNNNNNNNNNNNNNNNNNNNNNNNNNNNNNNNNNNNNNNNNNNNNNNNNNNNNNNNNNNNNNNNNNNNNNNNNNNNNNNNNNNNNNNNNNNNNNTGGAGGAGGTTGGTATGTTCTCTAAAAGCACATGCACAAATGTCAAAGGAATGATTGAGCTTTTTGAGGCCTCGCATCTCGCCTTGGAAGGTGAAAACATCTTGGACGAGGCTAAAGCTTTCTCTTCGGGATATCTCAAAGAAATCATTTCTAACCTAGATAATAACCTGGCTAAACAAGTGGTCCATTCTTTGGAGCGTCCATTGCACTGGAGAGTGCAGTGGTTTGATATCAGGTGGTACATTGATTTCTATGAGGAGGAAGGAGTGAACCTGGATTTACTCAAGCTTGCTAAACTTAACTTCAAC
>VIT_16s0050g02680
AAATTCTTATATACACTCAAAGCTTCAAGATAGTTCTAAGATTAATATTCAACAAATAAAATCAAATGATAAACTAAGACATTTATTTATAAAAGTCCTAAGTACTGCAATATTCAAGAAACTCATACGCAAAATTAGAACCTGATAATTGATCAAAGATTTGTAGGCTAACACAATGAGAAAAATGTATTTAGAGAACATATTAATAATGTTGACAAAGCATTATACTTTTTTCCTTTTTGTTCTTCCGATCAGTTTCACTAATAAAGTTTTCAAAATCTCTAAGTTAAACTACCCAAAAAAACATAATCATATGTACATAAGGATGCATATTAGAACATTTTTCTCTTTAAAATTTGACAACACAAATTAAAAAGAAAATAAAGGAGCAACAAAAAATTTAATTTTCAAATTTATGTTTAAAAAAATTCTAAAGGAAATTAACACTCATGGTTCACTTACAGATCATTCTCCCCTGTCAAGCAAACTATGAATATTGGAAAATAATAAATAAAAAATCATGATAAAATCACAAAAACATTTACTTTTTTATTGTATAATTACCAATATATTTTAAATTTTTATTTTTTAAAAATAAATATCAAATTTAAAACTACAAAACATGTTTAATAAATAATACAAATGAAAAACAAAATAAAAAAAAAACATTTATTTTTTATTTTTAAAAAATACCAAAAATAGAAGTAATTCTTTGGAAACAATTTTGTTTTCGCCATTTATACATGTGAATTGTGAGTATTAATGTCTGGTTTTCAAAAAAAAAAAAACTTGAAAAAAATAATAACTCTGGCTATTCTAATTTTAAATACAAAAACTAAAGACCAAAAATGTCCATCCAATAAGATTGCAGCGGTGAGGTAGTTACGTCCCACGCAGGTAGCCTAATCACCACTCCAGATATTTTTAAGTTCAAATGATTAAAATATTCAAAACAAACCACGCAACAAAAATTTTCAATTCCCCAACATCCAACACGAAATCCCAAGCGCCCACATTCAGCCCCCAGACGCGACCCCCACAGTCTCGCCACGTGTCCCACCAAATCTTCCCCCCCCGAATCTGACAGCTGAAAATTTCTTTATCAGAAAAGTTAAAGACACGTGACAACACCACTCGCCACGTAGCGACTCTCCAGATCCCAAGTGGACCCCACGATAATCACAATACGTAGGATCCGATCTCCACGTGTTCCATCTTTTGATCCATGCCGTCCACGTTCATGGTAAATAATCCAAGAGAGTGGTTCCGTTTCCATTAGAAGACCGCCGCATATCTGCCCAGGTGGCTATCATCGGAGGGTTTGGAGAATGGACGGCTGAGATTTGTTCTTTTTTAGGCTATGTATTTGGGGTTGGAGTATTGGGGGTTGTTTCATGCAGGGAGATGGTCAGTAAAACGACGTCGGATGATAGAAGACTGAGTCGACTCAATGCAAAGCGAGTCAGGAATGCTCGACGGAGGAGGCTGGAGTTCCGGCGA
>VIT_05s0020g02290
TTCAATTATGATGATTAGAATCATCAATACGTTATTTTTTGTATCTGAGAAATTTTAAAAGGAATTAATGGAAAATTTGTGTATCTTCACCTCTCTCTCTCAATCTAAATCGTGTTTTTCATCCATCATTTATTTCTTTAGTAAGAATTTAGACTCTGTACTGATCGTTGTTTTCAGGTCAAGGATCACATTGACCAGGCTAGAATGTTCCGTGCTCAGTTTGCACAGGATAAAATTGTTTTCAGTGCAGGAGGTGGATGATGAACGAGTTCTGAAGACTGCTCGGAACAATATTTTAATTTAAATGATGCAAACCCCTGTGCAGTCGACTAGGAGTCAATTCTAATAGTCAATAGATGCAGTTTCCCCCTTCTGGCTCTCACACTCTGTCAGTTTGTCTATCTCAAGTTCCGCAATCATCAGATTATACCCTACACATCATTTTCTGAAACAAGAATTTCTTTCTGGCTTGCAGCATAATAGTTGGAATGGGATACGCTGAGGTATAGACATGTCACCCAGATGGCCAGGTAGATTGATTGATGCACGTCAATGATCAATATTAGTCTGGGAACTGCTCACCAAGTCCAGGTGTTGGTATCTAATACTTGTCAGTTGGCCCCTCTTGCAAGAAATGACGTCGTATCTTCCTCCCCTTTTCGCAAAATCGGTTTGTCTTATTCTTCTATGTATTATTGTGTATTCTTGTCTCATTGTTGCCTCACCATAATTATTATTTAGAGTTTCTTCCTATCTTCCTCTACTTTTTTGACTTTTGCTTATGCTTAGCTGATCAAGCATCCAAGGGAAAGTGAAGGAAAAGCTATCTCTTTGTTCTGATCTGAGGGACCACCAAAACTAACTAATACATATCTACTTAAAAAACCAATGCGTTTACAAGTAGAACATCTGAATAATAGAGAAAACTACCTTCATCCATACACCTTTCCTTGTTGGCTTTTATGGACTTACCAGGGAAAACTTACATCTGTAATTCTACAAAATGGTGTATGGACGTCACTCAAGAAAACTATTCGGTTGGAGGCTCATAGAAATGTTCGTTGTCTTCTTTTAGCTTTTTCCAATTGGGTGTAAGCTAGAAGTTTTGTTTCATGCACAGGCACTAGTATGGTTTTTGTGTCTTGGAAAAAGAGCTCCACATTATTGCTTCCTTGTCAACCACCACCTTCATCTTGGAGCAGTTGGGATGTTTGTTTGTCTTTGCTGCTTCTTTTCTCTCAGTGCTATTTTTCCAATCATCTCCCATCCTGTATTCTCAATTGACACTCTACCCTCTCTCCTTGTAGTTCCCAGTTGACTCTCATCTCCCTCCCTATGAACCCATCTTCCTTCTTCATCATATACCGTAACAGTGAGGGAGAGTAACTATTTTATGCAATCACTAATATTGAAGAAGATTTTCTCACCAACAGATTGGCTTACATGTTAAGTATTCTCCATAGGAAACTGCAACGCATCTGTGCAAGGTTACGGTGGCTG
>VIT_09s0018g01390
ATTCACCAAAAAATAAGAAAAAAAAAAATTCATTTCCATTTTCTATTCTCGTATTCCAAACACCCTCTTATAGTTTGGGTGGGTTCGATAGATTAGAAGGCCAATGCTTGCCAAATTTCCTAATATAATATTACTCGTAATTCAAGTGGATTAGATGAATTAAAAGGTTAATTTGTTCCAAATCTCCTAACATAACATAACTTGTAATTCATGCATATTTGACAAATTAGAAGGCTAACACATATTAAATTTGTCATCGATATGTTTAACCTTTGCCCAACCCAAATCGAGGTTAGTTTAAAAATCATCAATACTAATCAAGCAAATGCATATTTCAGAAATTCAGATTCTCACTATTTTCGTAGGTTATTAAGTAAAATAATTTTAACAATCTAGTCCACAAACTCAAATTTCAATATTTTAAAATATTCTAACAATTAAATAAAAATAATATTAAGATAATTGAAAATTAATAAATTATAACTTAAGATAATTAAAAAGTGAAAAACATTAAAGTTTATCGTTTGTTAAGTTTAATAAATAAATAAATAAATAAAATAATAGATAATATCATTTAAAAATAATAAATAAATAAACAAATAATATCTTTTTATATTTTTTATGTTAAGTTGTTTTCACATATTTTTCTAACCCAAACCCGACTCCAACCATTCAGACTTCATTCATGCCAATCGGAACCTTAGATTGAACGTGGTTCAAACGGGTCAAACCCAACCTATACTCAAGTATGCCTAAAATTAGATTAGGCTGGGTAAAATTTGATGAAATTGCATCCTTATATTTAAAATAATATTTTAATATGATTAAATTAGTTATCATAAATCACGTAAGATATGCGTATAAAGTAACGTAACCGTACATGTGGCATAATCTCAGTACTTTTTCGACATGTAGCGTAAAGGTTAAAGTTTAGCCGACCCAAAAATTAAATAGACGAACATAGGAAAGAATCCGACCGAGACAAGCGATAAATAGTCCCATTGACTATGACCAGAGCCTTCAGACTACAATTTTCTTGGCACTTTTACCGGTGACCAACAGCCACGTGCAGGTCACGTTTCCTTTTTTTCCTTATAACACAAGAAACCATAAAAGGGCCCTCCGAAACGGCGCACTCCATGCCTAAAAACGGCAAACCCAAAAAGAAAGGAAAAAGAAAAAAAGGGAAAACAACAACAAACAACAAAAGCTCCCCCATAACAGGTGGCGGGACTTCGAATACAAACGCCTTCTCTCTCTTTCTTTCTATCACGAGAAAGCAGAAACTCAGCCTCCTCCTCATCAATGCGCTTCTCATCATCATCATCATCCTCATGCCCTTCCCTTTTCCTACATTGAATTTGTGATTTCTTCTATCTCCCGAAATATCTCCGCTCTCTCCGCTGCCTGCAGGTTCCTCCGTGTCTGCTGCTCCGTTTTCTGTCCCTGAGCCTCAGATTGAGAGTTTTTGGATCTGTGAGCTGCTGCGATTTGAGAGAG
>VIT_01s0011g03660
TGAATGAGAATTCCTCAAGATAAAGGCTTCCCAATGCAACAATCCCATCTAGAAATAAACAATCCAAGCACCTCAAGCAAGAATCATATTTAGAAGAGAAATTTTGTGAGTATGAAAAGAGGAACCCCAAAAGGTGTCTAGAATCCCTAGATTAGGAGTTAACAAAAGCACCTTCTCACAATCAGCTTTAGGATTTTTGAAAATGGTTACAACTGTCCAATTTTGTGGAGCTTATTAATTAGAAAAGCCATAGAAATGTCCTTCAAGATAACTTATTGGTTAAAGTACCTGAATTAGTGGGTGTATTTTTATAGCTTTTAGAGAGCTCAAATTCAAAGATGCAATCTAAATGATTTCATCTATTTTAATTAATTAATTCATGAAATGAAATGAAATTATGGGTGATCAAACTCCCAATGAGAATCATTGAACTGCAACATTTAAATAAATCCTGACTTAATAAGGACCTTAAGTCTATGTCTAAGCAATGATGACCCACCTAACACTGACCCCAAAAAATGGAACTCAAAAACCCATCCGTCACCTCTTGTCCAATAGTTTATCTTAGGCATATTCCAGAGTGGGCTCATGGTGGTGGAGCCCTGAGGGCTCCCACTGACTCGTCCATCAACATCAATCCTATTTACCAATAAAACCCTCGGAAACTCCACCTTAATTACATAAAAAGTAATAGGCAATCATAATTCATGGTACGTGAGCCTCGTGGACAATGAGGTTGATATAAAAAAAGAGATAAGCATAGTGACGCATTTCTTTGCGAATTTTGATTTATTTACAAGAGTTTTGGATCATAGACTGTAGGACACGTGTGAGGATGGCAAAAGACAGGAGAGTGGCCTTGTTCGGGAGGATACCCTATGTTGGTGGTGGGGCCAGAGGGTTAGCCCCCACAGATACAGTACCGAGTATTCAAATCAATACGAGAAGCACCTAGAAATGGTGGCACCATGTTGATGAGAGACGCAATGAGGTGTAACCGCGTGTCGAAATCTGAATGGCGAAACCATCCCTATGACTCCACCACCACAAAATAGAAGTTGTGGACACACAGAGGAACCCACGGCTGAGATCTATTGCTTCTGACAGCTGAGTCATCAATGACCCGTCCCTTATTATTGTTAGTATTATTATTATTACCATCTGCCGAGTGCTGACTCGACCGTCCCAATCTCCTCAACTAGGTTCCGAAAGTCCCGCCACCTTTTCTGACGTGGACCGAATATCCTGTCCACGTAGCCAATCATTATCCGCCATCTCAGCATCCAGTATTTTAATCTTACTTTTCTTTCTCTTCGCCATTAAAAACCCCAAGTCCTTGCCTTAACAACCCTCCTCTCCGGTTCGCATCTCTCGCTTCCTCTCTCTGCAACAACGCTTTTTCCTCTTCACAAGCTTTTTTCTTATTTTCCTTCGCATTTATCATAGCTGAGCTTCATTCATTCAAGCCTTTTTCTGGGCTGTGCTGAGAATTTTGCTGCC
>VIT_11s0016g00540
TAAAAAATAAAGATTAAAGATTTGAGTTTGGTTCCATCATCTTTTTTATTTTTGTGCAATGTAATGAGATTATTTATGTTTCATAATTCGTCTAATATGATTTTATCTATTTTTAATGAAATAGAAAGTATGATGTGTTTTCTTAAATATGAATTTCAATTATTTTATTTAATTAAAAAATTATAATTGTTTTTATTTTTAATATATAGCTGTAAAGTATAAATTTTATGGTTTTAATATTTTTATATAATTTAAAGGGGTTAATTTCATTCATCATCCAATTTCGATTAAATAAATCTAGTTAATTTTATTAAATGTCTTTTGTATTATTTTTTATTTTTATTTTTATTTATCTTTAGTCAAAATAAAGGAGGTGTATGCTGAAATTTTAAATTTATTGGCAAGTGCATTGAATCAAATCCTAGAAATTAACCCTAATTTAAAAAATAAAAAGATGGGCGAATTTAACATGAAAATGCTGGTTATGTGCTGGCTTGCTTGCTAACGTCTGGGGTGACCTAAGTGCCAAGGGGTATATGAGTAAAATCATGTAAGAAAGACTCTGTAGTGTCCTCCTAGGAGCTGGAAGGGAGCCAAATCTATGGGCATGGGCACCCCACCGGAGTGGAACACACGAACGCAACATGAAGGCTGGACAAATAAATATTAAATATAAATTAATGATTGGTTTGGTATCCTTTGTGGCCTAAGCCTCAGAACTAGGCTTCTCAGATAAAGTGGGTCATTGACCACGTAATTTATTTGGAAAATTAACCCATTCTCAACTTTTTATTATTTGAACCTAATTTGTCTAAATTTGAGTTTAATATAGAATGTTTTACTGCATGTACCGCATGCAGTTAGTGAAGCAGTGCGATCCAAGAAACTTAAAAGGGAGGGCGGGAGGCAGAGAGTTTTGACCTCACCATATAAAAAACATAAACTAGCTGTTGTCCATTATTATATTTTATAAGAAAGAAAGGAAAGAAGAAAACACCACTCTGTTGGCTGCCTCTCTTTTTCTAAATTTCCCGGGACAGCCAAACGAGAAAAACGTTCCACAAACAACGACGGCTGTGCCTTCTCCTACTGCGTGGGGTGATCCTTGCCGTGGTTTCTGGGGAGAGAAGCAAGGCTCTGGAGCCTTTCTCAGCGGTGGAAGTAGAGGGAGGGAGAGAGCGTTGTAAGAAAAGATAAAAGAATGAATAGGAGTTGTGTGAATTGTTTAAGTTTCTTGGAATGTTTATGGAGAAGTGTTTTTTAGATCAAAATCTCAACTACTCTAAGCACGACTGGGCGCAAGCGTTGAAATCGTGAGTGGTGATTGGTTGGGAGGCGTTTGTTTTAAGATCGTCCAGTCGAAGCGTGTGAATAAACCAGGCGCCATCTTTGTTGTTTTTGGAGAAAACCCAGAAAAAGAAAAAAGGAAATAAAAAAAGTAATAAAGAAAGTGGAAAAAACTGAACCATACTGTAGAAGAGGAGAGAATTCACCTGGAAG
>VIT_17s0000g08090
TTGCCAGATGGATGGACGCGTGATTTCAACTCATAAAGGTTCTTGATCCAGTCGTTATACCTGCAAGAAGGCATCCGGACAGGGTGTCCGGACGCACCCTCCGATGGTTTTGTTAGCCATGGTCAGAGAGAGGGATATAAATCAGTTGGCCTTTTACCAAGTATTAGGAGGTTACCAAGGATCGCATTCTCTTCGTGTGAAGGCCTATATATACAGCTTCAGGGGTACTGTTCCTCTCATTAATGGTGAGGAGATATTTTATGTTGTTATGATGATAATAGGCGTTAGTAGGAGCATCATCACCCTATAAGCGGCTATTAGAAGCCATGGTAGGTGATGCGACTATCAGAGATCGTGGGAAGTGGTAATGTAGAATGATCGTGGGAAGTGACTTGCTGTCACTTCATCTTGTCTTCTCACTCTACAGGTGACATGATGTGGGTCATGGCTGTTTGTTGTGATAGCGTGTAAGACTCGCTTTACTTTAATTGATGATCCGGACGATTATACCCGGATGACACATACTGATTATCCGGATGTATTGTGAAGTGGATGCATTATGAAGGTTGTCCGGATATCTATGCTCTGCCAGCGTCGTTTGCTCTTCCTTGGATAGGAGAAGCTGAAACGTCATTTGCCTTTCCTTGCGACGGTCCGGATAGGAGAACTGCATCATGCATATCCTTAGGGGAATCCGGATGATGGTGGTCCGGATGATGATGGTCCGACTGGTGACACGTGCCACGTGTCACCGTGAGATGTGTGCTCGCGTGTTTCCCAGAGGGAGGGGTCCCTACACTTATCATGCCCCACAGCATAGATTGATGATTTCTTCACGTAATTAGGTTTGTCCTTTGATGTAACAAAATCGATCCGAAGCCAACACCTTTGTTAGCACCTCAGCTACATGTTCCATGGATGCAACAAAACAAAGGACTCGTATTCATATTCTAATTTGTTAAATGGAGCGGGATCTTTGTGCTTCAATGCATGAAGTTTAAATTAAATGTAAATAGAAGGAATTAAATTTTTATTCAGTATTACATTTATTTTTCAACAAAACGACGTCGTCATACTGAAAATTTCCCAACATATGCACACTCGCTGGTAAGGTCCAGATTATTCTAGAAAAGCGATTCTTGACGTCCCCAGTAGTTACGAGTTCGTCCTCCGTTTGGCAGCTGAGAAAACAAGCCCGAGGAAGGTACGAGAATTTCCGTTATTTGTATTATTATTATTGTTGTTGGATTGGCTCAAGTAGGACAAAAAAAAGAACAGAAAAAAAGAAGAAACAAAAAGCCCTTAGCTAAATAATCTCACTAGGCACTGTTAGGTTTTTGTTTTCTTGATTTCTGTCTTTTTCTTCTCTCTGCCAAAAAAATGGAGCATTAAACTCAATTTATGCGAAATTTTTTTCTTGTAAATTTTCTTGTTCTGGAGTAGTAGCTCATTGGCGCTTCACTGGTTTGAGAAAAACTGCAGGTTTTGGTGAGGTTCGAA
>VIT_17s0000g07070
AATACAGGCTTGTTTATAACAGAAACAGACAAATACAGCTGATGATGCAAAAGACAAGAGATTCAAGCTACATCAGAGTTTGTATGTAAAAAAGACGAAGGAAAAACGTAATGATGACTTCCTCATCATATAAAACAAAAGATATATATCTTGATGCATCAGCAACACTGGAAAAGAAGAAAAAACTGACAGAAAAGATGGCTACAATCCAATATGAGGTGGTAATGCAGGAAAAAAAAAGGTTGTTAAGTGAAATATAAGTTTAAAACTTAGAATAATGGAAATTCCACATTTCATTTGTACTCAGCTAAAATTCTTTAGGATCAATCAGACAGTCCTCCAAATTCTATTAGTTTTCCAGGACACTGCCTGAAAAGCTTACTCACAACAGAGATACGTATTTGTCTTAAACGTTAACAGTCATAAAACTGTGAGATGAAACGCAGCCAACTAAATGAAATTCTTAAATATGCTTCCAGAGCCATAGAAGACACTATAAAGACAAATTAACCACATAGGAGATTACACCACAATAAGTGTGGGCCAGACCCACAAACCTATAGCTTTGAGGTAATAAAATAAATTCATAAATCAGAGATGGACTTTGTTGGGCTTGCCCATATATGGGTTCCAGCTCAGGAAAGTATTTTTTTCAAACCCACATGTTGGGCTGGTCTGGCGGCTGGTTTCTAAGGCCAATAATGCAGCAGCTAGGGCTATGTGGAAGCATGTGTGGGCAGACGGTTGAGAGTGAAAGGTGAAAGGTGAGGAGAAAAGAAGAAAACAAGGGTTGATCCAAGTGTGAAGGTCTTCAAATTCTTCACGTTCTTCCCTTTCCTTGCATTTCTGAGACGAGGGTTTTCCAGACCTGGTGTCGGTGAACTTCCACTAGTTTTCATTGTTAAAAAGGCTAGCGAGGACTTCATATTCCCTTTGTTTTTTGAAAGGGAAAAAAGTTTTGCACCTCAATTTCATAAATACAGTTCCAAGGAGGGCTCAGGATAATAAAACAGTATCAGTATTAGTGAAGCTTGGGATCAGAGCAAAGAGAAGGGTGGAAGTGTTGGCAAGTTAGCAAGGACCATGGGCAGGCGACCTCATGTGCTGATTATACCACTCCCAGCGCAAGGACATGTTGCTCCTCTTATGAGGCTTGCAAACCGGATTTCTGATCACGGGATCAAGGTCACCTTTGTTAACTCTGACTTCATACATGCTAAACTGCTGGCTGCACTCCCACATGAGGCTGAGGCTCAGAGTGGGATAAGGCTAGCCTCTATCCCAGATGGTCTGGATCCAGGGGACGATCGGAAAAACTTGCTCAAGATAACAGAAAGTAGTTCAAGAGTCATGCCGGGTCATTTGAAGGATTTAATTGAGAAAGTCAACCGCTCGAATGATGATGAGCAGATCACTTGTGTTATTGCTGACATAACACTTGAGCGGTGGCCAATGGAGGTGGCAGAGAAGATGGGAATCGAAGGGGTCCTTTTTTGTCCT
>VIT_01s0127g00590
AACATATGAACATTCCTCGAGAGGTTTGAATGGCTGCCTTTAGGTGTTTTAACATCCCCTATATCTATTTTGCGCATTCGAATCCACTTTTTGATACTTTCTCCAACATGTCACTTGATAAACACATTATAGACATCCCCTACACTCTAATTACTTCAAAGGTATACATACCTCAATCTTAATGCCTTGAATGTGATAACGCTGAACTTAGTGCAACAATGGAATAAAACTGTTGACTAATATTAATACATTGATGGTATAAGTTCAATAAAAAAAGAATTTAGTTTTGTAGAAGAGAGAGAGGATAGAATAATGGGCTAGGGAACAATACAAAAAAGTAGAAAAAGAAAATAATGTAATTTTAGATTTAAACAAACAATGGTATTTTTAAGTTGATGTAGTATGTTCATGTAATTATCAATAATCTTAGGGAATATAAGAATAATTTTTCTTTAAATATATTTTTGTTAAAAAGAAATTAAAAGAAAAAAAAATTGAAGATTGAACAAAAGGAGGAAAACAAAAAAGAAAGGAATTGGTTTAATAATTTTTTTTATTTTTTATTTTTTAAAAAGAAGTGATTTTGAGTTTAAATAAGATTATTTTTTTTATATTTCATTTATCAATTAAATGAATTAACGATGGGCATGTAACAAACTTGGATGTCATTAGAAAAATAAGGGAAGGGTGCAGTCGTCAACAACTTTACGGGCTAATCATGTAATTTTTCATTATAAAATATTATCCTTTTTATTTCTTTTTTATTCTCTAATATTAACATCAAGTAGAGTAAATAGTGTTCAGAGCCAATTTTTTTTTAAAATTAAGGATCTGGTTATCTCATATCAAAACCAATCAGTTATAAATGAGTTCACGTTAATTCTCTTTATAGCATTCAATGTCACATTCATTCACACTCATCTTAGGGTTTAATCATCCCAAGTTACACAATAGGCACTTAACCCATTCCACAAAACACACTTATTTCAGGTCTTGACTTACCCCGAGACTTATATCGGTGCCTAACCATCTCCAATATCATACACTCATCCTAAAAATCATTTTTCAAACGACCATTTTTCCCGGAAGAGCATTGTTGGATGCTATTCATATCATGAAAATGTTCCAATCTGTTGCTCAATTCATCTGTTTGATGTAAAAGGTTGTGGCTCTTGGTCACGAGCATGACAAAGTTACTTGATTAGGAGGGAAACTGCAATTTCTTTCCACAAAAAGGTTGAATTAAAAGGCTATATCATAAGCATATTTGTATCATTAAAATAGACCCAGCTCATCAGCTCCCCTCCTCACCTTGTGTCTTTTTCTCAAGTGCGTGGCCACTATGGTCGATCCGTCGTTGGGCATTGACATATCCAATTATTTTGTCTCGCTTCATTGCTAAGTCTTGTAGATTGGATCATTCTACACGGCTCAGACTAGTATAAGAGGTGGCCACCAAAGCGCAAAGGTGCAGGCTCAAGACCAGTGAGAATCGAAGAC
>VIT_06s0009g01620
TCACGGTCTCACCCTACCGCGTCTCGGCAGACAAAGAGTTGCCTTTCCTCCCTCTTTCAGTATTTCTCTTGCTCCTCTTTCATCAGTTGCGACCTTGGCTGCTATCCATCAAGACATGTATATTTATGTTTCTTCCACTTTGAGATTTCCATTTGTTTTTTCTACTTTAACCTTATATTTTCTTTTTTGAAATTTCTGGATTGATTCATAAGCTCCTTTGATAGTCATTTTCGGAATCGTTTTTTACTTTTTCAACACTTAATTTTTTGTTTTTCATATTTTTAAAAATTTTAAGTGGTAAAAAAATTAGAAACACTTAGTAGCATATGATTTTAAAAAGCGTTTTTAAATTTTTTAACACTAAAAAAAATTTAAGTGTTAAAATGATTAAAAAATCACTATCAAACTCACTTAAAAACATTTCGTAAAATCACTGTCAAATATTAAATTCTATTTTGTAGTGAATCTAAAAAGTGTTTTTAATATTTCTAACACTTAAAATTTTTTATATTTCAAGCATTAAAAAGAGAAAAAATGCTTCTAAAAATCATTACCAAATAAACTCTTAGATATTTGGTAAAATTTAGAAAACACTTGATAATTCTCTTAAAAATATTTTTGAAGAAATCACTTCATAAACACTTCGAAACATTATCAAAAATGCTCTTAGACTACGTTTGATAATAAATTTAATAAGTGTTTCTAGTTTTTTTTATACTTAAAAAATAAAAAAATTAAGTATTAAAAATATTAAAAACACTTTTTAAAATAACTGTTAAACGCACTCTTAATCCCTTTAAAAGATCTCATCATACTTCCCTTCAATTTTGGTAAAAATTTTTTTTATCAAAAATCTCACATAATCATTTTATTAATTAATTTCATCCATCTCTCTAGATTTTTTGTAAAATTTTAAACTAATAAGAGATAAGTGTATTTACTCAAAATGCTGATGAGACAGAGTGAAATCCATACTAGTTTATTATGATAATGTTAAAGCTATAAAGATGAAATATGCTAATAATTTTTTATAATTTTTAATAATATAGAAATTATCTATTTATAGTCCCATGTTGTCATGGACCGACAACAACAATAACTTAATCAACAACCTTTTCGATTTTATTATTTTCCTTTTATAAAAAATAAAATTTAAATAATTCAAACGGTAAATTTTTATCAAAATTGAAAATTTGTAACAGTAAAATTTAATTTCCCTGAGTATGATTTAGTTTTGGAGGGTTGAAATTATTTTTGTTTAATTAATTAATAAAGGTCGCTGGGGTATAGCTGTCATGAATTAGAGAAATATAGAGACGGTGTCACGTTTTCAAAGGGTTCACGTGTACTTAGTCTCCACATACACACCGCCTCCCATTTCTGATTTCTCTTCTGCTCCTACGCGGTTTCTTCTCTCTGTTGCAGAGCCTCCATATATATCATACCCAACGCCTCTACTCTTCTTCTATTCATTTCTTACAACCACTCAAGTCCAGAGCA
>VIT_07s0130g00220
TCTCCCACCTCCACTTCCATGTTGACTTTCGATCATCTCCCACCATCCATAAAAAAAACTTCTATTATTACCATGATGCAATATTCCTCCTTGTCCATTGATCTGTTTAAAATTGTTTTCATCCATTTTCATCTGATTGAAGCCTGAATAATCACAATTTGACGTAAAACTTCATGCCCTTATCCACTCAAATTGATTTAACTTTGACCAATCTTAAAAATGCCAAAGAGTTGAAAGTTTTGGTGACTTATGTCATGTTACGTCATGAGCCAACAATATATTCCATTTGGGTAAAACTATTAGCTCATGTTTAGTTTTATTAAAAAAAATAATTTTCTCTTCACCTGTAAGTAAGGTCCCTCGCAAAAGGTATCTTTAAAACCAATCTCTTTTTCTACTTGATGTTAAAAAGAAGCATTTGGTAGCTTGTAGCAGAAAGCTGCAATGGCACAAACAAAGTTCACTCGTTCATATGAAGAGTGGCCAGTCAAAATAGGCAACAAATGGAAGGGGGAGGAGGTACTTTCTTGAAAAATGAGAAGAATTTGAATTTCTTCATATACAATAATAATATTGATTTTAAATTTATTTTTTATTTTATTTTAATTTTTTCCTTCCATCTATTCTTTTTTTCTTAAATTTTGGGAGAACAAAATATAACCTTAGCATTATTTGGTGTAATAATTGGTTTTGTTCTGGCTTCCAAATAGTGAAATTTGTCATGATGAGGTGTTGAATTACCAATAATGTATGTTAAGGCTATTTATAATAAAAAATTAATTATAAAATGTACATCAAGTTCATTTAAAGTAAACACCTATACATGAATTACTTTTACACATGCATGATGCATACATACTTAGCAATCATCGCTTTGCTAACCATGCCATAATTGGATATCCACTCGGGGTTTTCTTGAATAATATTCAAAGAAGGCAACATGATTTCACCTTGGTAATTAAGAAACTAAACCATGCATCCACCCCATTTTGTATCAATTTGTTCCAAATATTGAATGATGTAATCATCTTCTCATCTCATCCATGGACGTATATGATAAAAACCTTGTGCATTGAAATTTTTAATAGCATGGAATGAGTTGACATCCATGGATCGTGAATTTGTGACGTGTCAACCCACGTTTAGTACGTGTACTTAATTATTAATTTATTATTATGGAATTGAAAATTTGATTAGGTGGAAATAATTGTAAGCCACTACCTTCCAACAATCTTCTCATTTTCCATTTATAGTCCACTGTGTTTTCCAATCATCTGCACTATGTATGTATGTGCATGCATTGCTTTATCCATGTACTCTCTCCAATATTTAACATTCTTCAATTCTAAGTTGTTCCCTACTACTCACAAACCTTCATCAACTCATTCTTCTCTAGCTCTAATTGGTTTTGGGCTTTGGCAAATATACATGCTTTGCTGAAATTTTTCTCTGAATTTGGCAAACATGGTAGTCTCTAATTTTTTTGGCATATTATTGGTG
>VIT_13s0019g03650
TCTCTGGGAACAGGGTCTCGAGTTACATAACGCTCTCTATTAGGTTGCTTGGAATGTAGACAAAAAATAATTTGGAAACTTGGGACATTTTGTGGTTGGTGTGGTGGAAGTTAGATTCCAAAATTTTTTTCCCTTACACTGTTGCCTTGACAAACAAATGAAGCCCATTGTTGGAGAAAAGGAATGAAATAAATTATCGTGTGCTTTCTGAATTCTCCCCTTTGTTATAAGTTGCATGTTGGCTCTTGAAAGGCATATCAGCACTCAGCAGAAACGATTACTTGATTTTTACTTGATGCTTGCGACTTCCATGGTGTGCTCTTTCTTGTAGGTAATTCAGTCCAATTAAATATGGTTGGCTTCAAGATGAGACTATCATCCTGGAGTTCCAAAATACAAGTTCTCAGCTTGAGTGTCAGCTTCCATCCCTCTAAATCTATCAATTTTTTTTTTACCCCAGATAATTTCTCCGTCAGACATAAAGAACCATGCGGCCCTTAGAATTGGCAACAATTGGTGGAAAACTTACTGGTGAAGTTTCCAGGTTTCACCTCAATGAATTGATATACATGTTGATCTTTAGATTTCTGTAATCACCTTTTTTAGGCAAATATTTTGGCATTCATGCATTCTCAGATGCCCTCAAATTCATTATATTGGTGAAAAACCATGGGTACCTGAACCATATCACCATCTCTGTCATGCTTTAGGGTCTCTATTACTTATCCAGCGGAAGCCTAGAGAAAGGAGGAGCACTCTGATAAGCAAGGAGATATGAACAAAGGTATCAGACAATTTTTTTTTATAAGGGGTAAAATAAGTTGCAGATCACTTTAAGCAGAAAAGTCTGTAAAAATCTTCTCTTAACCTCCCTTTTAAGTGGTTAATAATACTTCAATAATCTAATATTTCTAATAAGACACCTTATCTTATTATAACTAACAAAAATAAAAAGTAAGATTTGAAGCAATAGGTCCAATGATTTCATGTGTATAAGAAAAAATAAATAAAGAAAAAAATAATATTAAAAAAATGATAAATTTAAGGAAGCCATTATTTTATTTTTATATTTTATATTTAGTTTTAATCTTTATTTATTTATTTATTTCATGATATGAAGGCACGACAGGATTGGAATATTTTGCCTTTTTTATTTTTTTTATTTTTTGCGATAAGGAGAATAAATAAGTAAAAACAAAATGGTATTTGTCTGGTTGGTGGGAAATGGACCCATGACAGAGACCGCCAAATATTTTTCCAAATGATGTGTGAAGATGGAGGGGGAATTCAAAGAACGCGAGTCAAGAGGAAGAGAAAGCAGGAGGCAGGTGTCAAAACACCTCCCTTACGTGTCCTCACCGATTCCTGAACCTCCTCACTATCAAACACCTGTCCTCCCTCAATAACTGTCTTCTTCCCATGCCCTCCATCCCCCTTCAATCTCAAATCCTCAATTCCATTCCAACCGACCGACATTTTAACCTACAAGCAACAATCATA
>VIT_02s0025g03480
TGATAGATCCGGCCGACGGTTCCAACCGGAAGTCGGAGCTCCGCGTCTGCGATTTTCTTGTTTCCAGATCTCGTTCCGAGCCTCAGCTTTCGGTTTGGTCAGGTTCGTGTTTTGATCCGCATTTCGTCGCGGTGTTTGTGTTTGTAGGAAGTCTAGGGTTTTGAGCGGATCTGAGGTGGGAGTGCTAAAATGCTGCTTGAGATTTTGCGTTGTTAGGCGTCCGGTTGCCGAGAAACCGAGGGAAAAGGAAATGAAAGAAAATGAAGGTATTTGACGGTTTATTTTGCTTTTCTGTTGTTGTGGTTGTTTCCGAGAAAACGGGGAAGGTGGTGGACTCCAGTGAGACAAATAGCTGGATTAGGCACAGTTGAGAGTGCTTTTTTGTTGCAACGAAAAAGTTAAAGATTTGACGTGTTTGATTTGTTTGTTTGTTCATTTTTATATTTCATGCATTTTTCTCAGCAACCAAATGGATTCTCAAGTTAAGGGTTTTTAAAATTTGAAGGTTACATGCTTTGTCTTAGTGTACATTTCTCTAGTTTATTGCATGTGCAATTAATTCCAAATACTTCCGTGAAATTGGTGTGCTGGTGATACATTGTGTACTTTATGGGAGAAAACTTCCGATTTGTGAGCCCCATTGTAGTCATCTCCGTTCTTAATGGAACTTCCTCCATTGTTTTCTTCCCTAGATTTGGGTTTGTTTAAAATTTTACCTGTTTTGCGCAATAGCTTAATTTGTTTCTTCTTTATCAAATTTCCATCAAAGGCTCTAAAAGATATCATTGATATTTAAGATGCTTTTGTAGTTTCTCCTGTTGAATTCATGGGTCTAATAGTTGAATTTATATCTATTATGCTAAGTTGCACTTATATCTATTTATTGTGTTCAGATGAAACAAGTCTTTAACATCATGTAGGCGGCTACTTCAATCAGGTTTCTTAATAGCATAGAATGGTCAGAAAAGCAAGATTAATGCAGACCCAAGGTTGCAACCTATATCTCCACCTCTCTAACATTAGATTATTACACGTTCTTTATCAACCAGTACTAAGTTAGTTTGCTGATCAAGAACATAGATATCGTGATGCTTTTGTCTGTGGTTAACTGTTGATTTCTTTTTTCTCCCTCTTTGGACAGATCACATGATTTTATTATAATATCACATAGATTGTTTTGATTAAAGCAAACCAGATTAGGATTGTGCATAGCTTAATACTATTGGATTTCAACTTCTAATGTAACTGATGGTCACTGCATTTCTTTAGCAATGTGTGCACTTACTTGATTTTTGTTCTTTTCCTCCAGGGAGACTAGTATTTTCCAGATTAAAAAGTGTGGATGAGATTATTTCCTATTGGCACTGTGTCCATAATTGATCACAGAAGCAAAGTATTTCTCACGAGATCACCATGAATCCCCTGTCAGAATTACATATAAGTGAAAATGGAAGTTTTAAAAACTCAAATGAAGGTTACAACCCAGAAGTTGCTGAACAA
>VIT_13s0074g00090
ACTAAAATGTTTTTAGAAATTTGAAATGTTTTTAATTTATTTCATATTGTTAAATATTTCTTAAAAATAACTTGTATACATACTATTTTATTTTTAATTATTTTTTAAAATAAATAAAAATAATCAAAATATATCTTTAAAAAACATAAATTTTGATTATAAAAACTAATGATAATTGTGAAAAGAATTATAAAAGGAATAAAATTCTATTAAACACACGATAAAAATGATTTTGGAAAAATTATCTGTCTTAGTAATTGTCGCTTTAAATTATTTTCTCAACTTTTCAAAAACACATCATTTTTATGAGAAAACATTTTCAAATTTGGAAACACATTTTTCAAAATTATTTCTAAACAAGTTCTTATATTGGAAGAAAATTTGTAAAGATTTTATTAGATTTTCGATGAATCCAAATTTATTTATAAAATAATATAAATCAAAATTGAATATAAAATATAAATACGTAAACTTGTTTGAAATGGAAATGAGAAAAATATGTTTTTAGTTCAAATAAAAATTATATAATATTATAAGAAAATATTTTTTATTTTAAAATTAAAAATAATATTAGTGATATAAATATTATCTTTAATTCAAATAAAAATAAATTAAAAAACTGTTCCGTGTGAAAACCGCGTAAAACATAAGTATTCAAAATGAGTAGGTGACGTAGCATATATTTTAATTCCTTGTTTGGACGTTGGTACGTAAAATTATTATGGAAATGAATCATTAAATAACACAAGTTGTTTGGCTGCGATGGAAAGGAAAAGAAAATACATGGAAGCTTTAAGAATTTTCACCTTATCCTTCCACAAACAAACAACGACTTCAAACTTCTTTATTTTAAGATATTTTTAAGTATTTTTCTGTCTCGGTTCAACTTCCCAAATCATTTAATTTTTTCTTACTAATCAACCAATCATAATTAATAATTTAAAAATTAAATGTTTTATTTTATTTTATTTTATTTTTTAAAGTGGAAAAAAATTATTTTAATTTGGTTGTTTATTTTAATTTAAATGTGAGAAAATAACATTTATTTTGGAAAATATTTTTGAGAGTGAAGACGTACTCGCTGGTGACGTGGAGGATACTCTATCGACCCCACTGCCAGGTGTGACGAGGAGGGGGATCTGGTACACTTTGCCATGAGGAGGAGCGAGTGGAGGGTAGTTGTATACGCGAGGAGGTGAGGGAAGAACAAGAGAGTGTGTGTATATCTAAGTGGGTGTTCATAAATAGTGCGGTGCATATAGAGAATATTTGCAGTGACAAGCGTTTTATCTGGGACAGCTCTCTTCACGTTCGTCACCTTCGACTTTCTAGAGAGAGATAGAGAGAGAGGGACAGAGGTTTTTTTGGAGAGAGAAACGGCGGTTTTTATAGGGAGAAACTGCGATGTTTTAGGGACAGAAAAGTGTGGTGTTGGGGGAGAGATACGGGGTGTCTAGACAATGCTGGTTTTGTCCATTTCATCGGCGGGAATTCTCCGAT
>VIT_02s0025g04210
ATAAATGCTAAAAATATTTGTATTAATAATAATTAATAAGATATATTACAATATTTTATTTTTTTTTAAATAAGGTAACTGGTGCAATTTTCGGAAGGATTGACCCGATTTAAACTAAATCAAACATAATATTTGAACGCACTTAGACAATTATTTCTAATATTTGAGTTGAACTTACCGTAAATTATTTTCAATTTAGGATGTAAACCAAGGTTCAAATAATCTAAATGTGGCCCAAACTCGATTTAATACTTTATAATATTTATAATATATTATATAACTTGATCAAATTTGACTATTCCCAATGAGATTATACTTGATTTAGATTAAATATATCGAATTAAATGTGATCGTTTTTAGATGGTTATTTTTTAATTTAGGTTAAGTATGATTGAGTATCAAATTATTGTCCTAAATAAGGTATTATATATGATATGGTAGAGAAAAAAAAAGCTCTGAAATCACAAAGAGGCAATTATTGAATGAAATAAAATGATCATTATCCCTGTACTTTTGTTTTTGTCCAAAACTATCATCCTTATCACTTGTATGAGTCTTTCAAAATTTCAGCCCCTTTTCAAGCTTATCCACATGTTTTAAAATTATTAGATTTGTTGACTTTAATATATTTTCCAATTTGAAGAAATTACTGGCAATTTTAACCTTCAATTTTAAATAAATAATTATAATTTTTGTGTTAAATTTTAAAAATAATTATTAAGAATTTAAGAAAAATTCATATTTTTATGTAAGAGTTATTACATTTTATATATATTTTTTATTTTTAATAGAAAAGGTAAATTATAAAAAAAGAAAAAAATATTATGTTTTTTTTTTAAAATTGAATGAATAAAAAATAAAAAATAAAAATAAAATAGTGATTTTGTCATAAAATTTTATTTTTTAACCTTATAGAAAAATAATTATTGATTTTTTAAATATCAATATAAAAATTGGATCTTTTGAATTGATTTTTAATATTCCTTAATTGAGTTCTAAATACTTTAAATAGCATTAAATAGCATATTATTTTAGGAAAAAGAATTGATATGATTATGATATCTTTTAAAGAACATTTCTTTTCCTTGTATATAATTATTTTAATTAAAATATTAATTTCATAATAAAAGAGAAAATAATTGTTAAAAATTAAAATGAAAAATCTTTTTTTTTTGGAAAAAAAAAGGAACGTTTATCCATTCCGTTATCGTCTTAACCCACTTCTAAAAAACTGCCTCTTGAGGTTGACGTGCGCATGACTCAGTGACCAACAGTGAAAAGCGCGGCAACAGACATACCTGTATTAAAACGTAACAACAAATTCGAGTCACTGACCCATTTCTCTCTTTCTCTCTCTTTCTTTCCCTCTCTGTGCTTATCCAAGACCTAACTGATTCCTTGATTTGCTCAAACCCTAAATCTTCTCTTTTATTTCTCTCGACATTGCTTCCTTAATCATTCCTTTTCTCTACTTCTCTCTCATCGCATTTTTTCTAGGCA
>VIT_11s0016g04160
GAGGTCTTATTTGATAGCTAGTTAGTGAAGACAAACGGACTCTTATTTGAACACTTCTAATTTTGTTTGGCTGGGAGAAAAAGGCCACATTGCAAAAGCCAATACCTTCACGTTATATGATGATCATCCTCTCTTTCTAGTAGTGGGTATAAAACATAACAATTATTTCCACCCCTTTTTTCAATTGATTCTACCCTTTTTCCAAAATGTCATAAATCAATCAAATCAATCCATGTTCATAGGATCATCCTTTACCCAATCTGGCGAAGACGCGTCATGTTCTAGGGTGTTAGCCATTTTTTATGAAATGATTTCTGTGTAGATTAGCAAAAAAAGGCTAGTGTCTGGTTCTGTCACCCCCAAAAAGCTGAAGAATTTGTTCCTCCTATTTCTTTGGTAATTGCAAAAGTTTCTCGCTATAATAAATTATCCGGAGCTTGTAAAAACTAAGTGGCATGCATCCGGACTTGCCAAAGTTCTCATGCCCCACAATTGGATTCTTCCTATTTCTTTAACTAGGCAGGCAATCTAACCAAAACATTAAACTATGCTTACATTTTTAATTTAAGAATTAATCATGGAATCATGGAGAGGATAGTCTTCAATGTCCTTTTCCAAATCTTATAAAGTTTGATATGCTCACACTCAAAACCCTTAAAATAACTCCTCAAATGTGATGAATTTGATCGAGTTTTTTAGAATTTTTGAGAAGTGGTATAATGGTTCGGTACCAAAATATAAAGTGATGTTAAATCAAATTATATAATTAATCTAATAAAAGCGAGCTAGCTAAGAGTAAGAAATTATCATGATTCGATAAACGTGAATTTTTTTTTTCATTGCTTTTGATTTGAACTTATAGTTAAATGCAACTTTCAATTATTCTTCATCTCACTTTCTTAATTAAATCAAAATCTTAATATCTTCCCTGTTTCTTCAAAACTTTTATTGATTCTCCTCCATCTCTTTCACCCTTAAAATTAAACTTCTTTGTTTACTTTTTTACTTTCAAAGCGGCCCTTGGAATTTATCCGGGACCTCTTGTTTTGGACAATGCTTCTAGGAAAGTATAAGGATTAGGTGACAATGATTGAGATTATGAATTAACATTTGGATATATTTCCAAGCTTTTCCTTTTTGTGATGATCGTACATATCTTCTCAAGTGATTTTGTATTTGATGATATGTCGTCCATAATTTGTTGGAGCAATTTTAGAAATTTATTGTTGGTCTTATCCTTTTTATATATTTTGATGACTAGATGAATTGAAAAAACTAAATTTTACGATCCTAGTGATCAAAGATTGAGTTGGCAATACAAATTAAGAAATATTTTTAATTTTTAATTATTGACAAATGAGTCGAATGACTCAAATCATGCTGTAAAACACAAAAGGATAACAATCTTCTGTTGCAAATTTACGGCATTTGCCATCCTGAACATATATAAATAGTGGTATACTACGTCAAGAACAACATAGGAGTCAGGAGACAACTCGC
>VIT_05s0049g00460
CTTCTCATCAAATGATTCTGTTTCGAAACTATAAATTGACACAGAAATCCATGTATACAACTGATGGAAATCCTGGTTTAATAAAATTTTCATTTTAGCCTGTTATCGAATTTCCCATATCCAATTTCATTCAAAACAATGAATGAAATTGATGTCTATAAATATTTCTTTATCCTAATATTTACTAGGAAAAGTGGGTTTTAATTCCTTAATTTGATAAAATATAGGAAAAATAACTTTAATTTTTTTTAAAAAAAATTAGTTTTATCTCCACCCATTTAAAAATAAACGTAGTTTTTCATAATTTAAATAGTTATTTCTTGAAATATCATTTTACTTTAAATAAAATTATTTAAAATTAATTTATTATTTTAATTTAATAAAGGTGTTTGACTGATAAATATATTATAAATTTTTTATTATATAATATGAGATTTGTGGATTTTTTTTTTCAAAATTCATAAGTGATAAATATAATCTTTTTAATCTTCTAATTAATAATGATTTTATATCATATATTATATAAATCTTTTCAATTTCTCATTTTATTTAATAAAATTAAATAATTTTTTTTTACAAAATTTTAAAATTAAAAATACAATTAAAATTAAATATAATTAAAAACAAAAAAACTTAAAAATTTTAAAATAAAAATATTTACTCATTCTATTTCCAACTCTTTTTTGATATTCATATTTTTTATCAAAGTGTTTTAATGAAGTAAAAATTAATATTTTATGCTGTATTTTTCGTATTAAAGTATTATAGTTTTAATTTTTTGAATTTCTTATTTTATTAATCTTAAATCATTTCTCACAATAAAAAGTTGTTAATTAGTGTTATAAATATGTCAAATGATCATTTTAAGAAAAAATTATTTAAATTATAAAAATACATGTATTTTAAAATTTTTTTAAATAGGTAAAGATAAATATGATTAATAAAAATTTAGGTTATTTTTCTATATTTTTTTAAATTAGTGAATAAAAACCTACTTTTCCATGTATTTCATATTTATAATATATGTATCCCTTTTATACCCAATATAAGATATAATTTTATTCTTTTTTATTTACAAAAGATAATTTTTAATTGTCTCAAGAAATTTTGAAAAATAAAACATCAAGCCTTTTCCAAAATTTTTATTTTATTTATTTTTAAATAAATAAAAAAGATAAAGTCGAAACTTATTTTTTATCCTAATTTTTATTTTTCAAAAATAAAAATGGAAATCACTCAAATCAGTAAATCGCGTATTTTCCAGTTAATTAAAATTGAGAGGGTCACCGGACCCGAATCGACGACGACAGAGGCGCGTGGGAAAGGAGTAGGTGCAGACACACGTGTTGGTCAAAACAGGAAGCGGCAACTCGCCGTCATACTTATTCAAACGTGTTCCACGTGGTGCCACTTTAGGGCCTTTGCTGGGCAATTTTCTTTCAAAATATCCATCTCCCCCTCCAAACTAGGTGCTGGATTCCTGTTGCCTATCCCAAATCC
>VIT_16s0098g01380
GTGTTGGATACAATAAGTTACATGGTGATGAACTTATAGTAATTACTAATTAATGAATATGGTCTTTTGGTCTTTCTTAGTGGAATCCCTGCCTTTGAATTTGAGGCATGTGGAGGGGAAGATGGTGAGAGCTTGCACATGTGCTTTGCTGCTTGGGACTTGGGTATATTTGAAAAAAAAAAATTTTGACATTGGGTTTCTTAAGAAATCACCAATTTAAGATTTTTTTTTTCTATGAGATTTTCTTTTAAAAGGAAATTTTTTTCTAACATTATACATTTTGGATCTAAAATGGACAAATATTTATGGGAATGAGTCAATATGTGTAGGATTTTGTCTCGAGTCTATTTGCCCGTATTTGCTTTTATCTTTTTGAATTTTAGTGTATAAATGAGAAAAAATATTATCAATTGCTTATTTGTTTCAAAATTACCCTCAAAAGTAAAGGACAAGTACACTTATCACATTAAACACTTTTCAAGATTGTATTCGATCTTTACGAAATATTATTTTTAATGTTTAAATAATTTCTTAAATAATATTTTAAAAACATTTTTTATACTATATATGAAAAAACAATGTCATTCAATTGGTTTCTCAAATAGTAAAAATATGATAATCATTTATTTTAACTATTCATAAAATAAATCATATCCGACTTTGGTTTATTTCTCGATTTGCATCACTAAAATATTCATATTTAGATTTAGAGGTCATTATTATTAAATTATATAGAGATCAATAAGGATAACTATTAGATTGAGACGTGTGGTAGTTAATCCTCTTTATAGTACAATAATAACACCTAAATGTACACATGTTGTGATTGGAGCAAAATTAGGATGAATCATATTATATACATAAATATGAACTATTTGAATAAAAGTTATTTATTGTATTATAATACCGAAAATTTACTTTTAAATACCATATAATAAAAAAAAATGAGCACCCGACCAAATCACTTGTTTGCATTTTGACCCAAGTCTTTTTTTAATCTTTATTTGACGGTCCGGATTTTGCTATTTATGTATATATCAAGGGCTTAGATGAGAGTTCGATCTTAGAAAGAATCCATGTGGATGGAAGTGGTGGTCTTGTCCCTACTTGTGATAGGATACGCCTAAAGTCCAATCCTTGGCCCCCAAGTAAGGATTTATTCAACTCAATTTTATAATCTCATCATTTTTTTCTTTGTACTATTCATTAGACTATTGTCAACACCTAATCCTTATCTTGTCAACTATCCTCAATTTTCCATCTCCTTTTATGTATTTTCTCAGCTGCCAGTCAAGAGATTCCTGATCAAATCCTTATAAAACCCTCCAACTTTCACCATTGTTTCTCATCTCTGAGAGCAGAACCCTCAAAACCCATCTCTCATGTATGAGGATCTAGCATCCCCTTTAGTACTTTGCAAATTTTTTTTCATAGATTGGTAGTTTAAGTTCCCAATTTCCTTCCCAAAATTCATTCAATTGGTGGTTATTTTTCAGTTCA
>VIT_03s0091g01290
TTATAAAACTATTTTTATTTCTAATAAGACTTGAATTAAATTTAATTTAGATTATATAAAGTAAATTTGCACTGTCTTTATAAAATCAAAACAAAAAATTATTTTTAAGTACAACTTATCCAAAGAAGTTTTTTGTTTCCTATTTTTAAAAATAACTTACTAAACACCCTTATTTTTATAAAACATTATAAAACTATTTTTTTTTTCTTTAACTTAAAAATAGTTTTAAAAAAGAAATTTCAAAAAATATGACGAAACGGGGCTTTAGGTTTCTAAAAAATGGAAAAGAAAGAAAATAGAGATGAAAAGTGGAAAAAAAAATATTTGAAGTCAATAAATTATTTTTATATATCACTTTAAAATTATTTTATTTATTTTAACCCTTTTATATAAAAATTAAATAATTGAAAAATACATAAATTACTAATTATTTTTTATTATGTATGATTTTTTTTCTATCATAAAACTAAATATGAAAAAAAAAATCATGTTTTTCTTTAATATATTTTTTTTCTAGGTACTTTTCTCAAACCGAACATAACAAAAGCAGCATCTCTCATTTCCATGTTGTCTTGATGTTGCACTCACATTAGTAGCTTAGTAGCAACTTCAAATGTCAAGTTGTCTAAATGTGACATGGGTTACTTAGAAAATATCTTAAGTGCACGACTCTAGGCTTCTTTTCTGTTGTAAAATCATATGTATAAACTTGTAAGAAATCATGACAGGAAGGTCATCTTAACTTTAGTATAATTTTGAACCACTAACTAAAAAATTTAAGTTACTAGAAATGGAGTAGGTATTCACATATTTTGACTTAGATTCTGTAACTTTGATGGTGTTTCATAACTAGATCGATTTCTTCATGGAGGTCCCACCTCCGAAACTCAACCAACCATCAAAGCCATGTCTGAAATTCAAGGCTATGACCCAAAGTTGGGCTTACATGCATCCAAGCTTAAGATTAGGTGAGAATGAAAATGGATAATGGATGGCTGCGTGTGTAATTGTCCACTGTTTTCATCTAACAAAATGAATTGTATATAGCACTTTTCTACGAAATTCAAACACCAAAGCAAAAAAAATATTTTGCATTTAATCAAATCCGAGCGGCAACTCACGTGTTGGTTTGGTAGCAAAACCGCATGGAAAACCCAAACCCACCAAAGGTGTCAGTCCCTATGAACCCTTCCTTCTATTAGATCTTGGGCTGCTAGAAAGTTGGTTGAGTTTATATATAAGTATGCTTTGAATTAATGGCTACTGTTAAGTGCGAGTTTGACTTAGAATTGAAGGTGGAGTTAGGTAGAGAGATGATTTACCTACCCTTTGATTCTTCATTCGACTCAGCACATGCGCCGAGTGAAAGTGCCTACTTGGCATATTGGGTACATGACCTACATGCCATTGAATTTCAAACAAGTATATTACTGGGACTCAATCCAAATTCCATTTAAGACTTTCTTCTTTTTGGGCTGTGGTGCATTCTGGGAACCAGCT
>VIT_01s0010g00630
GATAAAAACAAAATAAAATAAAAAAAATAAAAAACTTAAAACTTCTTTATATAGTTTGACAACTGAATATAAGATGTCTCATAGTTTAACAGTGTTTTAAAGGGCTATTGAAGCTTCCCCCAANNNNNNNNNNNNNNNNNNNNNNNNNNNNNNNNNNNNNNNNNNNNNNNNNNNNNNNNNNNNNNNNNNNNNNNNNNNNNNNNNNNNNNNNNNNNNNNNNNNNGACAATTATATCCGGATGACATATGTTGATCATCCGGGATGTATTGTGTAAGCCGTCCGGATGTTATGTTTATAAGTGTCGTTTGATCTTCTTTGAGGTAGTCCGGATAGGAAAAGCGCACCATGTGTGCTTTATAGGAAGATCCGGATGAGGGTGACTCGGATGACAATGCGTGCCATGTGTCACTGTAAGATGCGTGCCACGTGTTCTCAGAGGGAGGGGTCCCTACAGCTATGACCTACATTTTTTGGTTAAAGTGCTCATACAACTTCTAAGGGATGCATTCCCCTCCAAGTTGTTTCAAAGTAGCATCTGTAGATAAACAATGGTTAAGTCGCATCAGCGGTCGGGATTGACCGACACTTGTGAGACAGAAGAATCCTTGAATAAGAATAATGGAGTCAATCCTTGTGGAAAGTTATAGTCAAGTGGAATACTAGGGTTAGTCCACAAGGAATTGTATCTCTTAGCAAATTTGTCAGAAAAAATATTGTAAATTCCAACCAATTGTATAAAGAGGATAAGGTAAAGTAGTCATTGATTAATAAGAAAACAATGTAACGGAAGGAATTAAGTGGGGTGCTCCTTTTCCTCAACTCAAACCTTATCTTATTATAAGATCATCCCGTTAGGTCCTCTAATCTATAGAGAAACTACTGAACTAGAATGGGTTGGGCTAGGTCAAACTCACTCTTAAGGTTGTTTAGCTCGCGAACTTCACAACCCTACAAGCATTTACTATAGCGAGGACCTGCTTTCACCCTCTTTGGCATGTTTGGTTTCATGGGAAATGGAAGCAATACTTTAAGGTCCAAACATACTCCTCAGATTGCGTAGCTTACTGCCTTCGTAGTCTCACATGTATTCGCTACAACTCATTTATTTGATTTTTTTATAGTGAAGGAAAAAAAAAAGAAAAAGGTTTTAAATGATATACGAAAACAAGAGGAGGGGATGGCGGGGCCGAAGAAGTAAGGTAGGGTGGTGGGGGGTTGGGGTCGGCCATGTCCCTGGAGGACCTTGAAAGCTTTAGACCTCTACGGTTGGCTGCTTTCATTCTCCTCTTTCCTACTTCAGGAAAAATCTCTCTGATTCAAGCTTTCTAGTTCCCGGCACCACAACGGCTCTCTTAAACCCTAAAAACCTCCCATCAGTTCACCCTCTCATGTTGCTTCACAACTAACACCTCTCTCCAAAATTCCTCCCTCTCTCTCTACTCGCTACATTAAATTTCCCCTGTAAAGAAACTTCCCTCTGCAGAACCCTACTCCTGTTCC
>VIT_07s0104g01400
GCCTAATTATCGGGTTGTTAAGCATCCCACAACAATTAGTATTAAGTAAATTCAAAGTATCAATGGTGATAGGATTTTATAGGAACCCAAATCTTGAGGTGTTGAGCATCTTGCAACAACTAGTATCGAATAAATTTAAGGTATCAACACTGATAGAAATTTATAAGAACCCAAATATCGGGATATCGAGCATCCCGCAATAACTAATATCGAATAAATTCAAGATACCATAAGTGATGGGATTTTAACATATGAACTAATTGACAAATAAAACAAATAATACCATATATATTATCTGAAATAATCTCACGCCCAATAAATTATTCATAATATGCATGGAAATAATAATAACAATAATAAAGAAATATTCTAAGATTTAATTCAAGATTCTTGCGTATTAAAGATGAAGCAGAACAAAGAGAAGATGCATTTATACCTTAGAATCTGCTGATGACGCAATGGCCTTGCTTTTCATTTTGTCCGGCCCTTTCGTAGTAGCCCTTACGATCTTTGAGGGGACACTTCAATATTTCCTAATTTCAGTTCAATTTATCCATCAAATATTTTCTAAACTAAATCTCTACCTAATTTCCGTTTTTTTTCTTCTTTTTTTTCATCTAAAAGAAAAATAAAACATAAATAAATAAATAAACAATTTTTGGAACAAGACCTTAAAGTGTGCCGATTTTCTGCTTAGAAATAGGTTGATCAGATGATTATTAATTTGTAATTTGTAATTTTTATTTATTTTTTGTCCCATGAATTTGATAAAGAGACAGAATCGAGAAAGTGGAACTGGATTGGATAAACTCTTATCTTTCTCCGCGTCAGACAAAGGAATCACGCAAATCGACAAATTCCATTTTGTTTTTCTGCATTTTTAAAACCCAAGATCAGTCGACTAATGTGTTTGTTTCTCGAGAAAATGAGATCTTGAATGAACGTGTTTTCCTTTCCCTTAAACTCTCCTTTCCTGAAGATGGAAAGAGATTTGATCTTTAAAAATAAAAAATCACATGGGATTCATCTTGTCAGCACCAAATCCAAACTTTGGGTTAAACAATTCTTTTCCATATCCTTTCAACACTGCTCATCTGTACGGAAGTCCCCGATGATTTGAATTATGATAATGAGAAATACTGGATGCAACTTGTTGTTAGCACAAAGGTCATTATCAGGAAAATCATCAGGAGAATTTTCCTTATCCAAACAAATATCTCAAAGAACTTTCTCTTTTTATCTTTCTATAATTTTGTTTTTTTTTCCAAATATTGTTCTTCCTTTTTCGGGGGTTTGGATTAAACAATGCAATCCACCACCCACCACCCTCACCAACCTTTATAAATAAGGCTCATGAAGCCTCAGACTCCAACCAAGGAAGTAGGAAGAGTACTTTTGCTAGGGTTTTAGTGCATTCAGCCCAAGTGATCATTTTTCTGCGTTCTTGAGAGTACTGCATTTCTTGGGTTTCTCGGCTGAAAGAAAACTAGGGTTTCTGTG
>VIT_16s0050g02210
ATATCTACTAAGAAAATCAAGTTAAACAGGTTCTTCTTTCATTTATTTATATGCTACCATAAAAGCTCTTTTGCTATATGTTTGTTGTTTGGATTTAACCCCATTAACACAACTGTTCTCGGGTTTTAAGCATTTCGTGTAATGACTTGCTCTTTTTTCTATATAATTTGTCTACTCCATATGAAAAAATGGATCATTATAAATTATATCAGAGTCAATTCATCCCGTAAGGGTCATTATAAATTATATTAAAGTCGATCCATCCTATAGTGGGTGTTTGTCCAAATGGTCTTGCAATCTTACTAAACACGATATCATGGTGTTATTGTGAAACTATATAAATGTATTTTTAGAACGTAAAAGCTATCTCATGTACAGGGTTGTTACATTTCATTTATTGAAAATCGAAACCATTTGAACTATGATGCCATTATCGTCAGTAAACTGTCTTTGGTGCTCTTTGCTGACTGCCTTGCATCCGGCCGGCAAGTAACTAGGCCCTGTCTTTGTCATCTTTCTTTCACATATATGTGAAGTTTAGCAGAATCATTGACTCCCAATCAACCAAATCGCTTTGCTTATCTTCTTAAACAAATCATGTTTCCTTCAGACTAGGGAAAGACAAGAGTCAAGAGATAAGCGCCCCACCAGTTGCCACTCCTCACATTTTCAGTGGCATTGAAGGCTCGGTGGAGACGACTTCAATGGAACCAGCTACCAGCTTCACCCAGCTCAACCAAGTCTCTCAAGCACTCAACTGGATTCCTTTGACTATAAGATGAGAAAGTTACACGTATGTGACAAAACTTGAGTACATTTGCCAAAAAATAGGAAGCCTTTTTACCTTAAAAAATGTTTCTAAAAAAAACATTATTAGGTGTTGGATAAAATTTAAGAAATATTTTTAAAATTTTAAAAAATATAGTTTTTTTTAATAAATATTTAGATGATTCTAATAAATACACTTTAAAGGAAAATATTTTTATTAAAACCACTTGAAGTAAAAATATTATCAAACGGCTAATGGATTTTCGAGTTTTTTATGGAGTTCGACTCGTGCCAAAAGACTGGTGAGGTCCTGAAAATGTCCAACATTCAAGGGAAACTTCTAGCCTACGTTGATTGTCTCCCACTCCTCCATCGACATTTATCTATCTCTGAAAGCTCATCTCACTATCATAACATTTTAATATCTTCTTTACTAGCTTATCTCAATCCCGTAATTTGTTAATATTTATCTTGTATCCTATGTTGGTTGTCTCCCACTCTTCCTCCATTCCATTTATCTGTCTCTAGAAGCCCATCTCAATTATCATAACATTTTAATATCGTCTTGAAGCTTCTCTCAATCTTATTATTTGTTAATATTTATAGAGCCAACGAGAAAAGACATGACTCGGTTAAAGTTTGGGAGTCACGACCTTCAACTCTAGAACTCTATAAAAAGGACTCACCCCCACACACATTAATCAAGCACAGGCCACACCAGCTCTTTCAAGA
>VIT_12s0059g02770
TTGGTACCTATGAGGAACAAGAGAAATAGTGTAGCTTTATATCTGCATGGCCTTTTATGGCTTTATTCTAAATTTGAAGTCTTGGGGAACCCATAGTGAAACCCTATTTGGCACCAGCGATGACGACGCCTACAAATAGGATTTCCATTGAAATGACAAAACCTTGGAGTTCCAACATAACCCTAATTTGATCATCCATGTTGGTACAATTTCTCTGAATTTGGTTACTATATTCACCATTGCAAGCTTTGATTGGAAAAAAACAAAGTTTTGAAAGTTTATTATAATATTCGGTGATCTTAACGAATGCATGGAGTGACATTAATTTTAGTGAAATAACCAGCTTGGTCCTCGAGGGAAGAGGGCTATTTGTCTTATGCTGTGGCATTACATGGCAGAAGCAACCAAATATTACATGTATGTGGGAGGATGGGAATGAAATGTAGCAATCAATCATTAAGCTCAATGAGAAAACCAAATGAATTAAACTAATGATATCGCGTTGCATGAACACAAATTCGACAAAGTAGTGGCCGGCTAAGACAGCTTCCTTGACCTACTCTTAGGCAATCAAATGAGCGAAGACGCCATTTATTCGCTTTGGGTGCAGAAAATGAGATTGAGAAGTGAAGAACAATAGGCCAAAATTGCTTAGAAAAGCTCCAAGTAATGATTTTGGAATAATACAGTAATTGACATGATGAAGCATGGTCCAAGGACTTGGTTTCAATAATGAGTACTCAAGTGGATCCATAGTACATAATAGTTCAAATTTCACATGTGTACTCAATCAAAGAACCCTAACTAGACATGGCTGGGATTGAGACTAACCTAAGTGGACTCCAGTATAGGGATGTGAAAAGTACCCCAAGGCTCATTCTTCCGTGGGTAATGGGCCTCCCACTAGTTCCATGGATTTTAGGCTAGGTTGGAGTTTATTCAATGATTTGCAGAAGGAAATTTGGACTCATCTGATGAGGAAAAGGCAGCAAATCGAGACGGATAAGATGAAACTCAGCAGGTACTCTTGTCATTTTAGAATGATAAAGGTTCATTTCATTACAAATTTTGGATAGATAGTATCTTGATTAATATTATTCCACAAAGGACCTTTCTTAGTATATATTTATATATCTATATATATAATATACGGTTCCTAGTCCATACTAGAAGATAAACTAGCTCTCAACTCTCTCTCTTTCTCTTCCTCTCTCTCTCTCTCTCTCTCTCTCAGACATGCACAAAAATTTAACACCAAAACCATGTCCCATGTTCTGATTTCCAACATCCAAGGCCTCATATTTTCTTCAGCTTGCAAGGTCAAATCTGCAATCAGATAATACCCTAGCTATTCAATCCTAACCACCAATATCGATTTGACGCGTGTCATGAAACCGATCGGATTGCTGTCTTCCCCGGAGATACCAGGCCCTCCATGCACGTAGAAGGGACAAAACCCTAATTATTTTTTGGGTATTCTCAGTCATCAAGGCTGCAGCC
>VIT_19s0014g03130
GGTTCTTCCTTTTCGATATTTAAAATAAAAGTTTGTACTTTTTCTTGTTGCTTTTCCTTTTCTTCCAAAAGGCTTCGATTTTGGCAACATAATAGGTAAAATTTATGTTTCTCAAGCCAAATCTATTTTTGAATATAATTGGTAGAATCAATTATATCCCATTACTAGTTCAAACGAAAGGATAAAGCATATAGAGCATACACATTCAAGGCAAAATAAATTAATTACCAAAATGAATATTTTGTAAAATTTGATACTCATATAGCTTAGATATTGCTTGGATGTTCAAAAGAAGTTCAATATAGTTTACAACTATTTTCGAAAACTTGTTACCAGACCTAAATATAACAACAGTTTTTTATTTTCTAAAAAAACACAAATTTTAAGAACTGATTTTTAGAATTGTTTTTCAAAAAGGTACCAAATAAGGTCTTAAGTACTAATTTGAATATATTTTTAATTTTTAAAAATAAAGAAATAACAGTAATTTCTGTATTTATATTTATATAAATTCTTATATAAAAATTCTAAATATACCAACATCTTTAAAGTTACTTTTAAAATGTTTAAAATCTCAGTATTATCTCTAATATTTAAATAATTTTTAAAATTATTATGTTTTTAAGGTAACTCACAAAAAAAATTAATATTTTATATGGAAATTAATATTTTTTATTTTAAAATTTAAAAACAAAAAATATATCAGGAGCTAAAAAATTTTACCATGAAGGAAAAATTTACTAGCAAAAGGCTTTTTATTCATATTTAATCTTCGAAACGACGTCGTCTAGACAGTTTTGTCGTTTTCCTCCGTTCGGTGAGAGAGGCACGTGCCGATGTCCTGGCAAAAGAATATTAGTACGAGGTGCCACGTCAACACCAACGCATGCTGAAGGCGGCGAAGGCCATCCCACAGAGTAGTGAAAAAAAAAATCCTAGGGGCACTGCAGACGACGCAGGCTGAGGTCAATTTTCGCCAGTTTTGGATAAGCCTTGGCACTAAACCCAATCCAAACGTTTCCAAGATACTACTACTGCCCCTCCTAGTTTTACTACTTCCGCTGCACAAAGGACATCTACTTTTCCCAAAATAGAATACAATCATGCGTGGAAATAACAACTTTCTATTATTTTTTTATTTAAAATAAAATACATTTTTAATTAACAGCAATGAGGGTGCGACACGTGACTAAATAGATTTGAACTAGGGAGATGTAGCCTCCCCTGAATCACACGCAGGTCCAACCTCTGAATAAACCATGTTCGGGAAACGAACGAAAGAGACTTAAAGTGAAGCTGAGTGACGTCATTGATACACGAGAAACCTTATCCAGTACCATCCATGAATGCTTTGTCTGAAGTAAGATAAAACTGCCAGATACATCCACCGCATCATCATCTTCATCTACCCCTTATAAATATTGCCCCTTCTCTCTTGAGTTCATCTCCTTATTTTCGCTTTACAAACTAATACCCACAATTCATCTAAAGCTTTGAGCG
>VIT_11s0016g02980
TGGGCAAAATGTCAAAGTTTATTAAATAATGGGTCAGATATGAAATCTGTATACGTGGATAAGAAAGATTTATGAAAGGTAAGGCATGGTGCCCACCTGCAAAGGCTGTGGTGGAGGCAGCTCCATTGCCCATCAAGTAGCAATCTATGATGACTAGTACCCTAGTCAGCAACCTCTGGCTACCATTCATTCATTAGCTTCTAACTCTATTCTTTGTTAGGTTTTGGTCACACATGGTAAAGGGGTAGGTAGAGAGTGACACCCCATCCAATGGGTCTTTGCCTCACATGACTCTCTTGGATTAAAATCATTGAGTTTGGGAGGACCTGATTTAGACTGAAGGATGAAATTATCCCTTATTATAGACCTAATGACAGGTGGAACTGAAACTAGCAAAGTCAAGTCTATAGATAATGGAATATTAGATTTGACAATGTTTGTTATAAGGGTGAATTATGGGTTTTCCAAGTAGGGCCCTGGGTCAGGTGCTCAATGAAATTAAGAGGATAACTTCAATGGAGTCTACAGTCTAGAAAGAGGCTAGACAATTAGAAGGATGGCTGCAGTCCTTCAAACAAAATAATTGTTGATCTTTACCCTATGAAGCTTGCCATATGGGTAATGTTCCTGAGTCATGAAGCAACCCAAATAACCACAAAAAGGCCAAAAAAAAAAAAAAATTGATAAAAAATTTGACAAAAGTTGTGGTTTTAATATAAACCTAATGAAATGGAGACAAAATGTCCCTTGGACAATTTACTAATGCAGACAAAAACTAGGGTTGGTGGAAACCTTGCAAATCCACCCAGAACTGTCCTCTAGGTTTATGGGAAGCTTCTGATTAATCTAGAGATTCCTCTTGGCACAACTTCTGCCATGGGATGCCTTGAAATATGAAAAAATAGGCATTCGTGTCATAACTTTATGGGGGCAAAGATGCTAAGATGGTGACCCCAGTTTCAGCCATAATAAAAAGTTGATGACTCGGATATGGGTGTCTTCAAATTTAGACCTTATCCTCTTTCCTAGTAGAAAGGGAAGGCTAAGAAATTCAAACCATAAGATATGATGATGACAAATCAAAGGATAAAGCCAAACAAAATGCCACTATTTAAAAACCATTGAACTAGTCATTACTACCCAATGCTTCATTTATTGCCCTATTCACCACCAAGTATTCCCAGTATTATATACCCTTTTCTTTTTAAAATTATTTTCATGTAATCAACCTTGTTGATCGTATATATATATATATATATGCTCCCTCAAATTACGCCTGTGAGAATTCATGAGGGTCCTTGTCCTTAGACTAAGACCACAACCACCATCATCTTCATCATCATCATCCTGAGTCCTGTGTCTTTATTCTTCTCTTCTTGTTCTTCTTCTGGCCCAAGATCTGAAATCACAATGGGGGAAACAGCAAAGCAAAGTTTTGATGATCTGGGCTTCAAGGGAATTGATGCTAATGGCAATCACCAACACAATCAATGGTTGATC
>VIT_13s0156g00150
AACTGCAAAATTGTGTCGTCTGTTAATCCTTAGAAATGGAGCATCTGTTGTTCTTATCAGTTCAATTAAAGTTTTTTTTTTTCAACATACTAATCTAGATCCCTTACCAGGTGGGTTTAACTTCTCCCTTTTCATCTGTTTGCAGGTAATGTATAGCTGACTGTTACATGGAATCTGAGGGGTATTTTATCACCATACCTCGTCTAATGAAGTGTAAATCTACAGAGGAAGGCGGTCTAATAACCCAATGTTATGTGTGATCTGTATTCTCTCTCTGTTGTTTTCTGCAGCAATGGGGAAGGAACTCTTTGCTTTGTAATGATGCTCTTGTGAACTAGTTTCTATCATGTTTTTGGTTAATAAATTTCCAAGGTCAAGCTGCTTTTTTTCCCCCCCTTTTTTTCTCTATTGCATTTTAATTGCCAGACTGCAGCCACTGCAAGGCCATCAAACTGCCAATTATCATCATTGTGGGAAAATATTCAAAGTCTTGTTGTGTCCTTCACTTCATCTAGATGAGCATCTTTCACACGTTTGTAAGGGTCCAGCTCCATCTTACCAACATTTATCCCATCATTCTAACCCGGTGGGTGCATTCGAGCAAGACCATGATTTTCTCATTAGACCCAATTCTTTGGCAGATGATTGGATACTGAAAATTCTTTAAAGGGATTTTCGATTTTGGGTTATAAAATTGTATATAAAATTTGAGATAATTCTTACTTAAAGATAAGGAATACATTGCCCACTGTGGGTGTGCTTCCTTTGTCCTCAGGCTGCTTGTCAATTAGCCCACTAGATGGTTCTATGCTTATATTAAGCATATGCTATTGTAGTAGTCAAGAGTCAAGACACGTTTCTTTTGGTTTTTTTATTTTTTTTATTTTTTATTTAATATATATTTCATTTTCATTTTACATCATGTGGGCGGTGGACAAAAGCAAAGCGATATGGATGATGGATTCCAATATTTATATCCACGGAAGCAACACGGCACGGACTCTATCTGTTGGATCTGGACTGTGACACGGACACCCAGGCTGCCACTCGTGTTGTACAAGCAAAAATCCAACATGCAGTCACACCCACACACTTGGAAACAAGCTCTGCCAAACCCTTCTCTTTTTTTTTTTTCACTGTTTGCCACATCTTCAACATTCTGATCAAACTCCCCTTGAATGAAGCTTCCTCAATCAACTTCCAAGAAGACCCACAAGTCAGACAATGACCAGACTTGAGGCCCTCAATGAGGGAAAGTGAGAAACTTCTCTGCTTCCACCTAGAGCACCTTTGGTTTTACTTTTATTTTGCCCTGCACCACACATGACACCATTCATTTGAATATTTTGTTATCCATGTGGATCTAAGTTGGATGAGCTGAAAAGTCAGAGAGGTCGGCTTCCCCTTTTATATAAGAGACTTTGCATGGAACAATTTTCATTCACTTCTCTCCGATCCAATCAGCCTTACAAAATCAATTAGTCTAGCTAATCTTCAGCC
>VIT_00s0392g00060
CAAAGTACATCTCCTTCCAAAATATTTGTCGATGTAATTTTACTATCACATGTTCATTCATGTGATTTTTTTTTTTACTTTTATTTTTATTTTTTTAATATATAAAATTACAATTGATAAATATTGTTTTAACTTTAAATTTAAAACCACAGTTACCAATTATGATTTTAAAATAAAAAATTAAATAAATAAAAGTACGGATACATAAATATTTTCAACATGAGATTAGATTGAGATTTTTTTTTCTTTAAAAAAAAAGACTACTTCAACCGAAAACTCTTAGTTTTTATCGCAAATAGCGTGCATGCAAACGGCAAATTGGGGAAGTTTCTATCTAAGACAGAAAACGGTATGTCTTTGAATTCTATTCTTGGTTTTCACAAATTGAAGGTAAAGGAGAAGGCCTCACTGGAGAAAGGAACAAAATCCATTAGGAGAGAAATTATTTTAGGCTTTTGCTCTTTTTTTGTGAAACATTAATGCATTCCATGAGGACCACCAGGTTTTTGTTTTTGTTTTTGTTTTTCCTTTTCCATCCCCACAGTCAAAATTAACTATGCATTCAATTGGAGACCACACAAATTTAGTAAGAAAGCGTACGACGTTTTAGACTTGTCCCTGTCATTTCTTCCTCTCTTCAATACTGGACATGCAAATATGGAGCTNNNNNNNNNNNNNNNNNNNNNNNNNNNNNNNNNNNNNNNNNNNNNNNNNNNNNNNNNNNNNNNNNNNNNNNNNNNNNNNNNNNNNNNNNNNNNNNNNNNNCATGCACATATGGAGCTGTTAGGGCCATAAACATATTGATATAGCTAGTGACCAATGAAAATTTAGAAGTGAAGTATTTCATAGCTAGAGTTCATCCCTATGGTTTCATAAAATAAAACATTCAAATTGTTGATGGTAAGAAACCTCAATCACTAAAATAAAGTTAATAAAAAAACAAGGAATGGTACGAAGTGTGAACATCGAATAGACAGAATCGGGTACATCGGATATTTTCAGCCTTAATCTTGTTCACATTATTTGTCTTATATTAATGTTCTTTCTTTTCCATTCATACGTTCAAAATTAACTAAGCCTTAAATTGGGGTCCATAAAAATTTGGAAAGTACTCTGGGGAAAATTTTCTTTGGTTAGGTACCATTTCTGGGATTAATCGCTTACGGCTTTGATAGTTGTTGCTTTCATTTCTCGGGGCTATTTGAGCCATAGAAAATTGGTGAGACAGCCCACGTTGCTTCTTGCTTTGCCTTCGAACTTCCTTCTCTATGGAGTATTTCCGCATAGGCAAGATCCGTAGCCGGGTTGTCTGACTACCGTCAGCATGTACCATCAGCATGTACAGTCAGCATGTGTCTTTTCGTAGACGTATGCATGTGTGCTTCACATGGGTTGATTAAGGACGAGACTTGGAAATGCAGTCTATATAAACAGGCATGAGGATAGGTGCTTCCTCATCAAATTAACTCTCTTTCTTCAACAAGTAACTATTCAGTCATC
>VIT_02s0087g00710
TTTAAGACCACACTTCAATCCATTTCCAGGATTGGCCTCCATTCAAGACCACCCTTCAATCGCTTTCCAACAATGCATACGTGTATGTATATATTTTTTTAATCTTCTATAAATTATGACACGGTCAAAATATTTTCCATACATTTCTCAATAATTTTTTCTATTTGACAAGCTATTTCTATATAACTATTCCAAATTTTAGGAAATTACATGATACACTGTAGTGTATATTAAGGAAGGAAAATGTTATGTGACACAAATTATTTCATTCAAATTCTTACATGAAATACTTAATGGCATCATACATATAAATATCGGGTTTTCTATAGAAATAGTGTATTTTAAAAAAACCGTAACATAAAAAATAATTCCATTTTTCAATTTTTGAGTATAATTCTTTTTCGTCTTTTGAAAAGAGGAGTTTAAAAAGTTTTAAGGTAAAAGGGGAATTTGTCTTTTAAAAAGACGAATTCAATACAAAAAGTAAACTTGTCTTTTTAAAAGATAAGTTCAATATAAAAAATGAATTCATCTTTTAAAAAGACGAGTTCAATGTAAAAACAAAATAAATAATGAAAAGTATTGTATTTTTATATTTGTTTTTAATCAATGATAATAATATTTCTTTTAAAGAACATTTTTTTTAAAAAAAGAAATCCATATACCTATTTAAAGAAACAAAAAAGCGGAAATAAACAGGTAATACTGTTTATTTAGATAATTGTGTATCTATTTAAATGATTTTGTTGATCAGGCATGTGAATCAAAAACTAAGTTAACATGATAATCATGAAAATATTATTTCTTATTAATGATTTGTTTTAGCCTTAGCATAAAAATCATTTCATATTTATAAAAAAAAATTCCTAAATTGATATTAACTTTTAAAAATTATAATTTTGATTTCGACTTAAACTTTAATTAAACTCAGAAATAAAAAGAATTAATTCTCTAAACCTATATTTTGAGGTTAAAATAATAATAATAATAATGAGGGCAAAGGTTGAGAAACTCAGATTGGTTCAAACAGAGAGGAAGGTGAAAAGGAAAAAATTGGAGGAAGGTGTGAAAGATATGTATATATAATTCACAAAAGTAAGTAATCCGGAGAGTACGGATGAGAGGAGCCAAGTGCACCTTTTTGTGTTGGTAAAGAGGCATTCTGTTTTGTGAGTAGCCGCAGTCAACAATTCCACACGCTCTTTTTGCAACCCAACTGACACTCTCCCCCTCTCCCTCTCCCTCTCCCTCTCCCTCTCTCTCACTCTCTCTCTCTCTCTCTCAATTCCCAAATTCATGAGCTGTAGAGAGATTCCATTTGTGGGATTCGAGCTGTATTTTCTGATATTTCATTGCCCCCCATCTCCCTCATATCCCTCCTTTCTTATTATAAATACCCCCCTTTTCTTCTCCACTCCTCACACCCATCCTCCACCTCCTCTCTTCTTCACTCTCTCCACCATCATCAACCCACAACTATTCAAACCACTACTACTTCTA
>VIT_13s0067g02050
AGGGAAAGAGCTGAAATGAGGTTTGATTCTCGTAATGAATGTTAGGCAAATTGCATTTGATGGATTCCATTTCTTTCCGGTCTTCAGTCCATAGAGCATCCTCCAGTCTCATCCTTACACCAACCCAACCTTATCTCTTCTCATCCTTGAATGAGCATCTAGCTTTACTTTGGCCTAATCTTTTTGATTTTGAAACAATCCCATTAAGGACTATAAGACAAGGTCTCATCTTCTCAAAAAGTATTCTTTTGTTCTTCACAAAAAATCTCTCAATTATTTGTCCTACGAGGCTGTGCATGGATGCAGCGTCGTTCTAGAGCTACTTTTGGCTTTATTCATAAGTAGATATGCTTTGAACAAACTTGTTTTGCAAGTAACTATCTGTCATTTGTTTTCTTATTACCTAAAAAGGACCAATTAGTCATAGATGATGCATTCAGATAACTAAATTCAAGTTTTAATTGAATTCTATTCGACCAAAAACTCTTTTTTAACTTTCATAAAAGATTTTACACGTCTTTGACTAATTTTATTTAAGAGCTTATAACTTAAAAAAGGATTGTTTAATGTATAAGCATAAGTTCTTTTTGGCTTAAATAGGAAGTCAATTCCTGTTTTAATAAAATCTGTTGTATTATTTCTCTTGGAAAATTATGATGCTCCCTTCAACTCCAACGAAAAGACGAAAAGTCATGCCAAATTATTGAAGGGCATAATATAAATTGTGAAAATAAATTCTACAAACTTATCCTTTCAAATGTCATATCACCTACTTTTATCATATAATATATACACGTGCGGATATAAACATGTGAATTACGGTATTAAAAAACATGATATAGTACGTAAGCTCAAATTCTACAAATTTGAATTTTTAAGAAAATTAGTAGTACAATACAAACCGATGTTTTAATCAGAATCGTTTTCTCAGAGAAATGAGGTGTTTGATAAATTTTTAAAAATTATGGAAATATTTTTTAAATTTGTATCTAAATACTAAATTATTCCTTTTAAAAGTAACCAATATGAATAAGAAATGGAGGCACAAGTAAAGCATTTTTCAGTGTATTACGACTTTCAAGCAACAATCATTCCTCTTTTGTATGGTGTTGCATTTGATAGCAAAACTGTGAAATAAGAAATGTGCCAGTTTCCCACTTCTCAATCTTTGTAGTGAGAGAGAAGGCTAGGATATTCTTTTGTGTTCAACGTTTGATTTTCAGTTGTGATCATGCCTAGCTAGTAGGAATAAGGCTTCTCTACACGCATACTTTCTAAGTAATTTACAAGTTTCTTCCTAACCATTAAAGAAAACTTCAGTAATTTACAAGTTTCTTCCTAACCATTAAAGAAAACTTCAGTAGAAAAGCATCTCAGCCTGAGACTTCTTTTTCCACCAGAATCTCATTCACATTCATTCATGGAAGAGTCTTTAAATATGAAGATCATCATCTTCAAATCCTTACCCACAATATAGAGCTGAATCCAGGCTGCTTTTTC
>VIT_16s0050g01830
GACCGAAGCACTTTTTGTTGTCTGCGTTGAGCGTGGTGGGTGTTTCGATTGGGCTTCGGTATGCTTCTGGACAGACTGTGGGCCTACGGAGGGGTGTGAGTGGCTCCGGGGAGCAATGGCTTTTGTTCCTTTTTTTCTAAATGAATCATTTCAAATGATTCTCTCAATTTAAATTTTTAGAAGTGATTCTCAATGCACTAGAGATGAGAGTTGGGGGTTTAAAAAATTAGAACAACTATTATTTTCACCATAAAAATGATACAATTATGAAATCAAATGATTCAGATTACATTTGGTGTGAAAAATAATAATAATATTCTTAAATTTGATTTATCCAGTGAAATATAAAAATAAAATAAAATATAATTAAAATTAGTTAAAAATTTAAAATTATATAATTTTAATATAAAAAAGAAAAATAAATAAACTAAATTAAAAAAAATGTAAAAAATAATTAATTTTTTTTTTTTCTATTTTCCAAAAATCAAGCATAGGGCAAAAGTATTGTTTGAGAGGATTTTCCATTTGTCATTCATTATCGTGTTAGAATACCCACTAGAGAGGAGACTAAAACTAAAAAAATTACTTAAATCAAAGCTTACTATGGTTAGAATTTTGAATTCTTTGATGTGTTATGGTTTGTCGTCATTCGTATTTTAATTTTTCCTAAAATGATATGCACTTAAGATCTTTGGTTCTTTCGTGCAATCAAACACATCCTAACGCTATCCACTCGTCATGTATTTCGGTGTCGACCTGGTCACTGCCCAACCGCACTTACAAGATCACACCAACACTATCTATCCATATATTAATATTTGATGTCGGCATATATACAAATATTTGATGTCGGCATGGCTTAAATTTTCAGTAGAGTCTAAATTTACTATTACAAATCATGTCCTAAAATAAAAAATGGCAGTTTCAAACGTTGGGAGGAGTGCACTGACATGCAGGAGAGGGGAAAAGGGCGCTTAATCCGATCTGTCCCACTTTCAAAACCATGCTAAAAAACAAAAATGAAAAAATATATATATAAGTAGCCCCGGAAGAACAAAGAACACAGCCACATTCGCAGTTATAAACCTGTCCAAACAGAGATTCATACATTTCTGTGTCCAAACCTCTACACTTTTCTAGTGAGAAGTTTCTTCATCAACGTGCTTGTTGGTGGGTCTTTTGTTGAGTCTCAATTCTTCTTGGTATATATGAAATTATGAATGTCTGTGAGGTCATGTTTCTAGGGTGGGTGTGTTGAGTTGTAATAGTATGCCACTTATCTGGTGTGAAAACAAATGTGTTGGGGATGAAGTTTTTCAGGAAAGAAATCATTTTCTGATTGGATAACAGGCCTTTGGTTGATGGGTTTGTGTTGTATGCTTGTTTTAGTGTGATCAGTGGGCAAGAGTATACACGACTGTTGTTTGTTTTCTGTTTGTTTGTGTGTTAAGGTTGGATGGAGGAGCCGCGCGCATAGTTTCCTGGTGGAGGCCTCAAGTG
>VIT_13s0019g05010
AAACGGTCACTTAATTGTTCACAAGTGAATAGAAACTTTTTCGGACTTGAGAAATATATTATTGATTATTTGTACTTATCATCATGTATGAGCCATATTATTGATAATCTCAAATTTATTTATAAATAATATAAAAATTTATTTAAGGTAAAATTATCCACTAAAGATCTTTGAGATGAGTGAATCTTCTTATAGCCCACTCTATTAGGTATTTCTCCCTTATGGGTTGTTGACTTAGTTGTTCATATAAGGGAAAGTGGGTTGAAGGGATCAGAGAGATAGGGTAGATGGCTGAAATTTGAGGCACACATGGAAGGTTAGGATTTTAATGGGTCATGCAATAATTGTTGGCAATTACAGAGAAGATAAACTCATTTGAGTCGTATCCATTTCAGATAAGGCACATTCTAAACCAATGAAAATGGACCAAAAAAATAAAAGAAAAAGTTACCAAAAAAAAAATCGTAATAAAAAAGGTAAAAGGAAAAAAAATCAAATCAAATTATTGAAAAATGTTCTTTCCTTAAACTTTCTGTGCCTTCCTTTTTTGAGAAAATGATATTTAATATTTTCTTCACTCTTTTTTCTATATTTGATTTTTAGAAAGTAAAATTTTCCTTATATTTTCTTTTCGGAAGATTTAAGAAAATAATTTTTTTTTAAAAAAAGAAAAAATTTGAAAATTTGAAGGACAAAACTATTAAATTAGAAAAATAATAATAATAATAATTTCCGCCAAATTTTATCCACATTTTTTTTAAGGACAAATGGTTAGAAAAAAATCTCTAAAACATTTTTTTATTTTTTTTAATGTTTTTTTTTTATTTTTATCTTTTTCATAGAATTCAAACAAAAGAAAATCATTTTTCCTTGGCAATTTTTTCTTACATTGATACTTTTCATTAATTTAAAAAGTGAAAATAATTAATGCATCACAGGTTCTAAGCTATGTAGGAATAATTTGCTCATGATTGTTTAAATTCCAGAACAAAAAAATTAATTGACAAATTTTTTCATGCGTTTTGTTTGGGAGTACGTGAAAGTTTCAAATGTAAAGTATTTTTCATAATTTATTAAATTAAAAAACTGAAGTTTTATAAGAATTAGTAAATCAAACTTTGAAAATTTTGTTTAAGAATTATGAAATTCTGGTCTCATCTTTTAAAGCAAACTCTCCTTTTTCATTTGAAATGGATAAGAAGTTTTTGTAAGTTTTTACTCCTTTCCTTCTATATATATTTTCTATCCATTTTCTTTGGGTTAAATTTAGACTAAAAATTATTTGAAATGGATAAGATTTTTAAGAGCTGATCTCCGGTAAACATGCCTACAGTTATTGCGTATGTGATACACCAGCTTTCCATGTGTGCCTCAAAATGCAACCATTTTTCTATTACAAGACGACAGCTTCTTCTCTCTCTTATTCACAAAATCGTGTATATAAATTGACAATATATTCTAACACAAACTTGTTACAAGTGTAGTATTCCACCAGAGAAA
>VIT_08s0007g02370
AACACAGCATTGAGATCACCAAAAACCATAATGGTCTTTGCATCACGGTTGTGGTGAAGCCCAACATGGAAAAACACCCATTACACTGATGCTTCTCCAAATAATTTCTGCTGTCTAAATCATTGGATCTTCCTCTCAACTTTACATGATTGGAGAAGATATCACGCTTTCACGTAACAGTGTGCCAGCTCAGTTTTAGATTTTTAACGTTTACTCTCTCAGCTATTGCTTTTCATGGGTAGGGCTATCAGTCCTCCGGCCCAATCAATACTTTGGACCAGCCCACTATTTGTCTTGAATTCCTTTTCACTTGCCCTGCCCCGTATGCCACCAGACCGCTCTATTTTAAGTGCTTTCAAAAACAGTTTTTTGAAATAATTTTCGAAAATTATTCTTTAATGTTTTGCAAAATAAAAATCAGTTTGAAAACTTGACATGTTTTTAACCTAATTTCTATATTTTTAAAAATAAATTTCATATGAAAACAATTAAAAACCATTAAAAGAATGGTTCTTTTGAAAACATCACATTTTCTATGTTTAAGAAGAAAAAATTATTTTCTATTTTTTTATTATTAAATGTGTTTCCTGTTCTTTTATTTTAGATAATAAAATATTGTTTTCGAAAATAGCTATCAAAAAGGGCTTTAAATCATCTAAGTTTAGCAGCAATATGGTATGGGCCCGAGACCTCTTCAGCCCTGGTCCTAATCTTTTCCTTCAAATTGGCTACCTATTGCTTCTCGATACTGCATCTGGGCCGTGACAACAAGGATGCCCATGGTGGAAGGCGATGGATCTCAAATGGCCCAGTTTTCAGTCACATTTGGCATTGAAATAACCTCAAGGCCTCCTCTTGCCTGAACAAGACTCACACTGCTCTAGAAAATGGGCTTAGATTGGTTCGTTGAATTTAATCTAGTCTCTCTGTTTCATTGAATTTAACCTTGAGCTTGATTTTGGCCTATGATTAGGCCTGCCCAAGCCTGTGATCTACCTGGGCTCTCCTTGGCGCTGTATATTATAGCAAAATGCGAAATAATAATGATCAAAAGCTCCCGCCTATGACACCTGGATCCTAGTCCCGCGGAGGTTCAGAACTCTAGAAAACTATCGACTTGTTGAGGGGGCTTGAGAATTACAAGCCATGTGAATGGGCCAATTTATTTGCAATATCCCAGCATCGTTAAAATGGGCCTTGGTTCAAGCTCCTAGTCCACCATCCAATGGTATTTGGGCAGCACCCCAGATGATTACGCCATTTTTTTTGGGCCCACCCAAGTCAACGATCCAGACATCGATGCCACGTCATCACTACTCCATCCCACACGTCATTTTTACTCTTCCCCACAGAATTTTCTAATGATAAATTTGTCGAATATACACGTCAGCATTAATCCGTTGAGGTTACCGGCTACCTGCTACAGGACGCAAGTGTCTCAGTTTCTTAAAAGAGACAAAACGCTGAGGAGGAAGACTCAACAGAGAGTGTTGGAGAAAC
>VIT_08s0058g01100
AGTCCACATCAACCCTGCTATTGGTCATGCGTTACAGCTCATTTGTATTATCTATACACAAAAGAATCTGTGTATGGCGTGCGACAGCCGGCCTAAGGCTGCACAGAAAGGAGGCGTCTTGGTTTGGTATGGCGAATTTGTTGCCCACCACCAATCACCGTCTTCGGCACCCATGAACATTTCATCCTCTTTATTCCACCATTGCGTGCTTTTATTGAATTTTCCAATCAGAATCATGATTCAAACATGCCATATTTTCGCTGACCCAAATTTGACCACATAGTGCCACGTCCACTAAGATGAAATTCACTTGACCAAAGTTTACTTATTACTAATCTCTCTTAAACCATATTCTGTACTTATTGCGGTTATTTAGTTATTTGGGAGAGGATAATTATGCCCTTAAGATTATTCCAAAAGTTCATCACGGGCAAAGTTCATATTCTAAACACCATAAAGGTGGGGCTGACCATGTTTGTTTGATTGTTTATTTAGCAACTTTTGGAAAAGAAAACAGGAAAAAGTAAAAGAGAAAATAAAAAAGTGAGATTGCAACAATTTTTAGTTGAGAGTTGTACTAGTGTAAGAACAAGTCCACCAAACTCATAACTAATATTTGTAATCTGCACAATATTTGACCATAAGTTTATTGATCCACAGTTCAGCGACTAATCTTATAAGTTTAACTATTCTTAACCATTGAAACCATTAAATCATTTTTCTAAAAGAAAATAACATTTATCTGCGTTAACTATTGTGAATAAGTTATACTTTTCAATTTCAAAGGTTTATTTGTCAATTGTGTCGTGTCGTATTTGTCAACTGTGTTATGTTGTGCTTGCCAACCATGTCATATCATGTTTGTTCATTATGTCACGTTTTATTCGCCAAAAATTACCATTGACGATTTAGAAAACTTGATGCACAATCTAAAAAATGTAGTTGCTATTGGTACATTTATTGGCTAGTGGAATAGTTGAAAAGTTGATGTAATGGAATGATGGGTGTATTTTGGAAAGAGAAATGAAGGGAATAATTGGGTATGTTTGCTAAAATTTAATTTCTAGAAGAATTTTTTGGTTATGAAATATTATTCTGCATATACTAGTATAATAAAATGGGGTTTTGGAAGGAAACAAAGTTGATTTAGAGGACCCAATAAACAAATTTGCAGTTGAATTGAACTGCTCAATTTTAGGCATTGAAGGAAAACAGGACCTCAATTCTTACCCAGTAAAAGGCCAGCCAAATAGAAAAACCAACTCTTATTCCAGAATCCAAATACAAGCAAATCCAGTCAAAACCAACCGTCCTAGCTGCCGTTTTATTTTATTAATCTTCTCTTCTAAGAAAATATAAAAGGAAAAGGAGCACCAATTTGGTAGTAGCTGTTCCGCAATCATTCAATTCTTTCTTCAGCTTCAATCAAAAGAATTCACAAGTTCGCATTGGCTTCTAAGAATTTCATTCACTCATTTTCTGATTGTTTCTCGTCAATCT
>VIT_00s0199g00270
CCCAGGAAACCGTGCTCCAATTCATCCGGAAGATTTGGAATATCTCATCGCAGGAAGAGTAGAAGGTCTGCTTAGCTGAGACAGCAGATTGTTACTTGATTTCTTCTCATTAAATATCATGATAGCCTTTCCCTTTTTCCTGATAATTTCTGGCTGTTAGGAAAAAGACCTCTTGTTATTTGATGTAATCGGATCAAAATACTTCAATCGTGTCCCAATATAATGAATGATAAGGCTTTGTCCAGTTTATTAGATACAATTTATTGTATGAAAGTGTTGGTAACGCTTGACCTAACTTTTGGACCAAATTAAACATATCTCTTAACATTCATGATAATTAAAAGATTTTTTTTATAAAAGTGTTATTGTCTATTACATACAAAAAGTTAAGATAATGTGAAGATTTAGATATTTACAAATTGAAGTGTTAAATAAAGTTTAATCATATCAACACAAAGAAAGGATATTGATATGAATATAATAATGTAAGGTGGTGTTTGTTTTTTAATTAAATAGAAAAAGTCAAAATATTTGATTTTTTTTATTTAATTAAAAATAACCTGTTTACCTCATCCAATATAAGTAAACTGAATATATTTTGATTTTTTTTATTTGATCAAATATTTTGATTTTTTCTATTTAACCAAAAAATAAACATCACCTAAATCTCTTTCCAACTATTTATACAAGAGGGAACATACTATTAGGAGGAAACTTTCCATCAATAGACTGGCGTGGAATTGTTGCAACTTGCAAGAGACTGCCCTCAAGTTTTCCAGGCGTGTTTGAGAGCCATCATGTATTCTTCAAATTACTAAAAAATGTTGTTAGGACAATAACATGGGAATATGATCGAGGCTCACTCCTGCCAAAAGATGTGTTGGAACCTTGGAAATGGGGAGAGAGGCATCTTTCTTCAGCCTCCAGCTGACATATTCATGTGTAGTGATGCCAAGCTTGGAGGGACCGCTTCACCTCTGTTGTGATCCATCACCTCAAGGGACACAGGTACCAAGATTTAGGGTGTCTGTGGGGGAATATTTTCAAAATCCGTTCTTATTTTTTGAGAGTAATATTTAAAAACAATTTTTTTTCCTAAAGTTGTAATGCATCAGCTTGAGGGAGCCAGGGTACCAAGATTTAATTGATTGGCTCACGTTCTACATCTGATTGGACAAGTAAATAAAAAAGGTTCAGCATATCATACAACCAAATGCAAATCGTATGAGAATTTTGAATGAAAATTGTGCTTTTAGTTTGTAAAAAGGATATTGAATAGTCCCTATAATTAAGATCAGAAGTAGATGTAACACTCGTGGACTTGAAAAATGGCACCTCCCGAATGGTGGTTACTCACTGGGGCCCAAACACATAATGCTATAATAATTAGTCAAAAGTGCCACGAAAAGGCAACTGCGGGATCTTCAGCACCAGCGCAGGCGGACACGCTTCTGCTGAGAATATCCTCCCAAGATACAACAGTTGACTGGAGGATTGAAA
>VIT_18s0122g00410
AATGTGACTTTACGTTTCACTATTCAAAAAAAAAGGGTTCCCAGAAAGGGATAAGAGACAGCCTTTTGTGCAAAATGTTAATGAGGAGAGTGGGGCCAGCCTGACAGACTCAGGGGAAGCGCGTGAAAGAGGCTTTAGGGTTTGAGATAAGGACTTCCATTTTTGTACTTTATCAAGGGCTCTTCTTTTCTCTCAGTTTTCTCCATATTAGAATTGATGGAAACCTCGTGAGAGGCCATGGGCCTGGTCCCTACTTGCTTTCCGTTTCTTCTGTTACAATGCACCCTTTTTTTTTTTTTTTTTCTTTTTTTTTTCCTTCTTTTTTTGTGGTGTTTTCACACTTGTGCTCCTTGTCCTCTGCTTATGGGCTTTTTTATTTTATTTTCTAGTGTGAAATATGTTTCAAAAAATCATTCCCATCTTTGAAATTTTCGAGAAAGATTTGGACGTGAGATATAAAGAAAGTTCCATGATGACGTGGAATACCAATTATATATCACCCACCTTATAAAAATAAATTAATTATGGATTTAGATAGATTTTGATTTTTTTTATATTACAATTTAATAATTTTTATTGAAAGTTGAAGTTGTTATTTATGGTAACTATATTTTCCTAAAATCTCTCCCTTCTTTAAATTCTTACCTATCCTAAACCTTATCATACTATCCTAAGATTCCATTTAAATCGGCCACCTTATTGACCACTTTAACTCGTATGTAAGGAAGCAAATAAAATATCTCAATGTAAACAATACTTTGGCTCAACCCTTTTTGAAACAACCCCACTCTTTAATCTTTGTATGTTTTAAGATATCTAATTTATTTGTTCGGTAGAAAATTTTAATAAAATTATTTATTTGATATAGAGTTAAAGAGCAGGTTTGACAATAATTATGAAAAGTATTTCTAATTTTTTTTAATATTTAAAATTTTTTATTTTTTAAATATTAAAAATACTTCTCAAAATCACCATAAAATACATTAAAAATTATTTCAACAAAAACATAAAAGCTAAATTGCATCCCATAATTAATTATTAATCAATTAAAACAAATATTAACATTATCTCTAGGTATTTTAAAGTAAGGGTTATCTAAAGTACAAGTTTGATAATTTTGGTTTGAAATTTAATTTGATTTGACTTGATTTTTTTTTCCACATAAGTGTTCATAGATGTGAAATGATAAAAAAGAAAAAAATGAATTTTTATAGTATTTATGTTTAACAATGATAAGGCAATTTCCTTAAAATAACTTTTTCCTTTTTAAAAATTGAATATAAATATAAATTTTTTGTATATTTCCTTTTAATTGGCCATTATTTTATGGCATTTCATAAGGTATAATTTTCAGAAAAGAAAATAATAAATACAATTAAGGTAAAAGTGGTTGTATTTATAAAAAAATAATAAAAAATAAAAAATAAAAAAAAAGCTGTTTGGGTGTTAGACTGTTAGTTACATCCGATAAATATCCGTCATCAAAATTATTTTGAAACA
>VIT_02s0033g01380
TCTTGTTTCCAACCACAATTCAGGGAAAATATCTAACCTAAGCCCACCACGGGGATCCATTCCCTGATTGTCTATAAAGATTGCAATCTCACAAACCGGCCATTTGATAAGAGAAAAGAATTATGATTTTCTTTATTTTCTCATCCTGATTTTTTTTTCTTAAATTTGATAGGAATTAAACTTGTGGGTGTTGGGTAAACCGACTTAATAACTTAAAAGGATTTAATTTAAATCATTAAATAAATTATGTATATTTGATAAAATAACTTAATAATATGACTTAAAGTAAAAAATATTACTTTAAGTAATAAATAAAAGTAATCAATTTATTTTTAAATTCACATCTTTATTTTACATTTTTATTCTTATTTATCATAATTACCTCTACGATTTTTTTTGCTATTTCATGATCTTTACTGTTATTTGACCTCCTTTGCCCTAATTATAATTTATGAAAATAAATATATCAATTTATGAATTTAAAATAAATTTTAAGTTAATTTTATCAAATAATCTTTTAAATAAAAATGCACATCTTAAAATAACATTTCTAAAGTGATAATCTTTGAATGTTATTATATATATAATGTTATGTTTATATTTAGTTTGTTAAATAAAAAAAAAATGGTTTCAATGTCTCATATATTTGTCCAAAATAAAAATTATATTATATTCCAATATTTTTTATTAAAATAAAAAAGAATTTTTTTTTTTACATTTAACAATATTTATGAATAAAATATTTAAAATTTATAAATAATCCTTTTATATTATGTTACTTAATATAAACAATAAATATATATTATTATTATTTTATATTTTTTTTAGTTCTTTTTTCAACCACAGATTTATTTTTTCAATCAAAATTTTTTTATTCTTGTAAAATAAATTATATAAAAATAATAAAAAATGATTAAAAAATAAATTTATTTTATATTTTCACTAATCAAGATTAAGTATCTTGAGTTAAAATGATTTGAAAACGTGTGATAATATATTTTATCACTTATCATATTTTATATTTTGTTGGATATACATATTACATCCAACCAACCAAATACGAGATTAAATAAAACTAATATATATATTAACTAAAGACTTCTACTCTACCCATATTGTATTAACTTAATTTCTATCCAAATATTTCAAGAGATCAATCTTAACCTTTAAAAAAACAAATAAATAATAATAATAACACAATTGTAGAAGGTTGCTTAGTTACCCATTGCAGAATATTGTTACCCACCTTAGAAAGTTGTGTCCGAGTCTTGCAAGAAAGCAAGTCAAACCTGGAAGTCCATGGAATCTGCCTCCCAACTTCTAGGCTCCCCCCATGAACTCTTCAAATCGTGGACAGCAATTGTAGCTAAGAACTATCCATCTATATAAACCAAAAATCATTGCTCAACAAATTCGTACAAACTCAAATCATTCTTTCAAACTCTCTCAAGTGTTGATCGATCTTTTTTCCTACTGTTGCAATTTTTGTCAACTCCGACA
>VIT_18s0001g02100
AAAATTTTCATCCACATGTAATAGGCACAATTTTTACTGTTGCTTTGTGGTACTGCAGTGTCTTGTTGATGGAGCAGATGAGTATCTGCAGCTGCTGGATGTTGCCAGCAATGCAATGCGAGCTCTTTGCAACATGCCAGAAGAATTCCCTCATGAGAGCTAGGTAGCAAGAAAGCAAGGATCATATATACTGCATATTCACCAAATCATGTAGAGCTGGATGATCAACTTCCTGGAATGTTTCAATCTGTAGAAGTGGTGAAATTGTTGAGGTCCAACTGCTTTAAATGGTTGTGACATGGTTAGGAGTTGGACCTCTCAACTCCTGGCCCGAGCAGAGGAGTCAGACGGATAAAAGGTTCTTCAGTCTATAGGTTTCTTGCTTTATTTAATTGTATATCCTGCGGATGGAAATGAACCCAACTCGAACTACAGGAGAAATGTACTCTGTTTGTGACTTTTAAGTTTAGCTATAAACCTTGTTCTTTTTAGTACTCCCTTGAGCCATGAGCTCAGGCACGCTCCTGGCTTCCTTACTTCAATATCTTGGGGGCCCATGTACTCAGAAACCGGTGAATTTTGAGCATCAGAGTCAGGGAAAAGGACCCATTCTAGCGCTACTGAGTTGATGATACTCTTTTGAAATTGAGATGCGCCGCCTTAAACGAAGCGTGGATAACGGGTTTGGGGTCGTGGCCGGGTGGCCCCAGTTAAATATTAGTAAATTTGATGGCGTCTTTCATGGGCATAAACTTGAACACTAAAGCTGAATCTGTCCAATTAAGGTTTGTTTTTTCATGGGCATAGACCTGTAGTCCATGAAGCTTATCATCCGAACCCATGAGGGGATGTTGACTCAAGCTTAGTAGTGGGATAAGTGATAGGACTCCATTATCAAAGTCCCACACTGATACACAGTGAGAATATGGTATGATCCAACTTGCTTAAAATAAAATAATATTTTAAGTTGGTAACCAACCTATTCCAGTGACTCATCCAGCCACCAATGCCCCTATCAGACAAGCATCACTGTCCACTTCAAGGTCACATTTAAAATAGGAAAGCGCAAGTTCAGGAGCCATGATATCGGCCAACCGCTGATTTGATTGAAAGCGGGCCTACTTTTAGCACATCTGCAGGCTGCATTCATCTCCACACCTTTGTATTTTCAAAATCCCAACGTGACTTCCAAGCTTTTCCGCCACTGTTCAAAGTTACGTGGAGCATTATTCATCCGTTGATGGGAACTTATTACAAAACGCTCCTCTCCTACATGCCACGTGTAACCAATCTTGGCATTTTACGTAGACAGTCAACTGTGTTCATGGACTCGTGAAGCCCAGTTCGGGCCCGCCAACCCTTCAATCCCGCCGAGACTAGTCTATTCCTTCGTCTATATATATATATATGAGAGAGCCAGTAGAGATAGAAATAGAGTTTGTTATTTTCAGTTATAGTAATAGGAACTTTGTAGGAGAGGTTTTTCTTTCTCTGTGAACC
>VIT_08s0058g00430
CTTAAAAATTAACAAATTAAATATCTTAAATTAATAAATTATACAATTTTATATATTATTTATATATTATATAAATTTATTATTTTAATATTATTAATTTATTAATAAATAAAACATTCATTTATAATATCTTCTATTTATTAATTTATGTTTGTTGAAGTAATACTAGATTTTTAAGTTTAAATATAAATAATTTTTTATTTAAGTATATTTTTTAAATTTCAATCATAAATTGTGATTTAATAGTTTTTAATTAAATTAGAAAGTAAAAAAAAAATATTATAATTGAAATCTCAGTTATTAACTACTATACTATTATTTCGATAAAGATAAATTTATCATAATATAAATAAATTAATATCTTAAAAATTAAAAAATTAAATATCTTAAATTAATAAATTATACAATTTTATATATTATTTATATGTTATATAAGTTTATTATTTTAAGATTATTAATTTATTAATAAATCAAATATTCATTTATAATATCTTCTATTTATCAATTTATGTTTGTTGAAATAATACTAGATTTTTAAGTTTAAATATAAATAATTTTTTATTTAAGTATATTTTTAAATTTTCAATCATAAATTTTAATTTAATAGTTTTAATTAAATTTGAAAGTAAAAAAAATATTATAATTGAAATCTCAGTTATTAACTACTATATTATTATTTCGATAAAGATAAATTTATCATAATATAAATAAATTAATATCTTAAAAATTAACAAATTAAATATCTTAAATTAATAAATTATACAATTTTATATATTATTTATATGTTATATAAATTTATTATTTTAAGATTATTAATTTATTAATAAATAAAACATTCATTTATAATATCTTCTATTTATCAATTTATGTTTGTTGAAGTAATACTAGAATTTTAAATTTAAATATAAATAATTTATTATTTAAGTATACTTTTAAATTTCATTCATAAATTGTAATTTAATAATTTTTTAATTAAATTTTAAATTTAAATAAAAATTAACTAAAGCCGCAGTTGGCAACTACGACTTTAGTTAAAAAATGAAATTGTGTTGGCAACTGCGGCTTTAGTACAAAAATGAAGTCGCGTTTGTCAACTGCGGCTTTAGTACAAAAATAAAGTCGCGTTTTCCAACTGTGGTTTTAGTACAAAAATGAAGTACAAAAATGAAGTTGCGTTTCCCAACTGCGGCTTTCACTATAATGATGAAAAAAAATATTTTTTAATGATGTGGAATCTACGTGGCATCAAAGAGACCATTTTGAACAATAGTTTAAAAATGTGCCTATTTTCAACATTAAGTTTAAAAAATGGGCCATTTTGACCCAAAACTCTAGTCGTGGAGTGAAACCGTATTTGGATCGCTACGTGAAGCAGATATTTGGTCAGATTCCATGGCATCTTGGATAAACCACGAGCTCGCCACACGCCCTCTACACGTGGTGCAACCTCCTCCCTCCACCTCTGTTCTCATCCTACGCTCCAAAATGAGCCCCATCAGA
>VIT_17s0000g07080
GATCTAACCATAATTTAAAATACTCATAGCAAAAAATAATACACTCAAATATTGCATTTGGAGTATCACCAAATGTTAGTTTATAATCAAAGAACCAAAATAAGTCCGACTATATTTTACTAAAATATCAAACTCATTATCACATCAAAGAAATATTATTTAAAATGGCCCGTTCACAACATCCAATGGTAAAAGGTGTTAGAAGTTACTAATATATTTAGTTAATATATTAGAATTATATACTATTTAGTTATTATATATTTAGTTACAACATTAGAATTTTTTTTTTTTTTTAGAAGTAAGAGTAAAATAATATTTATTTTCTTTTATTAGGTTTATTTAAATTCTAATGGTGTTAGAGTTATTTTTAAGAGAATTTATAATAAGAAATCCTAATTTTTTTTCTCAATCTTTTTCTCTTTGAATCTTTTTTTGGATTTCAACTTGGTATGAGAGCAAAAATGATATTTTAATGAGACTTTTGATAAGTGGCAATGGAGAGCTACATAAGACACTTTATAAAGACAAAATACCAAGACAAGTGGCAAAAAAGACAAAATACCAAGATAATCAGAGACTTTAGCTTTTAGATAATGTATGAAATACACAAATACAGTAGAAGGGAGGGCTCAGCAACATCAATACAGGCTTATTAATAACAGAAACAGACAAATACAGCTGATGATACAAAAGACGAGATTCAAGCTACATAAGAGTTTGTATGTAAAAGACAAAGGAAAAACGTGATGATGACTTCCTCATCATATAAAACAAAAGATATATATCTTGATGCATAAGCAACACTAGAAAAGAAGAAAAAACTGCCTGAGAAGCTTAGTCACAACAGTGATACGTATTTGTCTTAAACGTTAACAGTCATATAAAACTGTGAGATGAAAGGCAGCCAATTAAATGAAATTCTTAAATATGCTTCCAGAGCCATAGAGGACACTATATAGACAAATTAACCACGTAGCAGATTACACCACAATAAGTGTGGGCCAGACCCACAAACCCATAGCTTTGAGATAATAAAAGAAATTCATAAATCAGAGATGGACTTTGTTGGGCTTGCCGCCCGTATATGGGTTCCAGCCCAGGGAAGAATTTTTTTTCAAAACCACGTGTTGGGCTGGTCTGGCGGCTGGTTTCTAAGGCCAATAATGCAGCAGCTAGGGCTATGTTTTGCGAAGCTGTGGAAGCATATGTGTGGGCGGACGGTCTTCCCTTTCCTTGCATTTCTGAGACGAGGGTTTTCCATCTCTAGTGTCGGTGAACTTCCACTAGTTTTCATTGTTGAAAAAGCTAGCGAGGACTTCATATTCCCTTTGTTTTTTGAAAGGGACAAAAGTTTTGCACCTCAATTAGGAGGGCAATAGGTATAAAATTCATAAATACAGTTCCATGGAGGGCTCAGGCTAATAAAACAGTATCAGTACTAGTGAAGCTTGGGATCAGAACAAAGAGAAGGGTGGAAGTGTTGGCAAGTTAGCAAGGACC
>VIT_08s0058g00150
GACTTTCTTTTATATTTTTTAGGATAAAAATCAAGTATAAGTAAATAAATTTTTTTTCTTTTCTTGATATTTTTCAAGAATTACCATAGCTTCTTGTTCTAAACCATGGCTACATACAAGCATTGACAAATACCAAGACCAAGTTGTCACAAAGGAGTGGCAAAATTTCTTGTATATGGTTTCAAGAGCTCAAAAATGAGAAGGAAAGGAGCCTGGCAAATGTACCCTTGTACAACAAGTAATCCATTTTCTTGATTTCTTTGCAATTTCTAAGAGATGACGCTTAATTTGCCTGTATGAAAAGGCCTCAGTGGCGTGACATAAAAGATAGGGTTTGACTTGAACCTGAGTTGAGTTATATACGAATTTAAAACATGCCCTCTCCTCCAGGAAATGGTCCGTGCCAATAATTACATTGGCCCCATTTCATAGAATTTTCAAAATTAGTTGCACGGGGATTAATTGATAGGAAGAAAGAAAGTTTGCTTTAAAACTTTTTAATTAGAAAACATAGTAATTTAATTGTAAATTAACAAATTTTCAATATTTCGTTACTTGATTAGAATAATTTTAATTTTTTTAAATATTATTTAAATAAGAATAATAATGAAGTGAGTATTTTTTAGGAGTTGCATCACTTTGTAAGAAGATATATATAAATAAAATATTTAATTTATTTTTTTAGCATAATAAATTAAATTAAATTTATCTGTTTTAAAAATAATTTATAATATATATTTATTTATAAATTATAATTATTTTTAAAAATAATTATACGAGATAGATCAAATACGAAAAATTCTCATATCTACTCTGACGTACCCATGGCACCCATAAACTTAAATAATTAGAGTGGGTAGGATGAGGAGGGATTATAAAACCATTCCATTAGCATCGATTATTTTAAATAAGAAATATTTAATAAGTAATGATATCTTTCTTGTAACAAGGATGGAATGACTAAAATATACAACTCATTTTCCATTATGATGATTAGATAAACATTAAGAATAGAATTTAAAGGTTTATCAATACTTTAAGCGGGTAATAATGGAATTTTCAAACATTGACTTAATATTTTAGCAGCCACTTATCTACGTTTAAAAATTAAAATAAAAATTAAGAAAAAAGACAAAGGGGACAAGTGCATTATAAAACAAAGGGTAAAGTTGTCCACATGATAAAGTATTTTTAAAATAAAGTCTACAAAAGAAAATTGGGCACTGATACTTTATGAAGAGGGAGATGAAGATGAGAATTGGTTGAAATGTCATGGCCTATAGACCATGGTCACGTGCGATGTTAGACCGAAGACTTTCACACGAATTCCGTATCCTCGGTCCTCTGTCACGGCCCTTGCAAACGAAGCTTCCTCCCCAAACACGCCTCCCACCCTCCGACCTCTGCCGCCGCCCCTTCAACCTTTTCACACCCCATCAACATTCGCATAGATATCAGGCCAGTTTTTCTGACTTGAAACTCATCATCAAACTCATAGCC
>VIT_12s0059g01640
TTTTTATAAGAAAATGATAAGGGTATTTTTGTCCAAATGAAGTCAAAATAGGATGGAGGGTTAAATTTCAAAATTTAGGTTTTCAATGATGCTTTTAACCAAATAACCATAAATCGAAAGTAATTTGATATCAATTAAATGAAATATTCAATGAAGGTAATGTAATATCGGGAGTATTCATTGTAGGTCGGTTGTTTGTTAGCAACTTCATCCCTCTTTATGGTGCTTGAAACTACTTTGCTACAGCTCATAATGTACTATTTGATGAGCTACGTACCACTTTCAATGCTTGAACCTGCTAACTACTTGACTTTTTATATCTAAGTAAAGTGAACTTATTATCAATAAGTTTATTTTAATTATATTGGTTAATTAATATAAAGAAATTACTTTTAGATGAATATGAAAAATCAAATATTTTGATTTTTTATATTTAATAAAAAAACAAATACAATATTAGTAGACAATTACCGTTCCTATTTGAAAAATGATTGGATGTGAAACAAGGATAAGAAAATTGGTAAGTGGTATTGTTATGTTTCTAAAAGAGGAAAGTTATTTTTCTAAATATGTGAATATTTTATGTGAAAATTTAGTAGATAATAATAAAATATGGATCGATTTCCAAAAGCTCAGAGAGATGACTTGTTACATCTTCCCAGTCGGGCTATGCTTACATCAAGTCATTATCAAACGTTGCCTTCCTAGTGCATTTCCTCTAATTGACGTGGCTAAAAAGCAAAAAAATAGACAACCAGTCAGCAGATTTAATGACGTGGCAAGAAAAGAGGGTTGCATTTCCACTAACTGACGTGGTTAAAAGCCAAAAAAAAAAAAAAAGACAACCAGTCAGCAAAATCTAATGGTGTGGCAAGCAAAGAGGGTTGGCTGTCACGTGCCCGCGAGTGGTTTCAACAGGCATGCAGCGCAGTCCATAACAAGGGCGCATGAAGTCACGAGGGGGTTCCATCCAATTAAGAGACGACACATCATCATGGGCGGTCAATTTGGATAATTCCAATTTGAATAGCCAAAATAAAATTATTCAAATAATAGAAGGAAAATGACTCGCTTGACTATTTTTCTTTTAAAATTATATCCATATCCACTGATCGTATTTAAAAGTATTATTACATGGAATGTATATAATTTTATTCTACGGTAATTATTATATATACGTGGAATATAGGCCGTAGGTTCAACTGAACCAAGCCGTCATAACCGCCACGTTCATAGTCATCGGCAAACAAATGAGAGAGGAAATAACGGCGTTAGGTTTTTACTTCACAGTTGTCGGCGTCCGCATTTTGTCTTCTTGCTTTCTCTGATCAATTACACCTGGAGTGATGCCACGTGTGGGCATCTTCATCCCGTCTCTCCTCTCTCCATAAATTATACTCAGCCATGAATGCATTGATGGCCTCACTTTCTCAGAAATGGATAGAGAGAAGGGACTAGAGAGAGAGTAGAGAGACTGACCTGCAAGCTTTGGGATCAGCA
>VIT_18s0001g12060
TCCATGTAAATTTTAAAAGGGAAAGGCGGTTTCCAATAATTTAAAAAAATATATATATAAAATAACTTCAACTTTTATAAATATGATTTATCTCTATCAATTTAAAAATATTTTTAAATACATATATTTTTTTAATTATCTACTAAAACGACATTTTACTTGTCAAGTTAATAACATAATCGACAATTTATTTATTTTTTATCATGATAAATTTCAGATTAATAAAATAGGAAATTTTAAAAAATTAAAAATATAATTAAAGCTAAAAAAAATTTATAACTAAAAATATAAAAATAAAATATTAACTTTCGCTTCACTAAATCACATTAGTAGAAAACGTAGATTCAAGAAAAAATAGGAAATACAATAGAATTCAATATTTTATCTTTTCTAATTTTAAAGTTTTTTGGTTTTAATTGTATTTAATTTTTAATTTTTTGTTTTAATTGTATTTAATTTTAAAAAATATTAGTTTCAATTGTATTTTAAAATTTTTAAAATTTTTTATTTTATTGTTGATGACAACTACCAAAATTTTTATTCAATTTTATTTTTAAAAAAAATGATAAAGTAGATTTTTATAATATAGGATATAAAATCATTATTAATTAGAGAATGAAAAATTTTTATTTATCATTGGGGATGTTGGATAATTTTTTGTAAAATAATCTATATCTCATGTTTCATAATAAAAAAAATTATAATATATTTATTAGTGAGATAATTTTATTAAATTAAAATAATAAATTAATTTTTTGATAATTTTATTTAATATTATAAAATAAAATGATATTTTAAGAAATAAACATCTAATTTATAATATATATATATATAATGTTTTAAAATGTTTTTAAACGAATGAAGATATAATTGATTTATAAAAATTGAGGTTGTTCTTTCTATATTTTTTTAAATTAGCGAGTAAAAAATCGCTTTGTAAAATTATTTTTTATGAATTTTACTTTTTAGAAATTACAATATCCATGCAAAAAGCCAGAGGATGAGGTGGGATTTAGAATTTTGGAGGGTGAGATGGTGAAAGGATACGGAGGAAGCAAAACAAAGAATTCAGATTCAGCTGGTGGGCCGCGTCATGGGTGAGGCAGGGGCACGCACGCATTACGAGCACATCCAACGTATCACAGGTCGATTTTCTTGCCTCCCACTCACGGGCCCCCTTCCCGAGTTCATTCCAATCTTTTTGTTATATGTTTTGATCCTTAGAAATGATGAAAATGAACTTATCCCTTAAATTTTGTATTCCAGAACGCATATCAACCGCCTCCATGTCTGCAATCTGCATAACCTAATGCATGGGTACTGGTGTAAAAACTAAAAACCTAAAACTTCGTATATTGGGAAACGTGGATTTGACCAATAAGGATAGAATGCCTACCACCACGACGTCGTTTGGTACGATGGATTGCTTGACAAGTTGGGTTTTTCCATTTGCAAATTTCGGCGCTGTACACACCTGCCAATTTCTGTACCTCAACCTCA
>VIT_13s0139g00100
CTATTAATAACAATCAATAGTAAAAAACTAAATTAATAGAAATCCAAAATTAATTAAAGATTATGAGCCCGATTTTTAGATCCATTTAAAAAAATCTAACAAATAGTTCTAATGGATAATTATTTATTTATATTAAAGAACTAGAATTATTGCTTAATTATATAAAACTTCAAATTATTAGAGCATAAAATAATCTTCTAAACACTTGGGAAGAAAAATACGTATATAAATAACATGATTAGCATAATTAGGTGGAGTTGATTTTTGTGCACATAACTTCTTACAAAGAAGGAACCCTAAAAATAAATGGGTGTACATCATTTACTTTATGTGATAGGAAATTGCCTAGAATGTAGCACTTCTTCAAATATTATTTGTATAAATAAAAATATATATATATATATTATAATTTTATATATTTATTAAAATCCCTTCAAAATTGTATACAAAAGTTGTTGACATTTGTGTCCCCTTCCCCTTTTCTTCCTATGACTTTTCAGTGGTGCACTCAATGAGCAATTAATGCTTGATATTAACATGTTAAGTGTAGAAACCGTGTGGACCTCCCACTAATTGAACCAAGGAATCCAACTTGTTTCTTTTTTTTCTTTGATGAAAATATTTCCAAGTTTCACAGCGAGGCTGATTATTGAACACCAAAGTTTATCTGTGGTATAGATGATGTAACATCATAGATATACAATTTTATATATTATAAAAATTAAAATTAATTATATGAAGTGGAAATTATATGTAAATAATTAAAAATCTTAAACTATTTTATATTATAGAAAAAGTGGATTTTTATTTACTAATTAAAATAAGTGAACGTAAAACTGATTTATAGAAGTTCGAGGTTTTATCTATATTTTTAAAAAAAAAATTAATGAATTAAAACCCAATTTTTTCAATAAAACTCTCAAATATTATGAGATGAGGATAAACATAAAAAGCCTATATTGAGTAGGTTATAATTATATTTTTATAATTTATAGAAAATAGTAAAATATATCATTTTATTATTTGGTATTTTCCGATAAAACTTAAGGTATATTCCCATCATGTAAAAAGCTGTCAATGACCTAGATATCGTCTTATGGTCTTCTCTAGTGGGCATTAGTTAACATTTCACCTCATGAATATGAACGCAGAAAAGCAGCCCACGTGTGGCATTTTCAAGATACCAACCCTGTGGACCAACCTAGAATTACGGAATTAGTCCAAGGACATCGCTAAAGGTCTCGCATTTGGTTTTGTTTTTTTTTTTGTGACTGGAACACACGGTCACTTTCCATCGTTCAGACCGTCTGCACCCTCACTTCCATGGAATTCAATGCCGTATTCCCAAATACTTTTCTTCTCAAGAGTTGCAGAGACTTCCCCTAATCCTTTTTTAGCTACAAACTTTTCTTCTGAAGAATATCTAATATTCTTAAAGATCTGTTGCAGAGAGTTCCCTTAATCAATCCCTTGTTACCTACAAGAAAAGAAAAAAAAAAC
>VIT_17s0000g02700
AAAAATGTTTTTTTTTTTATTTATTAAATAAAGCAATATTATATATGAATATTTATAAAATTAGAGGCATTGGAGAAGGATTTTGGTGACTTGTTTGTATTATATAGCACTAGCCATGAATTAAGTTGTTATTTGAAAATAAATTATTTTGTTTAAGACTTATAAATTATTTTATGGAAATTATTTAGATAGATCAAAACCTCTTATGATATTAGGAAAATAATTAAAATAAAATTAGAGGTGTAATACTTAGATTATGTGAACTTAGTGAGAGGGAAGTTGAGTTGTGTATGAAGAAATTAAGTTAGGATGTCAGTGGAAAAAGTACAATCAACATCGATTTTAATTACATAAAATATAAAATAGTTAAACATCAAATTGATATATACTACATTTCAAATCTGATCCATCAAAATTAAAAAATATTTTTTTAAAAAAATAGAACTACGATTAGAAACGTATTTTTAGTATCCTTTTATTTAATGAATGGTTATTATATGCATATCATTCTTATACACAATGACAATGTGTATAAAATTTTTGAGATGATCACAGGATGTTTACAAAGCTTTTGTGACTAAATTCCAAATGAAAAAACACGGTCTTGTCATCATGGCCTTATCGATGATAAGAGAAGATTGTGAGGGATATTGGGTAAGTTCCTCCTTTCTCTTGATATAAAAAATAACACCAAAATTCAAAAAAATTGAGACAAAGTATAAAGCGAATCAATACAAAACTATGAAATTTATTATACATGTGGCACCACGTACGTTGCCACGTTGGTGGTGCCTTTTCATTAGGTATAGAAAATTATACTTTCACTAGATGGTGCCTTTTCATTATTATACACGTCACATTTTTTAAGGATCGATACGTGGAGAATAAGTAAGTTCAGACCTTTGTACACTTGGCATTTTTGAACAAGGCAATATCTTAATATTTGATCGTGACAAATGGAAATGATACTGAGAACTGAGAAGGCAATCCATGAATGAAAATACTACTGACGTTTATTTGATATAGGGCTCTGTGGAAGCGTACTCCCATTCTGAAGGTAACTTAAACATATCCCTTGAATGTGTCCATCGAATCATCCTAACTGCCAACTGTGAACTCTCTTCATTTATGGCATGTTTATCAACTTCTTTTTTTTTGTATCCTCTTCTTTATAATACTTGTTCAATGGTCCCAAGACTCTGCAAAATTTTGAAATTTGAGACTCACTATTGTAAATTATAATTAAGAGTAGTTGGGATACTTGGGACTTGGGACTTTTTCTATAGGGGTTGAAGCACCATGATGGGTAGTACTACTATGAGATCATTGCTATGTGGACTGCATCCAAATTTTGATCTTACTCCTCGGTGCATTTAATGTTTGCCTACACACCCATCTATAAAATTCAAACTTCTTGATCCATTCTTATCTTACACTGATGCTGTAAAGCTTCACGGTCCCTGCAGAGTAAAGTCTCGAGTCTTCAGTCTGCAAACATCC
>VIT_18s0001g14920
TATTGATTTTTATTTTTATTTTATTTTTTAGAAGGTAAATATTAATTAAACTAATTTTGAGAGCACTAGAAGCTCTTCTTAGTATTCGAAAGCTTTATTTTACAAAACTTTAGTGTTTAACAAAATTTTAAAATCACTTCTTAAAAATCTAGAGTATCACTTAAATGATTTCTATAAAATTACTTATACTTGATTTTTTTTAATTATTATTATTATTTTTATATAATACATCACCAACACTATCAAAGTTGTTGTGTTTGAAAGTACTTTCATAGTTTTAAGAAAATTATTGTTTATTTGTAAATCATTATCAAGTGATTTTTTTAATATTATAAGTGGTTTTAAAAAAAAATTTAAAATACTTCTTAAATTTTATCAAACATTTAATATTTTTTTTAAATATTTTATAAATTAAAAGCGCTTTCTAAAATTATTGTCAAATAGATTCTTAATATGTGTTTGCTAGTGATTGTTGAAAATATTTTCAATATTTTTAATGTTTAAAATTTTTTATGTTTCAAGCGTTAAAAAAAGCTAAAAATACTTTTTAAAATTGTTTTCTAATACACTTTTAATTTATAAATAAATATAAAGTGATTTTCCTTAAAAACGTTTGGAATAGAGATCGTCCAAACCGAGCTATATAAGTAATTTTTTTTAAAATTTTTTAATGAAATTACTACTAATAAGAACACAATGCATTATAAAAACTTTAATTATGCTAGAAATGTATAACATAAATGTTCTTAATAATTATAAAAATAAAAAATTTATGATATCCCGAATATTTTGTATCATTTTGAAGAAATATCCTACCAAACTTAACCCCAAAGATCATGCACACTAATCATCCATGGATAACCAACGACCTCCAAACCTCGCATAAAATCAAATCAAATATAAAGTAGAACATAAAATTTGGAACTCTAATCCATTTGATCATGACAATTATCTTCTTCCCATGATCTGTTCAATCGAGGAGCGCATGCCACATCTTCCATGGATAAACCACAATAAAAGTAGGGGGTGGTGATGTAGAATAGAAGTGATGTGAATATTAGAAACTCCAACACTTGCTGACGTGGCGGACAAATCAGCCACAATTCAAACCCAGGCACCCATACAAACCAGCTTAAGCCGTTAACAGTCGCTTTCTTCTTCCTTGAAAAGATAAACAAAATCCAAATATGAAAGCCCAGAAACTCAGCAATTATAGGGGCAATGTTGCGGTAATTGCACCACTGGCATAAGGCTTGGCTCCGGTTATTACACGTGGACAACACACCGTGTGGAGGTGGCTGTCGTGCTACCAAAGCTAATCAACTGAGGCGGGGTTAACTGCCAACTGGTTTCTTGTTCTTTTCTTCTTCAATTTCTTGAAGCCAAAACGCCCTCACCCCCCTCAAACGTTCTCTCGGCTTTGGCCTCTTTCTCTTCTATTTAAAGAGAAACAAAATACATTGGCTTTTCATTCATTCTCTGGTCGACGTCGTTGCGCAG
>VIT_06s0004g05770
GGCAGGGATTGGTCGAAGAATGGGAAAATTTCCGAACAGCACATCTTTGCTAAGACTCTGAACAATCATTATTCTACGGCCAGAAATGAGTGCCAGCACTGCGCGGACGTGGAATTAAAAAAAAAAATTTACTGTCTCCAAACCCACCAATCATTGGAGACTTTGCAAAAGCCAAACAATCGAACATCTCTATATCTATATATATATATATATATATATATATATATATATATATATATATATATTCTCTCTCTAGACGCTTCACTTTTCAGAGCCAAACACCAATTAATTTTCTTTATGATTCTCAGCTTCTCTCGCTCCGATTTTCAGTTTGTTTTATTTGTGGAAGTGGTGTTGGATCCCAATTATATAAAATATTCCCAAAAAATTCCCTTGGGGAATTATTATTATTATTATTTTTAATAATTTAGGAATTTTTAAAAAATATATATATTTTTTTTCATATGAACTCGTCTCTTCAAGAGACGAGTTCCATAGAGGTATTGTTTTTTTTATATTTGGAAATTTTTTTAAAAAAATATATTTTTTTTTTCATGGGAACTCGTCTCCTCAGGAAACGAGTTCCCTTAAGGAATTGTTTTTTTTTTTTCTTTTTTTAATAATTTGAAAATTTTTAAAAAAATATATATATATATTTTTTTTCAGGGAACTCGTTTATTGAAGAGACGAGTTCCTTAAAGAATTTTTTTTCCATTTCCCTTGAGGAATTGTTATTTTTTTTTTTTTAATTTGAAAATTTTTTTAAAAAATATATATATATTTTTATTTTCAAGGAACTCGTCTCGTTCCTTTGAGTAAATGGATAATTTTTTTAAAAAAATATATAGTTTTTTTTTCATGGAAGTCGTCTCTTGAAGAGACGACTTCTCTTTTGAAATTTTTTTAAAATCGTCTTTTGAACAGACGATTTCGCCTTTTGAAATTTGAAAATATGATTTTGATTTAAAAAAAAAATTATCCGTTCATCCTCTTTCCTCTCTCCTCTCTCCTATCTTTTCTTTTCTAGTTGATAAAAACTATCATATATTTATAATAATTTCTTTTACTACAATAATTTAAACATAATTTTTTTAAATTATCATGCTATTGAGAAAAGTAGAATGAGGTGGATAGACATAGGCAGAAGCTTGTAGAATTCACCGAACAGATGCCATTAAATTAATATAAACGTCACTTTATGTCCTTTAATAATGTCAATCATGGAAAAGTATTTATGACACTGCACGCCAGAGCTTTGTAGAAGCTCCCATGCCCTGTGGAATGAGGTGGATAGACATAGCCAGAAGCTTGTAGAATTCACCGAACAGATGCCATTAAATTAATATAAACGTCACCCAAAGAAACTTCAGGATGAATCCACCCTTAATCCATTACCCCCATCTCATCTTCTATAAATTGGTTACCATCCCACACTCACTGCATCATCAATCGAAGAACTATCAGTAGTAGTGATCTTTGAGCTTGCTCTTTAATACCATT
>VIT_04s0044g00270
AATCATGTTTCTTACTTCTAACCCTCCCATCCCTTGTGATAGCTCCTACTATGTAGATAGTATCGCTTGTCACCTGTCTCATTCACAGCATAAATTTTCGTACATGCTAAGATAAATTGCAGAACAAACTAAAAAATTAACGTGGGATGCAAATCCAAAAACAGCATACTCACAAGCACATGCATCTGCCCCATGAAGTGATAGCCACGCCGATATTAAGTTCATCAGAGCGTTTGTTAATAACATTCATTTTCCTTCCCATACCATTGAGGTGCAGAACCTTCCGCATCAACTTCACCATTGGAAGGTAAGACTCACATGCTGTTACCATTCCCTCAGTTCTAGGACATGCCACTGAGTCACCAGAGCCCATTGCCCTTGCAGCCATCATTGATAACAAGCCAGTTCCAGCACTACACAATAATAATTGAATTGTGACCAATAAGAAAGAAACCACACAGATTCAATTACCCAGAAGGGTAGAGTCTCCAATGTCGATAATCTAATGAAATTTTTTTTTTATAAGAACGGTTTTGGGAAAAAAAGATGTAAAATAGCTCGTAGTTTTATAAGTAGTATAGATATAGATTATAGATTTGATATAAATCCAATAATAAATAAATTAATAATTCATATGGATGTATTTTTAATAATTAATACTTAATAATAAATTCATATCCATATATTTATAAATAATTTTTACATAATTATTGAAATATTTAAAAAAATATAAGTTTATTTTAAATTTATAATTCTCATTTATTTATATAATATTAATACTCATTGTCTTAGTATATTCATAATGAATACTTTTTTATATTCTCTTAGTTACATAATCTTATACCTTTAATAATAAATTTATATGTATGTATGTTTGAAAGTATTAATAATTGTACCTACTAAAAAGGTGACAACAATTAGTACTATTATTATACAATTTTTAAGTCTTGTTGTTATTTGTATTATAATATCATTTATTTGGTAACTTTATCATGATCTCAGATCTCATACTATATATTCAATTACAAATTTATTTGGTAGCTTAACATTTTTCCATGAATTAATATTAGAGCACAAAACTCTTTTCAAAACTGTGCGGAGGTTAGAGGACACATGGCGGGCTTTGTTTGACCAACACTAAACGACAGTGGCGGCGCGATTGAGATCGAAAAATATGACTTTAAAACTGCAAAAGTGCTGTGGGAGTATCAAATTTCACCATGGTCACTTGTCGCTTGGTCAGCACCCATTGCACCGTACGTGTTATTCACTCTCTTAATCGATTTGGGTCAAGAGAGCACTCAGAGCAGAACTCCCACCGTCCCTCTCTATCCTCAGTCATCAAGGGATGAGTCGTTGGCCAATTATGGGTATTCGTGCACGCCAAGTTTAGCCATCTATGTATATATATATATAAAGTGAGGGAACATTAGTGAATATATATATATATATATATATTTATATTAATGTGAGGGAACATTAGTGAAAAGAGAGAGGGAG
>VIT_05s0077g01190
ATAGAGAAAAAGAACCTGCTGCTTCGAGAAACTGTTCTGATTGCTTGCACAGCAGCTCGGACAATCGACAGTTAGGCGGAGAGGACTGTCCATTGATACCACCCAAATCCTCGCCTGAAATGGCTGTAAATGGTGCCTAAGTTATGTCTCAGAACCTTATTCAGCAAGGTGACTTTTTCATTCTGTGTTTTATTCAATTGGTGTATGTGCTTGGGAGAATCAGTCCTGGGCTATCAAATGGGTCAGCTTACTCGAGAAGAAGGAAAGAAACAATCACATAAGAAGGGGATAACATTGGACAACGCCTTTCCCTTGCTAGAAGAGGATACTGTACAGTGCCACAAGGGGCGGGAAGTTCATAGTCTCATAACATGGGCCGGCCTTCCCTTCGTCTGGTCTTCCCAATCCCAATGCTTTCAGCTGAGTAATTGTTGCTTTTTGTAAAACATTCATTAGCACTAATTTCCATTTTCCAATTTTCTCCTCTTTTTCTTCTTTGATTCCTGTTTCCTCCTTTTTCAGTTATGTGAACCATATAATAGAAAAGGGGCACAAAAATATTTGCCCCCCATATAGTTCCTCTTATTGTTCAATTTTGTGGTGGGTGTGAGTGTTAGAGAAGGTGGTTTAGTGAGTTGGTTTGAGGCTGATTTTTCTCACGTGGCAGTGGTAAACAATCAGCTTCTATAAACCATTGTAAATTAGGCTTTTTTTATAACCTTGTGCCATGCAACTTAATGACATCTAAAGGATTCTTCCATTCTTGAGCTTGGTTTCGTGTTTTTGTATGTTCGATACAAACAGAATATAATCTTCAATTCACCTCCTCTGTCGCTAACAAGCAACACGGGGGTATTACTTGTGGGGGCTAAACTGATTTCTCTGTACTCAAACGCCAGACCCCAAATTTGGGACCATCAGTCCGATGGTGTATTAAAGCATTCAACATTTCAAGAATCAATTCGAGTTCCAGTTTGATATGATAAGTACTGCTTTGTTTACGCCAACTTTAATCCCATTTGTTGCTCTCGTTGGATTACAAGGATGACAATATTGAATCTATTTTACATCCTTACTTTGGCAGCATTTTTCTTTTTTGGTTGAGTCTATGGAAGTTGATATTTCATTTCTAGTTTTAGTTGGAGATAAAAATAAAAGGTAAAATTAAATGTGTTTTTGATAGGGTAATCTTAATGTTATTAAGGGAGTATCCTGTATTGCTGGATTAAAACTTTTGTCATCACTCCTTCAACGACGCGTGGTGAATTCGAAGCATCGCCACGAAGTCCGGACAACGGTTGAGGCTAAGTTGACACGTAAGGTCTTGGAAACACGTGTCGTCACTCCTTCCTGAGACCCCTTCTCATTCACCGTTCACCCGCTCTCTTTTCGCTCTCTCTTCAACTCTTAACTGCCATCCGCATTCTTCTTCCATCTCAAACATCTCCCAGTTCCAGTGAGTTTGTGAAGGATTGAAGTGAAAAGGAAAAGGGAAGGAAG
>VIT_03s0088g01180
TTAGTTTTATTTGTCCGAAATGTCCATAATTAATACATATGTATTTTGTAGTTTTAATTATTTGTACCTAAATTTCATTGGTTTGATATCATACAAACATTTTCGAGTTTTAAGGCATCATAAAGATATTATCAATCAGATGATATTCCATGTATATTTTTAAATCTTATTAATTTGTATTTAAATGTATCGATTTCATTTATGTATGTCATCATTCAATAACCTAAATCATCTAGATTTCGAGTGCCTATTCGATAGATTAATATTTTCTTAAGAAAAATTGATGAACAAAATTTTCTATTAAGTGAATTTTCGACAGAGTAATAGGTCACAATAATATAAGATTAATGATTTTTTATAAAGTGGTGGAGAGAAGGCGTGTGAGAAACACCTAGTGTGAACCAATTTTTTTTGGCTTTTCAACTGCCCAAGGCATTGTGGGCTTCGAGTGAACATACTGATGTGGCGACTCATGAGTAATGACTAATGAGAGCAACTTGAAAGGGAGGGGATGGGTACCTTTCCAGGAACCAGGACCTTTCTGACTGGTTTTGCTGAGCTGGGCATCAGTCAACCGCGGCGGCCACCACCCTCTCTCTGCTGTGGTTTCTTCGCAAGACGACATTCTTTTCCCACCGCACACCTTACTCGCTTTGACGAGCGCTCCCAATAGGCATCTTTATACCAATTTTCAACCCTCTCACATGCTACCCCTGCCGCCAACCACCTTTCACGCTTGAGTTTTTAGACATGTGTGACCATCGCAAAGGTTTTTCTAACATGCACGAAATTGTCTACTCATGAACCTATTTCTTCACATACGACAAATCATCTATTTCTATGTCTTCTCAATTGAAACCTTGATTTAAAAAAGCTTTTAAATAATTAAGAATTACTAAAATGATTACCCATTACACATGTCAATGACACACAGTACGAATACTAGACTTTTGTTTTAAAAAACATTAAAATCGCTTTTAAAAATTATTTTTTATAACTGTTTTGCCAAATAGTTATTAAACAGATCTTTAAGTTTTTTTTAAAAAAAAGGTTTATATACTAAAAAGTGTACGTTATATTTTTTTTCTATTTTGAAAATAATTAAAAATTATTTTATGTGTGAAGCGTGCTTTCTTATTTTCTTTTTACCAAAACAGTTGAACAATTACTCTTTTTAATTATTTTAATTTTATAAATATGACTGTCTGGGAAGAGAGTAAGAATAACTCACCGGACAGAAGCGTTTATCTCATGTCAAAGGGTTACGAGGGTGACATGGGAGGACAGATGTCGGAGAGGCAACAGTGACATGCCAGAGAAAGTCCTACTTTGCATGCAAATCTTCCTTCTTGCTACATTTAGTCAAATTTCAAAGCACAGTGACTCAGCCACCTCGTGTTAAATGGTTGAAGCCCCCCTTCCGTCTCCTTTCCATACTGTGTATTATAGTAAAACGTTTAAACACACGTCCTTCCCCTTCCTCCTCCTTTGAACGCCGCC
>VIT_06s0004g04150
TCTTAGGATGCTTCTCTCTCATCCACGTGGTTATTATTTCACATGATTTCTTTCCTCTTTACTTTTAATTTTGCATGATAAAAAAGTGTTTTTACTCGTCACTTTCTTTATTACCCAAATTTTTGCTTTTGTTAAATTCAACGATCGTGTCATATGGGCCCTTGATTCTAAGTCTCAGTAAAGACAGTGATAATAATACCTTTCAATTTCTCTATAGCATATTCTTCATAATATTTTGGTTAAATTAACCTTTTATATCGGAGCCGCATCAAAATGTTGACTTCTGTTAGTTCACAAACTTCATGGGACCTGACACATTCAAGTTAATTTTTTTAAAAAGAAGTCAATGTTGAACTCTCAGGAATGGGTTAAGGTTCCCGCTTCGCTTCATTCTCCTGGAGTCCAAATGCAAGTCTTTTGATGGCTGAGAAGCTGATAAAATTTGAATTGTTTTCACTTTTGGGAAAAGGAAAGGGAAAGAAAAGGGCAAGCAATAGGGACTAGGGAGTAGATTTGCGATAAAAGTGGAGCAGTGTTAGTCTTTTAGAAGGCCATAGGCCCATAGTATATTAGTATCAGAAGTTTTGGTACTCTCAGGGGGCCACTCTGTAACGTACTCGCCCATCCAGGGAGGAACGTAGAATTGAAATGAGCATAAGGCAGCAGCCAAAAGATACGCCGCATCGCCTTGCACATGAGGCTGTACCCTATGGACGTGCCTCATCTTATTCATTTCACCCATCCAATCAATCTTTTTTTGAAAAAAAACTGAACCCCTGTTAGCAGTCAAAGGTTGGTGCAGCAACTCTGTCATATTAGTCAACTCGTAACAATTACGGTGGAGGGGATGGGAATGCTCCCCCTATTCAAAATTTTTATTATTATTAAAAAGGAAAAGTTAATTAAGTTGTAGGTTTAGATTTGATTCAACATAAACCCCTTCAAGTTCCAATGTTGTTAAGACTGGAGGTAGGGTTTTTGTTTAGAGATGTAGAAAAACTCCATGTGTTGGGGCTTGGATTATTAAGACTTCTTAGGACTAAACCTACATTAATAGTCGATCATGTGTTTTTTTAAGGTAGTAGCATCTCCATGCCCAATTTAAAATGATTTTAAGTGAAGGTGCGGCTCATTGGTCAACTCACTTCAAAGCCTGTAATCACCCTAATTATTACCAATAATCTAAGATAATAAAGAAATATATGCAAGGTAAGATTGGGAGCGTACAAGTGGGGGTTTTTTTGTTGGGTAGCTGTTGTCTGGCGCATCCCTATTTTGAATCCTACATTCTTCTCTCTCTCCAGGTCTCCTTGTTCACACTTCTCACCGCTTACCTCCTTCCTCTTCTATATATTTCCCATTTCAAAAGCCTATCCCCCTTGCGTTTTTCTTTTCAGACTGGTCCCTTCAGTTTTCCCGCACTTTCCTTTGCCTTTCTTCTGATTTTCTTCAAAGTCAAGTCAGTTTTTTTTATCAGCTACTGCTGCTGGCCTTGGACCA
>VIT_12s0034g01870
GAAAAATACTAAAAAAAATCAAATATAATTAAAGGTAATTGAAACTTCTATATTTTAAAATTATTTAATCTTTATATCAATAAGTTGAAATAAGTAAAATAAGTTTAAAGTATCAAACAAAAATAATTTATTAAGTTTTAATTTATTTATTTTTATTTTTCTTCATTTTTATTTTTTTATTTTCCTATTTTTTTTTGTATTTTTTTATATTTTTTTTCCAATTTTTTGGAACCAAACATAACATAAGGAGTTATCTCCTAAGTGGATATTTTTTATTTATTTAAATTCATTCTAAAATAAATATTCATCGTCACTCAAAATAAGTATTGTCCACAAAAAAATGATCAAATTAAATAATATAAAATTTTAAATTATTTGATACAATTACAACCAAGATGTTAAGAATAAAATATTTACAAGCTATTGAATGTTGGAGACGTGACACGCTGGGGTGGACCAAGACTTGTTCCCGCTGGAGTTGCTGACAATCTATTTATAAAGATAACGCTTATCTGCTACATCATTTCCTTATGTTTTTTTAACATCTAAAATCTTAGTTGTGAAGATATATATATATTTTCATTGACTAAGAGAATTCTTTTTTTTTTTTTAATACATGGTAATTTTCCTAAATTTTAGCCAATAGACGAAATTAAGCAAATGTAAAATTAAATCAACCGTCCAAATTAATGTCCAAAAATATTGCACAGAACATACACATCTGGTCTTTCAGGGCCAAGGAGACCATTCCCTCAACCCCAGCAAACTTCAAATTTCTCCATTTATGCCACCGTCTCCTCTCTCTCCAACTTGATTGCTGCTTCATACTTTATGGTTGTATTTACTTATTACTTTGATTACATGCAGTTTTCTGATAGTCAAACATTAACTCTAATTCTATAAAAATATTAGTTTGAAAACCATGATGAGATGATGAGTTTGTAAAAGTCAAAAGAGAAGGATAAATCTTCCAAACTCTAGTAGATGGTTATGCAGGTAATTTGATGATTTGTATTGCAAACGAGACAAAAATGTATTGTACAAGGAAAGGTGAGTTGTACAGTCAAGAAGATGGACAATTCTCCTACTCAACCACCTTCCAAATTCTATAAATACTCCCCTAGTCTTCCTCATATTCATCTCTCAAAAGTCTCCCTTCATCTCTTCCATAACATTCAACTTAGTCCCTTTCTATTGTTTCTCATAGAATCAAGGTTTGTACTCACTCTGATCTATCTATCTATCTATCCATATATGTATATGTTAGTAGCCTTCATTGTATGTAGGACATGAGTTTCAAGATGAAGGTTAAGCAAGTTTTTCCACATTAGTCCACTTGGTCTGCCATACCTCATTACTCGCACCTGATTTTCCAAAGGGGAAATGAATAGTGACCTATGGATATGGTTTTCATTATCTCTCTCATGAGTCTTGGCCTTTTGATCTGTGTTTTGCAGGCAGTCGTTCATTTGCTTTCTTTCAAATATACAGATATAATCC
>VIT_11s0052g00570
TTCACGTGTACCTCTTCTAACTCTCCATCTAACCTTCAATATATCAAAGACCTCTCCCTTCTCCCAACCACCAACCTCAGTAACAAAATATGCATTTCCTCAGAGAAAGTCTACCTCTACAGCTCTACTCTCTGAGAAACCCAAGAGAAGAAACTGAGGAAAAGGCTGTGTTACTGTTAATATCAGTGTGTGAAGAATGATGACTATGGAGCTGCAGAGAAGGTTGGCAATGGGGTTTCAGATATCCAAACCCTACCTTTTCCTCACTCTAAATGAACTGGCTCTTTCAGTATTCTTGGTCTTGGTAGAATCTCTGGCTTCCAGTGGCATCAGCACTCTGGTTATTGTGGTTTATGAGCATGTCCTTGCCACCATTGTCTTGTCACTTCTATCTTTCTTCTTTGAAAAGTAAGTCATCAACCCCCTTCACTGTTACCATATGTTTTTTGGATCATTGCTCTTCCAGGGCACCCACCATTCAACTGTTTGAAATATTTCTTTGTTGGGTTCAATGCCTACGTTTTTTCCCCAGTTTTATGGGAGAGTTCCCCATTGTGTTCAAGCATTTTTTGAGTTTCAGTCAATAATTGTATTGCTCTGTGAATGATTGCAGGAACAAGAGGCCTCCTATCACTTTCAAGATACTATGCTATGCATTCCTTATGGGACTATTGCAGTTGAGTAAATTCCCACTACAATTAATTACTACATCAATAATTTTCTTTAAATTAATGTTTCTTTTTTTTTTCTTTCATGTTGATACATATATATACAGGGTTACCCTGTGTCAAATGCTAATGACAATGGGCCTACAATACATTTCTTCAACATATGAAAGCATTGCACTGAACATGGTCCCAACCATAACATTTGTGTTGGCACTGATTTTCCATCAAGAAAAGCTAAGATTCAGGAGCATCAATGGGCAGGCCAAGATATGGGGTTTGGGTATTTCACTTGGTGGAGCATTGGCTTTGGTATTGTGGAAGGGGCCTGTTGTAGTGAAAGCTATGCTATCTATAAGCTTTGACACAACAAGTGATAGTGTCCTTGGTTGGATTATGACCATTGTTGGTGTTCTTGCAACTAGTTTTTGGAATATTTTGGTGGTAAGATCTAAATCTCTTTTTATCTTTTTTTTTTCTCTTTTTGGAAATATGATACCAATGGTTATTTGGTATTTTAAAGATCATAAGCAATAAAATTGGCATATAACATGATATTGCAGAGGCATGTGATTCAAATATACCCAGCAGAAATATCACTAACAGCAATGATGAGCTTCTTTGGAACCATCCAAACAGCCATAGTGGCAGCCTTTGTGGTCTCATCCTCAGCTTGGGAACTTCAGTGGGATGGAGGCCTAATCCTCATCACCTTATTACTTGGGGTAAGAACCCTACCTAAATTCCTTAATTAATTTTTGTTGAAAGTTGAAACAAACACTAATATGAAGGAATTTTTCAGGGAATTGTAGTGACAGGGTTATCATACTATGTG
>VIT_07s0005g05680
AGACACGATCGTCGGTTATGCTGTCACTATAAATATGAAATGAGTATAATTATCAGTATATTATAAAAAAGTTCATTTCCTTGTTTAGATCGATCGTCCTATAATAGGCAAACCCTCGTTAATAATAAAAAGATCTAATTAGTCAATATATAACATTTAACGCTCAAATAATAGACACTTTAAACATCCACTCTTTAAAAAAAAAAAACAACCATAAAAATGAAGTTAATGTCACAAGCCAATTAAGGAAACAATTTATTCTTCGAATTTTCTCATTTAGAATCATTGTTGACTTGATTGTCAGAAAGGGATTTGACTTAGGCGACATTTCCTTCCTATGACATTTTTCTAACATGTTATAAGAGAAAAATCTTTCGAGGACCGCCCGAGTTAGAATAGGGCCAAAAGAGTATGAAATAATTCTATATAATTTTTAGACAAGAAATAAGTATTTATTTTTAATTAAAAAAAGTCCAATGTGCATTGAAAATAGAGTTGAATATGTCCCAATTTATGGGCTAGGTTCACCCACGCCCCCTCCCACCATTGCTTCCATCATGTTCTTAACCCTTCATTTTGCTTTTGAGAAAAAACTAAAGAAAGGATTTACCTTTATCATGTTTTGTGGTGGGAGATTTGTAGCTTATTTGTATTGGGTGTACAACAATTCAATCTCTTCAAAAATAATGGTTTAAGATATGACCTCCAAGATTGGTGTGTGTACATTGTAATTATTGTCCTAAAATTGGTGTTTATTATGCCCCATGATAATATACCTTAGTATAAAGAAATTTAACTTAATATCGAGCATTAATTGGTTGTTAGTTGAGATGATTACATCGTTAAATTTAATAATTTATTCTTATTTAAAATAAAAAAATAAATTTTAATAAAAATTTATAAAATTATATATTTTTATAATATAATATATTGGTAGAAATTTTAATAAAAAATTTATTTAATTGAAAATTTTATTTTTCTTTACTTTTATGAATTTTCAATTTTCTTCCCTTTTAACTTATTTTTTATTTTTGTTTTTCTATCATTTGTTTTTGCAGTTTTCATCATCCAAATAACATCTCATGAATGATTTGCAATTTTTGTCTTATCATTTTAAATTTTAATAAAATTATACGATTTATCTTTATTTGATTAGAAATTAAGAATTTTTTTTATTTACATAGATTTTGGATTTTTTTTTTTTTTTTTTTGTAAAAAATGGGCAGGCGTGGAGGGGTGGATGATAATGGTTATATAAATGGATAAAAAAAAGGATTCAATGAGAAGCCACGTATGAGAGGGCTTTTAGCCAATTCTCACCGTAAGAGGCCTAAATGATTGAATGAAGGTAGACATTCGCGCTGTCCCAATCCATTGAATATTCCCATCAGATTAGCGTATATATATTGACCTCTTCTCTCTACGTCTTTCTCTCTTAACGTACAGAGTTGGAGGCAGACAATCATCTCCTAATTTTCTTTCCCCAGAAAGTGAGAGAAA
>VIT_19s0014g03290
AATGACTAAGGTGGTATTTGTTTTTTTATTTAATTATAAATAGAACTTTAATATTTAATAATGTTAAATATTAGGTTGTTTGTTTTTATAGTATTTTATTTCTATTAAGTATTAAAAAGTAAAAAAAAAAACTAATATATTATTTTTTTCTATTTAGAAAAAATTACATATTTTAGTTTTTTTAATTTAGTAAAAAGTTTATAATAAATTAGAAAAAGTAGAAAAACAAATAATCTAAATTCTGAAAACAAATTACTTTCAGTAAAAAACAAAAAAAACAAACACCACCTAAGTTAATCATACTTTTTTTAATGTGACATTGTCCCATTTAAAATCAATTCAAATTCTCAAATAAAACTATTTTTTAAAACAATTATCAAACAAGGCTTAGGTATTATATATGATAAATTTTTTAAAAATCAATTATTCTAACTTCTAAGACATGGAGCCAAATAAGAGTGTATCATTCTTTTAATGGATGCACATAAATAGTAATGGCGCCTATAATCTCGGAGATTACACCTACTAAATCTTATCATAATTTGACTATTACATCAACAAATTTGTCGATTCGAATTTCTAACAACATGACACGTCACAAGTCTCGACACCGTCTACGTGCCCATTTGACCCACCAAACCCTCCAAATTCCATATCCTCAGCCATCACCCCCCACATTGATTCCCCCTAACTTTTTATTTATTATTTTTTTAAGTGCACATAACTTCACAAACTACCCTCCACGTTCACTAAAGTCTAAAAGACACCCCAATCAACACCACAACACCCCCCCTCTTTATGCCTTTCATTCTTTGACCTAACCAGATGGCTCCAGAGGTAGAAGAAGAGTGAAAGAAACCCTAATTTTCTTTTTCGCCTTTTTTTGCTTACGTGTCGCCATTTGGAGGCTCCACCGCACAACTTTGTGTGTTTTCTCTTTCCTTGTTTTTGAATATGTTTCTGCCTAACCTCTTCGGAGGTGTCCACGTGTTAGCACGTGTCTTACACTCCAAGCCCTCCTTAGTACCGACGTGGTTTAACCCACGCGTGAAAAAATGCCGCCACCACCACACACTCTCTCTCACCCATTAAAAAGCGTGCTTTTTTATTCTGGGCCTCCTGTGTTTTTTTGTTTTTTTCTTTCTAGAAGTTTTACTGTAAATGGCACGTGGCGTCTTGGTGTGGTGAGTCACCGCAGTTTTTCGTGACGGTTCATGCACCGAGTGGCGGATAAGGTCGGCCGCATGATAACGTCGAACCTTGTGCACGTGGCGCGTTTTGAACGGTGATTGAAACCTGAGGGTCCCACTCGACCCAGATTGAGACAAGGACGACCGTACTTATCTCTGCTGCTCTCCTCTATATATAACGCCATATCTCACCACCCAAAAAAAAAAAAAGAAAAGAAAATAGGAAAAAAATAAATTTTGAATTTTCAGATTCGCCCTCCAATCTTCTTCTCTCGAGAAACGATCATCATCATCATCATCATCGCCGGAA
>VIT_19s0090g00410
ATTTTAAAAAATTGCTTACAAAATTTTAAAAGAAAAAAGCAACAAATTTTGATTTTTAAAATATAATTTTATGGACTGTTTTTGAAAATTTTCCAAAAAAAAAAAAAACCCTCCTAAAATTTAACAAAATTTTTATTTTATTTTATTAAAAGTCCAATAAAAAATTTCTCCAAAATTAAAACAAAAAGGCATGATATACAGTATTCATAAAAATCTTCATCTTTTTTATTTATTATGGGAAAGAAAATTAATATGATTTCTAATTATTGAAAATAATTATATAATTTTTACTAATTACCCTCCTAAAATTGTCTAATTATTAAAATAATTGGAATTTTTTATTAATTTTTTTTAATTATTGAAATTAATTGGATTTCTATTTGTCATTTTTGTTTGGACGTGATTTTTTTTTTCACTCAAATTTAAAATTTTTAAATCGTTTATTTATTTGTAATTCATATGTGACTTATATATATACAATTTTATACCATAGACAATTTATGTGCTTAATTTAAATGATTTATTGATTGATAATAAAATTATAATTTCAAAAAAATTAAAATACAATAATTTGTTAAATCATTATTTAATTTTTATTTTTTTTATTTTTGGTTCCATTCATCATTAATAAAATTGTCTCCCCTACCTCCATCATTGATTCGTGTGTTACTTCTAACAACAAATTAATATCTCTATTTAATTCTCCTAGCTGTCTTATTCAATAAATAAATAAATAATATAAATAAATAAATTCAGATAATCCAATTGAAAAATTATTTTCCACCTTGATCGTGGAAAATACAATGGATTGAAGCATACGAATACGTGTGTTTTATATATGGATTTGCAGGCAAAGAAAGGTTTAATTAGTCTCTTTTTGGTGTCCTGGGAAGATTCTCAATTTGCTGTCTCTGTGTTCTCCTCCATTTTCTTCTCTGAAGGTCTTGAGGGATTCAACTTTTCGAATCATGCACTGGTTGACCAGGTCTTCTGTTGTGGGCAACCATTATATCTGCTAGACTTTTCTGAAAAAATCGACTTTAAATTCATGATCTGTCATCCATATCCTTAAACCCAGCCAAATCCCAGTTCTTAATTTGGCGTTTGTACCATCGCCATCATCATCTGTTCTGCTTATTCCCCTTAAATCCCCACCTGGGTCTCAAAATTTCGGTTCTAATCTCCCCTGGTTTTCAGTGTTTTTTGCTTAGTTTTTTTCTGAAAACCCATCAGGGTTTTTTTTTTCTGAAATTTGGATATCAGGACTGTATTTCTATCATTTTGGCTTTGTTTTCATCGTCTCTTCTGCAAATCCTCTTCCAATCTCCATCTGGGTCTCGGAGCTTTGATCGATTTTCCACTGTTTTCCAGTGAATTTTACATGGTCTTTTCTGAAAGCCCATCTGGGTTTTTTTTTCCTGAAAATTCAATCCGACCGCTGGGTTTGTGACCAAATCTTCTTCTGTGTCTAGCAGTTGAAATTGGGCAGTAGGAAAAAAA
>VIT_11s0016g04930
AAACTGGACAGCTTTTTAGGGTTCTATTGAGCTTGGCTGAAAGCTACTTTCCGTCTATGAATCTATTTGAAACTGTTTTATCACGTTTCTATATATATTAATGACCATAATCCATTGTACCACCTTTTGGAATTGGTCACATTCTCCTTCCCATTCCATGTATCTTGCCCACAATGGTCACATGTAAAATTTTTGGAACATTTGTAGAACAAGCTTAATTTAAAAATGATTAATTTTAAAATACATAAAATATGTATATATATATAAAATTAGAAGTATTTATATGTATTTTTAATTTGATTTATACTTATTTTAAAGTGCATATGCACAAAAATGGTAATTGCAAAGCGCAAAGTTGCAGGGTATGTGAATCTGGAAATGCGTGACTTTTGAATTATTGCTAAAGAGGAATCAAAACAAGGAAGAAGAATAGAATTTGGGCATGGATGTGCATTAACGGGGAGAATCAATTCCCCTCAGCTGGAAGAAAATGGCTCAACTTCTGGGAACCTTCCCTTTGGAAGCTGACCCACCTGCGGCGGGAGCTAGACTAGGTGGTTTTGCAAGCTGGGGTTAAAACCCACGGCGAACGAATGCTGCGTGACGTTGGCACGTGCATAATCTGTGTCATGTTCACACATTGGGGGGCCACGGGCCCACTCCATGTGAATAAGAGATGGGAGGAAAAAAAGGATCCCCCATGCCCATAGAGATACCTTTCAAATAACATCTCCCCCAATAACACCTAGCCGGAATTGGATATAGAGAAGGGAATAGTTTTTCAAAGCCTTTTTTTTCCAATAATGCATGGGAATTTCAGAATCGTGTAAAGAGGGTCGCATTCCAACTTTGTGTGTGTTTTGTGTATCTGTCTGTGCATGCACTCACTAGTTCCAATAGCCTTAGAGGAGGGCACCTTGATGCGAGAGACGCCCAAAGAGAGAGAGAGGAGAGGTTTTATCTAAATCTCTCAGAAATTTCGACTTTTGGAATCTAACCTTAAAGTATACAATCTGATGCACACAAAAACTGAGAAAGGAACATCTGCCTGACCCCACGTTACATGAGGCCTCACCAGGTATATAAAGCTCTCCAACCCCCATACCAAAATCACCAAACCCATTTGCAATCACTTCTACACGGCTGCTACCAACCCCCACTGCAACTTCTACTACTAATTAACCTTCATTTCATTTTGATTTCTAGGCGTCCTATTCTTCAGGTGAGCCTAACTTAATTTCTGCACTTTTGATTCTTTCCCAGTTGAGAAACCCATGTTCCTTTTGGAACTCTTTTTCGCCAACAAACAAAACCCTAGTCCTGGTTGAACCCAATTCACTGAACATGATGATGTGGGTGCATCAGCTCTTACAGTACTATGAAAGAACATTGAGTTCAAGAACATGGGTTCTAATGTTTTTTGTTTTTTATTCAGTATAGTGAAGTTTCATATTCACCTTGTCTTTCTTTTCTGCCTTTATAGGTTCCTAAGGCAGGAAA
>VIT_17s0000g09190
AAAAAACCTTAACTTCAACCCAATCTAAGTGTGTGTTTGGTAACGATTTTAGGAAGTGTTTTTATCTTTTTTAATATTTGAAAGATAAAAATTTTTAACTGTGCTCTTAAGTGTTATAAAATGATTTTCCAAACCTACTTAAATTGGATTAGATTTAAATTAAAACTAGTCAATTTTGCCAAAGTTGTACCCCAACAACAAGATTTTACATTTTCAAAATCTTAATTTTTTTTTCAAAATTTCAATGAAGTTACATGATTTATGTCCGATGGTGGAACATGAAGTATAACTTTTTTTTTTTTTTTCATTTTGAGCAAGTTTTAATGGTTTAATGAAAAAAAATGGTGAGAAGGAGATTTCTTAAAGATGAATATAAATGGAATTAAAAAGTAATGCAATAACAGATCAATATAGAGGGAAAACACATTGAGTGACGATCCACTAATTTAATCCCCTCATTTTAAAATTAATATGGTAAGATAAAAATTCCATAAAACAAACAAAAAGTAAAAACAAAAATAACGCAATCATTTACTTAAGTATTATATTTGTGCATTTTTATCACCCATAAATTTGAAAGCATTGAATAATTTGGCAAAAAAGTGAGACATTTGAAAACGTGGTGGGAGCAGTTGTTACTAGAAGGCCTTGATTGGGATGATTTTTATTTCTAAATTTAATTAGAAACTAAAATTGAAATGGAAATAAATAAATAAATATAGAACCAGCTTATTATATAAGTTCGAAGACATAATTTTTTATAAAATGGAATTTCCGTAAAATTATTCAAATTCATCAAGAAAATCATGGCAAAAGAAAATGAAATTTTAGCTTTTATAAAGCCAATTCAAAAACATAATTTAATCATTATTTGTTAAAATAACATGTGGGAACAATTTGTAGAAGAAGTTTGACGGTTTAAGAGGATGTTTGATAAAACTTAATATTTATTACTTAATGATTTAAGTTAATTTTGAATTAAATTATATTTTGATTTAAAATTTATTATTTAATTATTAAAATTAATAAAATTAACTATTTTAAGTTAAAAAATTAAGATAAAAAAGTAAAAATAAAGATATGGATTTAAGAATAAATTAACAATTTTTATTTATTATCTAAGTTATTTTTTATTTTAAATCATGTTATTAAGTTATAAAACAAAATATTTAATTTTATTAAAAAAAGAAAAAGAAAGAGGAAATCAAATTGGGGGTGGCGAAACCGCGGATAGGGCGCTGGAAGGTGATGTGGCACGGACCACGGCCACCCACTGGCCCGCTAATTCTTGGACTGAAGGAAGGAATATTCCAGGTATAGCCGCAGTGGCATCTGTACCAAGGACACTGTCATTCTAGGAAACTCCCCATCTTTTCCCTTTCCTCCTTTTTCCTATATATACTGCCCCCGCAATCTTCCTTTCTAGCGGTTCGAGAAAACTTGAACCGCGACTTCTATCGCTCCCTCTCTTCTCTGTCTCTTTAAAAGTTTCCGATTAAC
>VIT_07s0005g03810
AATTAAAAAATTTTTAAAAGTAGTTTTTAAAGATATAAGATAAATTTATATATTTTTTACATGATGCTCTACTTTATATATAATTTTTTTTATTTTAAAAATAAAAAAACAAGAATCATAACACTTAATTCTTTTTTCAACCACTTAACAACAAGAAGTTATTTTTAAATTACCTTTACAAAATATTTGGAAATTTTCATAACACATTTGTAGTCTTCTACCATATTAGAAGAAGAAGGTTGTAGGTTGTAACCCTCGTGTCTTATCCTTGAAGATGAAAAGAAGTAAAAGCAAAAATCTTTAACTCTAAGGTTATGGTTAATTTCTCAAAAGTTTGAAGTAAAATGCAATAAAATAAAATAAAATAAAAAGGAAAGTTAAAGAGAAAGAAAAGAAAAGATAGACTTAAAATAAATATATCAATTTTATATATTATTTTGAATTCATTTTATCTATTTAATTATTTAATATAAAGATTAAATAATTTAAACAGATATATAAAATTTTTAAAATATTTTTAATTTAATATTTTTTCTTTCTTTCTTTTGTACTTGTCGAAAACTAAACCTAACCCAATGTTACAAAATTTTGAAATTGAAATGAAATTTCATACAAATGTGAATAGGACAAAGGGGTTGCCTCACGAGAGAGAGAATAAAAATGGAAGGGACAAAAAAGAAGCAATAAAAGTCATAAGTCTGAAGACATAAATTTATTTAGGAACTTTAGAAACTGCATTTCTATTTGCTTCTTAACCACGTCTGACTGTCTCTCCCTCCTACAAAAAAGAAACTTCCCTATCCAATATCAAATCAACCCCGTCAATTCCACACTCCTAACCATAACTTGAATAGCAGGGCAAAGATTTACACCACATCCTAAATAAGCCAAACCCACAAAAAAAAAAAAAAAAAAAAAAAAAAAATCTCATATTTTGATTTTACTGTTAAAAATGTAAAATATAAAAAATAAAAAATAAAATATACCTAAGAATATTTAAAAACTTATATAATTATAAAAACAATGAGTTTAAACATCCTATAAAAAATAAATCTATTTTTTTTTTACTTTCCTTTCTCCTCCTCTTTTTCTTGCGTGACTGACTCCCTCCTTCAACCAAACATGTCCTTCAAAAATTTCCCGGAAACCACGTGGAATCAATTAGAAATACCAACATGCAAAAGAATTTCAAAAACTACTCCCTCCATTTCTATGGTTGATAAAAACCTGAAAGCTGTGAGAGGAGAGGAGATATAAACAAACAAGAACAATGTACAGAAACCCAAGGCAGTTCATCATTCAACAATGAAGAAGACAGAGAGAAGAACCCATTAATGGTTGCTTCGTAAATGCCTGCATGTTCTTCTTATCCCTTCCATTCTTGGGATTTCTTGGGGCTAAACGGATCGGGTTGAAACGATCTGAAAATTCTTATCTATCGGATTTAAATCGATGTTGAGATACAAAACAAAATGTTGCTTACTGTGTTTACAAAATCCA
>VIT_11s0016g05790
ACAAAATGTAAAGATGACAACAATCAGATATGTCCTTTACCGTTTAAAATGAGTTATTCATAAAAGGATGCTTTTTGTGAGTGCTTTCTAACAAAGTTACATGATGCGATTGGACATGTTAGTGATTGTTTATGATATCATATCATCATGTAGCATTAAGAAAGCAGTGCACAAAATATTTCTCCATGCAAGGCATGGTGTATGTGCTTATCAAATTAAACAAAACTTGAATACAAAGTTCAAGAATCCTACAATTCATAAGTTGTTCCTTGATTGATGTTTCTCATGTTCTTCATATTGTTTAATGTTATATTTAGGCAACTAGAGATAATTGACCCAAGAATAGAAAGATATTTGATGGATTTAGGAGTTTATGAATGAGCTCATTTACACTATACCTAGAAAAAATATAATATCATGACCATAGAGATTATTGAAAGCTTTATTATTGTGTTGAAAAATGTAATAAATCTTCTAGTTTTGTAATTGGTAGCGAAGTTGAGAAACTCACTTTAAAAATGGTTTGCAAGTCATCAACAAGTAATATCAATGACAATTGAAATTACCACGTGAGCTTATTATGGAGACCTTCATTCTGGACATAACATGCCATCAATCTATGAGATGGAATCTATCAACTCCAAGGAGTTCAATGTTAAATATGTTTATATGAGTGATAAAGTGAATTTTTAAACACCTGTTCACGTACATATCAACCATTTGATATTAACCATATTTCATGAGCACATGTTATTGTTACTTGCGGATATTATAATATTTCATGTTATGCTCTATATTCCCATTACTTTACTATTGACTCATTGTTATCTTCATATCTAGAGTCTATCCATCCAACTCGAACCGAGAGGGACTAAATGATACCTTGTGACATCTATATCAAAGTTATGTCATTAGAGTTATTATTATCTTCTCCAATATTCCTATCAATCAAATAAAGAAAAAAAAAAGAAAAATGTATTTTAAATGAAGGAAATGTTTTTTTTTTCTTCATATTTTCATAGCCTTTTCTTTACGAATTGATTATATTTTGTAAATTTTAAATTAAAATATTCAATGGTCACACTCTTCATATGTTAATAACATGTTTTATATGTTTAGATAAAGTTAAACGACAACATATTGACATGGTATTGGACATTGCTTTTAGATGTCCAATTGATGCTATTATCAAACTAAAATTTAATAATATAAAACTAGAGGAAAACTTTAGGGTATTGATTTAACAGCTATCGAATTTGGAATTTTGGGTATTGAAAGTGTATAGTGAAATTTAGATCATTAAACGCTATCCTCCTCTGGTATGATACTCGCGCGTCCGTGGTTGGGCTACGGAGCTTTTAGTATCCAAACACACCATTAACCAGCACCCGCCACTTTTTCACGTGCCAGTGTCCATTTGGCGCGAAAATCGAACCCAACTCAACCAACTTCGAATTAGGGTTTATTCTGCTCTCAAATCTCAACTAAATCCTTGTAAAA
>VIT_11s0016g05010
TATGAATGCACTGCATTTCTCAACTTGTATAAATAAATCTAACTAAATTTGTGGACTGTGACGCTTCAAGTTGGACAAGAGTTATTAAGTTAATTTAACTCTTCTTAATTATTATGATACTTGTAGTTAATTTGATGTCTAGATGTAGGCATTGTTAATTGTCATCCAACCTACCATTCTTACATATGGTGTCGACCATCCAAAATGTTAAACATTAAGGTTATGTTTGGTTTTCAGAAAGTTTAAAAGGAAGATACGAAATAAAGAAAATAAAGAGAGAAGAAAAAGTAAAGAAAAATAAAAATTAAATTTATCGTTAATAAATTATTTTTATATACTATTCCGATTTTTTTTTCCACTTATTTAACTCTTCTATATAAAGATTAAATAATCGAAAAATTAGATTAAAGTTAATGAATTATTTTAGAAATATTTTATAAAATCACTCCAAAACGCAGTCTACTTGAAAGATAATATTAGAAATATTAGAAATATTTTCTAAAATCGTTATCAAATACACCTAGAAATTGAGGGAGAAGTCCTCTGGTGGTCATCTTAATCTTTCCAAAATAAGTATCAAAATAAAAATATTTTATCATGATTAAGAGTCTATTTCACAATGTTTTTCAAAAACACTTTTAACCCAAAAAATATTTTTTTTAAAAATTGAAGTATTTATCAAAATTTAGGAGACACTTTAAAAATTTTGAAAAAACACTTTCAAACAAAATGTTTTCATTAAAAACACTTCGAATATAAATACTATCAAATGCAGTCTGAGATTCATTTTATGATCCCATGTTGCGGAACTTTTTATATATAATTCAATATTTTCTCTTTTTAAGGGTTAGTTCAAATTTCAAATTTCAAATGGCATTAATTTAAATAACATTTGGATTTAGGCAAAGCTGAGATGAAGCTTTCACCTTTTAAGTTTTCTTTATGCAATTGATGATGTGTGATTCAGGTTAAGGCGTCACACCTAATAACATTTATCATTTAAAAAAAAAATGATGCTTTTTAGAAATATCCTTTTAGAGATGACATGTAAAAAAAAAAAAGTTTCACTCGTTTATTTCATTGATTTGTGTTGTATGTCACATAAAAATATTTGTACACTCAATCTTATAAAAAGGATATTTTGATTATGTTTTAAAGTGACGTAAGTTGATGATAATAATTAAGAAAATGAATTCCATTTCCTTATAGATGTGAGAGGGGTGTTGTTGATGAGTAGTCAGCGACGTTGGATCTACGTGTAGGAGATAAAATCGCCATCTGTAACATAGGAAGAAAAGCCAAACCAAACGCATGCAGTATATATACATGTGGAGGGCCAAGCGAACGACCATCTCTTTTGCCCTTAATCTTCATCTTCTTCTCATTACTTCTCCAGATCGTGAAGCTCTTCGATTCGAGCTCTCTCATTTTCATTTCTTCTCCTTGATACCATTTCTAGCTTCCTTTTCTCGTGTTTTCTTTGTTTAATTATTGAAGAGG
>VIT_13s0019g04070
TAAACTATAAAGTTTAGCTTTAAATTTCTATAAGAAGTATAAAATTATTCTTCAAATAATTTTTTTTTTGAATTTAATAAATTATAAATATGATATGCATTCTTACTTAATATTTCTCCTAAGCATTTCATGAAATAAATTTGAAAGACCCAAAAAATCTAAATAAGATTTATTATATTTGACTTTGTACTTACAATTTATGTCATAAATATTTAAAAGAATATAAACACAATATAAATTCTTTATTGACCACTATTTTTTATTCTACTTTTAAAATTAATTTTTATTTTTCTAAATTTAATATTGATACTATTAGAAAATAAAAATATGATACATGTTATAGTTTCAATTTTGGTGTTATTTTTTAGAGTATCAATAGATTATAAAATTTTTGATAAATCAAAATTATAAGGATCGTTACTAAAACATGTTGACTATCGTGATTATGTTTTAAAAGCAAAGGTAGTTAGATTTTTATGATATCGATTTCCTAATTTAGAAAGTAGTAGCTACCTAGCATCGAATAAAATTAAAGTAAATAACAAATAACATAGAGAAAAATAATTTTGTCTACCTCAATCACACTAATAGTTTATTTTTGTCTAAGATAATAGACTATTATACATAAGTATAAAATTAATTTAGGTATATTTGTATTATATAACATGAGTAAATTCTTTAAGACATAAATAAATGAATAATATACATTATTAAGCTTATTTAGTAAAAATATAATAAATAAATAAAATAAAATAAAATTTTCTTTTTAAAATACAAGCATCATATTTAAGAGTGCATTTTACGATACTTTTATTTAAAGTGTTTTTAGTAAAAATATTTTAAAAGAAAATATTTAAAAAAAATCACGTATTAATTATTTATCTAGAAAAAAATATTATAAATAATTTTTTAATTTTTAAAAGTATTTTTTAAAATTTGTTAAATACATAACTTATTTTAAAAAATATATTTTTTAAATTAAAAACTCTTTCTAAAATTACTTTGAAACGAGATATAATTCACATATAAACTACCTTTTTCCTTTCTGTGCGTGCAACTATCCTAGTACTCCTTCAAAATTGGTGGTCTTTCGTGACTCCGTTGAGAAAATTCTCTCTTCCGCTGTAGTCAAGATGTAGCCCCCCCAACACGCGTCGATTTTGCCTTTTCTGATAGGCTACACAGTCCCACAAGAAAGCTGTGTGGTGGCATTGAAGAGGTCAACTTGCTTGATATTCGTCTCCTTCATATATTCAACCTTCCCCCTTGGGGAAAATAAAGAAAGCCTCTCTCTCTCTATTTCCCTTTCTCCTTTTGTCGACATCTTGTTTAAGTCGAGGCAGTGGCGAGAGGTTTCTGCAGACACTCTGGTGAATTTGCGGTGAGTTGTGTTCATTGATCAACACTCAGCATCCCTCAACTGGACGCTAGTGTTGTAATTCGGAGTTTTTTTGGAGGTATTTTGAGAGCTGAGCACCAGCAGAAAAGGGACTTTGATCC
>VIT_07s0031g00050
ATATTTTGGTACATCCATAATTTACACTAAAATTAAAAATAAAAAGACAAAGTTTTAAAATCTCATATTTTTTTAGTTAATGTATGGTTAATTGAATTCCCCTTAAAGATATTTGTGAAACTTGACAGTTAGTAATTGTGGTTTTAAAAAAATAATTGTAAAACCACATTCTATGATAGTGATTTTTAAGGATATTTTCAAAATTTCTTACAATTTTCCATTGTCGGTTTAAAATTACTTTTTTTTACAAATTATCCTTAATAAATTTTTTCTTTACGACTGTTTTAAAATTATATATATATTATCTTTATTTTTTCATATTTTCCTTAAAATTTTGAGAAAATAATTTTGTCTGCATTCCAATAAAAATTTATATATTTATGATAAATAAAATATTTATTTGTTTTATGAATTTTATCACATATGAATTAAATAAAATTATTTTTTCATATTATTTTTAAATTTTAAAATAATTAAATAAATTATTTATATTATTTTAAAATTTTATATTTTCATATAAAAATTAATATTAATAATTATGATTTTAGGTTACTCCTTAATAACGGTGGTTTTATGGTTATTATGGTAAAAAAATATTTTAAAAATAATATTAAAATCATAATACTATTAAAACATGGATGAACTAAAAATAATTTTGAAACTACAATTACTGACTGTGATTTTAAGGAAAATTATAAAATCACAATTACAAACTGTGATTTTAAGAATATTTATGAAACTTTTAAGATCACAGTCATCAACGATGGTTTTACATACTTAAAAAAAAAATCCATATAGATACTTACGGATACAAAAAGATTAATTTAATAAATATTTTGAGATGGTACTATTCTTGACATTTTTTTCTACCAAAGGATTATTTTGAAGTTAAACTCGAGAGAGGCCTGCAGAGACAAATACTAGATTATCATATTTTATTCAGCTTTGTAATCATGTTTAATTAAGCGCTAGTTTGCTTTTCTTTTAGTTTTTTTAGAACACCAGTCACAGGAATGAAAAGACTTGTAGATGCAAGACTGGTAGGCTGGTAGCTATGGAAAAGACTGACACCTTGCTTAACCCAAGGGGAAACCTTCATTGTCTGACAGCTTGAACTCGGAGGAAAAAACCAAAAAGCTAAAAAGTCTTGTGGAAATCCAACGTGGCAAAATCCCAATCGTCAAAGAAGAAAGTTTTGATCGTAAGAGCTCATCTCCACACCAATCATCATCATTATACATTGTTTTTTCTTACCATGACGAGATAGGACTGAATTTAAAATTAATTGTTTTTATCTTTATAAGCACACATCCCAGCTCTCCCTTCTCTTCATCCTTTACCATCCACAGCCCATTTTGACACCCAAACATGATCTCCTCCACATCTTCTCGTTTACCAGCCATGGCGCTATCCATATCAACCCTTCTCTTCCTCTTCTTTGTCGCCTCATCCGCAGCGGACCTGTCCAGCAGCTGGAGAAGCGAGGAGGAGGTGATGGGC
>VIT_01s0011g03490
CTCCATTAAATTAGTTATAGCTATTTCATGCATTGACTTTACCAACGGGTCTTGAACTAATATAGTTTGTTACTCACAAGAGCTAACTATTTTGAGGCTGATGTTTTGAATTGAAAACATGAGCTTGAGTTTGGCTTTGTGAGGACTTTAGTCACTTGATCCAAGGACAATACGTAGTGCACTCGATCAATTTTCTCTTGTGAATCATAGTTGGGAAGCCAATCGTTAACAACCCCGTACAAGGAGGGCCAATTTGCCACCGCACTACCACTTGGAGCGTGGCCAATTTGCCACGATTTAATGTTTAATTGTGACCTCCGCCACCGCTTCACTCCAATTCGCTCAATAGATCGTAGCCCACTCTCACCTTGAAAAAAAAGGAGCCGTGGCCCATTTTGTAACATCAGACATCAATTTGACCTAGTACCATCACAAGCTAGAACAGCTGTCCATATAAACCCTACCTCAAGTTTATTTGGGTTGCTTTAATCAAATACAGCCAATCTTTAAAGTAACTTTCAAAACATCATCTTTTTTAAATAATTTCAAATGTACGATAATTTATGCTATTTGAAGAAAAATATACAATAATTTTTTATTAATCATTAAAATATACATTTGTGTCCTTGTCCTCCTTTATATATGGTCAAAATAAATAGTACTGTCTTTATTAATCTAGCTCACTGCTCACCCATCTCCCAACAGTCAGAATGTTGACAGCCAACATACTGAAGACAAATACACTTGTTCGGAGTCCGGACAAAGCTTGAGTTGTCGACCACGTCAGTTGGATATGCCGGGTTAGATATTGGGTACATAATATATATTTCATGTAAAAGAAGGCCAAGGAAAAATGGGGAAATGGACAGGAAACTTAAGAGGAAAAAAAGAGAGCGTTTGACTGGCTCGATTCGAGCCATCACGACTTACATTGTTAGGAAAAAAAGATGGTCATTGCTCAGGCCATCAGTCGAACTTTTTCAGGTCAGGATCTGCACAGTGTCAATAGTTATACTTAGCCTTTTGTATCCTCCGTGAAGAAACAGCAGTATATAGTATATAGAGACTAATTTGATATGAGTCCGTTTTCTTTTTATAAAAAAAAATATTATAGCAAGGGTTTGTGCCCTCTTAAGTCAACAATTTGAGAAGCTAAATCTCAGTTGATCAGTAGGAGAAGCACCCATTTTGGTGGGGAACAAATAATAAATGGTACATATAAACGAAATGGGTGTAGGCTGTAGAGGAGGCCAAGTAGCAAAAAGGGAATGGTGTTGGATTTAGCTAAAAGCTTTATGAAATTAAATACCCAACTAAGCGACCGTTGAGTGACGTCAGAGTTTCATTAAATCTGCTCATCTGCACCATTCATTGCTATGGTCCCGTGAGCCTTTATATCCACACCACCCTTTCCAACTAAGCCCTTCACTCATTCCATCGAGGTGAAGGCAGTGCTCCTCTCTTGGGTCTCACTGGCTCACTCACTCACTCACTGCCAAG
>VIT_11s0016g01810
GTTCAATTTTGCATTTTAATTTGAATATTTATTTTTTATTACTTAAAAATTAATAATTTTCATAAAACATTTTCAATATTCCTTGCTTATTGTTGTTTCCTAAAGAAAACACTAAAGGGAAGTCATGGTTGAATTCTATAAGACCAGACGATCTGATTAGGGTTTTGACATTGATGATGGAAAAGAGTGGGAGGCAGATCAAAGGCATGTGATATCAGGGAAATGAATACTAGGAATCTTTGAGGTGTGAACGGATAAGAATGGAGACAATGGGCACACGTGGTTTTGCTAACCCCAACTTTTGTTTTGTTTTTTAATATTTTAATTAAAATTCATTTTCATTTGGATTTTTTTAAAGGAATAAAATAATAAAATGAGGTATGGTATATGATTAAGAAGGTAGTTTAAGAGATTTATAATCCTTAATTATTTTTAAACATGTTTTTAAATTTAGAAAAATTTTCTTTATTATTTAAAAAATAAAGGATTATTATAAGAGATTTTTCGGATTTTTAAAAATATTTTCTAAAATTTATCAAAACACTTGTTATCTTGTTTTAGAACAATTTTTTATATTTTAGAATAAGAAAATCAACAAAAAATTATTTTTTATAATATCTTTTAGTTGTTTTTTTTTATTATTTTCACTTATTTTCTTATAATTGTTTTAAAAATAATTATACAAACATATAAAATAACTGCATATAAAAACTATTTTTTAAAACATACTTACAAATATTAAAAAGAAGTTAAAAATATTTTAAGTTTTAAATAAATTTATATTCTATAAAAAATAAAAAAACAGTTTTCAAAAACTGATATTTAAAATTATTTTTAAAAATAATTATCAAATAAGATTTTTAATTTTTTGGTAATTTTTTTTAAATTAAAAAATATTTTCTAGAATTATCGTTTTATAACATTTATTTTTTATATTTTTCTAACATTACACTAATTTTTAAAGATTAAAATAATACGGGAATTGTAAAGGAATATTTATGGGGTTTGAAGAACTCAAACCGAAAAGGCGGCTTCTATTAAGTTCTGGTCTTCTATATGAAGTCTTGAATGGGAAAGGAAGAATTTATTTTTTAAAACATCTCAAAAACAATTTTATTATTAATAATAAACACTTGTCTTAAAATATAAAAAATTGGAAGGGCAATTTCCAAAGGCTTTCCTCGTAGGTTTGAGGGGGGAAGGTTCCAGCAGGCTTCGCAATTTCCAACGTTTTGCAAAGCCCCCAGAATCCCAATTCCCGATTTCCCCACACCCCCATTCTCCCCAACCGCGTTAACGCGCTCTCCAAAGTCAAACTCATCGTCAAACCTCCGAACCCTCATGACTCATCACCTGAACTCTCTTTCCTTACGCGTTCACACATGCGTACACGCCTTCTCTTTCCCATATATATTTTCCCAGTCCACCTTGTTCATCCTTCAATTTCATACCCACATCAGTTCACACCGCTTTTCCTCATATATTTTCAATTTCAAGCCC
>VIT_07s0005g02570
ATCAAAATTTGTAAAATTAGTAGAAAAAACCTTTAAAAAATGATACAATAAATAACAATATAGTTATTGAAGTTATTTTTTCTTCTAAGAAAATCATATGACAAAATATGTAAACACTCAAAAGTATATTCAATGCCAAAATAATGATTTATTTGTTAAAGATATTATAAAAAAATTATAATATAAGTATGATTATTTTTATTTAAAAGTGCTTATAATTTTATTTATAAGTTTATATTTCTCTTGTATCCACAATGGTTTATATACTACCACTAGTAGTTTAATGAAATTTAAAAATAAAATAATTAAAATTTTGTTTTTTTTTCTTTCACATAAATATAAAATTTTGTTTATGAAGATAAATTAGGGTAAATATATTTTTCTTGCATCATAATAAACTCAAAACACAGGGTTGAATAAGCCCGATTAAATAAAAGCTTAAAATAGATATAACTTTTAAGTTCTCAAAACAAAATTACATTTTTTTTTGCACTTAGTATAATCTACTCTAGAAATATTTTGCTAAATATACATACATCAAAATCCATTAAAATCAACACGTAATTAAGCAAATAGAGGGCCAAGTTGAAATATGATGAATTGTGAAGGTTGTTAAAGATATTTTATTTGTGGTTATGAGGTGGGCTAGCTGTGTCCAATTACTAATTTGTACTTCAAAATTAGTACGAAGAATCTTTGAATTTGTCCCTGGTGATAAATTAATAGAATTGGAAAATGTATGTAGCTAGAAATCTTCAGAAAGTGGGATAGATTCAAGGTTTGGACTATTGCGTAACGTGCCAATTATATCATATTATATACACTTGGGCACAACATTTTTCAATGGAGGAGTTGTCATTAATTATTGATGCCTCTTGTTTTATTGCTATAATTCATTGGAATTAATTCTAAGTCAATCTAAAAATTTATATTTCAACCCATGCCCATACAAGTGTATTTCAAATGGGGATTAAGATTTACATTAATTGTTGTACTACCAGGCTATACTAAGGTCATGTGGTGCAATTAATCAATTGATGAAACGACGTCGTTTGTGGGGGTTTTAATTCGTATATTATTGTGTGGATTGACGTGGGCGTGGCTTCATAGTCAGTGGGATTAGGTATTCTATGGGTTTGTGAGGGGGTGTGGGACCCACGTATTCTAACTAACGTCAGAGAGCCGTGCCGTCAACTGCGTTGACCCTACACGACTGACGCACGTGGATAGTCTTTGTGCCGCTTCCTTGTGAAAACGTCTCACGTTATTTCTAACGGCATATTCCCCAAGTCTACGCTCAGCCGCGTAGTCCTCCCTCCAGATCACGCCACCTGTCCCATTGCATCACTGTGACGTCATTTTTCCCGCGGGAAAAACGGCTCCCTTTCGCTTTCTCTTTTTTGTTTCTGGGCCTCCTTAGGGGCCCCCCACAGACTACGGCCCATTTGCTGGGTATTAAACTTGACTAGTCTGGACAACTACTCTTTTTCTCTAGCAGTC
>VIT_06s0004g07700
GCTCATTCGGAAATCGTCCAACAACCCTCTTGAGTAGAGAATAATAAGTAGCCCCAACTATCTTGGCTTATGTTTTATCTACATAGAATCTTAATGAATGTTTATTACTTGGAAGTCCGGGACAGCATTATTTCATGAAGTAGGATGAAGATTTAAATATGTGATCTACTAAGACTTGGTTTTAAAAGTTCCCGTTGAATCTAGAAATATTAGAGAGCTTGTACGGCAAAAGGGAAATAATTTTAAAAAATGGAAGGAAAAAATGTGAAGAAAAATTATATATTTGTATAACTTTTATTATATTTGATTTGATAAAATAAAACTTGAAATAAACAATGGTCATGATATGAAATGAAAGGGAAGTTAAGACTACATGAACCTGTATGGGATCACTGCATAAGTTGTTAGCATTGAACTAGAGGAAGAGGCCAGGGGGGAGAGAGAGAGAGAGAGAGAGAGAGAGAGAAATTCTCCCCCGTGAGGAGGGCTTGGAGGCATTCACAAATCAAAACTGAACACACTTTGACGCATCCTTTGCTGCTTTCGATGGAGTCCCAATCACGTGTAGATTCCTCACTCTCTTCTCAACCCCACCACCACCACCCCATGCAAAATCCTCTGTTTCTATTGCCAGTATGTCCCCACTACCCTCTTCCTCTATTCACTCCTCCAACTCTCTCTCTCTCTCTCTCTCTCTCTAAACTTCTCACATCATCTACCATCACTCCATCTCTATAATGATCACACGTCATGGGAACACTGACCAAATTCAAAATAAATAAAAAATAAAAAAAATGGTGACCAAAGAGAAATTTAAGTAAAATATGCACGAAAATTACGCCACAGAAAAGTGCATGTATGCGTGCTTTACATAATGGATTAGTATATATGGCTATTTCTAGGAAAGCAATGCTGATAAAATGGGTGGAGACATCTCCTTGAATGTGGGATGGTGCCTTTGCTTTACACAACACTATGTATTTCAACTAATCTTAAAGCCACTATGTCCTCAACTAATTGGGAAAAATGAAAATTCATACTTATTGGTACTTAAGCCATTATTCTATGACCAACCAAGCTATATATAGGTATTGTTTGAAGGCAATGTACCATATAATTCCACCATTAGAATCAATCTTTCCCTAAACCTCCTGTATATATTTGTTTTGGGAGGAAATCATATCTCAAAAATGAAAACCGAAATCAAGCTTTTAAGCTTACATCTTATTAAACATAACCCCATCATTGTATAAGTTGTTAAACTCCATATCCTTGAAGAAAGACAACCAGGTTTGTTAATGCTAAAATTAATTAAGATGTAATATTTGTAGTTTCTCCTTTTAATTTGTTACTTTAATTTTTTGCTTAGAAAGGTGATTATGGGAATGGAAGGGGTAGCTTGGTAAATGAAGAACAGCTAATATGATGTTGAGCTGATCCTTAGTTCTCATCTCCATTTTTATATAAAGAGCTAGTCAGCACCAAAGTTGGGAGAGAGTG
>VIT_03s0038g01480
ATGTCCCGGAAAAAGTGAATCTCTTGTCCTGGTAATAAGAATTGAAATCCATGCAAAATAAATTTCAGATCTAAAATTTTGAATTTCATTTTTTTTTTTTTTTTCGATTCAAACTCTGAGAGAGAATTTGGATGGTCAGATCAATGGCGGCCAGATAGACGGTTGGGCTCCACCCTCCGATCGGGTCTTCTTGCATGACGCACCTGCCGGTCACCCTCTACCAATCTTACACAGCAGTTTACCGGCTCCTCAGGTCGCCTGTCGCCTGTCACCTGTCACCTGGTACCTTATAAAGTTACACGTGAGCAGTGGTTAATGTTTCTTTCATTTCATTTATTATTAATTTCTGTAAATTTTTTAAGGTTTGTTCTTTGATCTTTAATGCACTGTTGAAGTTGAAGAATCAAGGTAAATGGGATTTTTTTTTTTTTTTTAATTGTTGGTGTTTTTTTTTTTTGAATGATGTTGCATTTTATGGGTTTGTTTAATGGTGGTGATTCATGTTCGGTTGATGAGAAAATCCTGGAATATGAAGTGGGAATGGTTTTAGAGAAAGCAAAGAAGCTTAATTTTGCTAAATATTTGCACTGGGTTGGTTGGGTTTTTTGTTTTTGAAGATTATGCATTAATGTTTTTGTTCAGCTTCCATCCAGCTGTTTCATGTTTGGTTCCCGAGGAATTTTGGAAAAGAAAATGGGCTGAATTTATGGTTTTATAATTCTGGGAATGGGTTGGAAGAGAAAAGCAAAAGAGCTCGATTGAGTTGGTTTTCTTAGTTTTTCGCGAGATCCTTCGTTAACGTTTCTGTTCAATTCTGCGGATTCATGTTTGGGTCCTGGGAAAAATCTGGAAATCAAAACGAGTGGAATTTGAAGTTCTGCTCTTCTAAAGTAAGGTTTTTAAAGAGGGCTAAAAAGGAAAAACCTCACTGCGGGCCAGCACAGGGGCTGATTGGGTAGTATTGTTTTGTTGATTTTGTTTCTGGCTGTTGGAAGGATGAGGAAAAGGATAGCGAAAGGTTTGGATTTGGTTTCTTTTCCAGAGTGTTTTCTAGCATTTTCTTTTCAGTTTTACCACTAATTCTGAAACCCAAGTAGAGGCATGAGGTTAAATTATCATTTGTTTTGTTCTCTAATTTTCTTCCTGGTTCTTGGAGACCAAACATAGGACTTATGTAATGCCTGTATCTCTCAAATTTCAGATGTTATATGTTTCAATTTAATTGGAGTTGGAGTGTGGTCAGTTCCGTACTTTTCCTGTCCAAACAGAAGCTATTCTGGCTGCTCAGTTCTTCACTTCCTTGAGCTGCTTCAAACCTGTGACTCTGTGAGTACTTGTGTATTGGATGTTTTATTCAATGTCTGAAAAGCTTTGTCTATAATTTTTATATTTGTACTTGTAATTTTTTTTTGACTGATTCAATTATATTCATCAAATACCAGATAGTTGAACACTGAATCAGCCCGGATCACCCTTTCTCTGTGATTGAGAATTTTAGAA
>VIT_11s0016g04490
TCGGTCTATGTATATTGTTTAGGGCTAAGGTAAGTGCAGTGCATCCATATAAGCACTTATATATACTAATCCAAACTCCATGTTCTCCTGTAAACTTGTGCATGTACGTGAAGGAGTAGGCATGGCCACCGTGAGACTTCACATGAGTTGGCGTCCATCCCTAAATGCTAAAACCATTCTTTATTTGTTCAGTGTTCACTGTCAATTACCATATTCACAAGGTTGAACTACATTATTAACATATTGAAAAATGTGATTAATCATATTATATCACATGTATACTAAAAGGTTTCATTCTCTATACTGAATTCAATCTCATTCTTTTATACCATGATCTTTCGTCCATTTTATCACACAATTAGAAAGGTGTTACGAAAAATTTCAAGTTATTAGTACTGTTTTTTATTATTTTTTATTTTTGGATATTGAAATTAGGGTCAACCCTGCATTTATTCGGCGGTAAGTAATAAGGTACGTTTGTGCCTTTGTTCCATTGAATTTGCTATTTCTCGCATTGAATTAGTCAGAGGTTGACAGTGCAGGAAGCCCCTGGAAACAAGGGCTGTCGATGATACATCCTGTACCGATTATCTACCCACCCGTATCAGTATGTGATTAATGTGAAGGTCCGTACAACCTTTTAAGTTTGAATCCAACCCATTTTTCTGTTCCTATCTCCTGTCTCCTTTCTAAATTGTTTGTACCACACCCTTTGGTTTGAAAATTATACATGAAAAGACGAAAGTAGCCTTGAGACCATCAAAAGCCGCGTGCGGCAACTGGTATTCAAAACAACGTGTGTAAGTGGAAGCCGCGACGTGATGAGAAAGCGACACGTAGACGACATTCCGACATAGTCACGTGCCTGTCGCCCGTCCCAGTGACCCCACCCTCCTTTTCCCTCTTTTAACTCTTAATTTTGTTTCAAAATTTTCGGCTCATACTCTAGAAGACTCGAAGCCTGGAAGGCTGGAACACACCTCTCCTCGTCCGGTGAAACGACATCGTTTTGCCACTCGACAGGCCTCATTTCGCGTGCTTGGTCATGTGTGAAAAATGGCGAGCAAGCATGATCGGAGTCAAGAGGGAAAAAGTACGTGGTACGTGATGATTTTATATTTATTTAATTTAATAGCATTTGCTTTAAATGAGTAGCAAAAAGGAAAAAAAAAGATCAACTTTTTTGACTAATTACAATTTCAAGTTATAACTCGGAAAAAACAATATTTAAACAGTATGCTGCCACATCAGCGGGGCACAAGTGGTGGCTGTCCGCTGTCGCCCTCTCCAGACTCATGTTGAAACACGGGGGATGGGCTTTCCAAACTTCTAAGCTGCTTCCCCACCACTCTCAACTGATTCTTTTTCTTCTCACGTGGCACTTTTCTATTGGTTCTCCTTTCCAACTTCACCAGCGCTCTATATATAGAGGGAACTGGGAAGAAGTCCACACGCTCACACTACCGCACAAGAAGGATGCAAGACTTCAAGTTTGACACG
>VIT_05s0020g03030
GTATAGGTCAATATTAGGTATTAGATAATGAGTTTACATATTCAGAAACCATTTGTGATTGTTAAGTAATATTTTGATTTATACAATAGTGGAAGAATAAGATTATTACGTTAATAAAGTAAACATACACGAACATATTAGTCGAAAAACTAACATCACCAAGAGCACCAATGCCTTGTGGTCGATTCACCAATCTAGGTCAAACAATTAATAAAATTCAACAGGAGAGTAGCAAAATAACAATTTGTAGTCATAACTATTATATGATGCCTAGTCTACAAAATATAGAGATTTTCTTAATGAAAATGTATGGTTCAAACATAGAGTTGTTAGACGAGAAGAATATCCTTTATTTTTTTCTTACTAATATCATTTTTCTTTCATTGTATCTATTACTCCTCGTTGTACGTTTAATTGATGATGTTTGTTTTAAGTTAAAAATTATATTAACTTGTTTGTATTATTTTTGTTTCAATTTTTTATTTTTTAATATTTTTTCATTTATCACGAAACCATTTTCTTAATCTAACATTTATAATAAAAAATTAGAAGGTAAAAAATTAATATTAAAATATACATATTTAAAGTAGCTAATATGTCATGAGACATGACATATGCCTTTATTAAAACATTTATAATAGAAACTAAAAATTTTGAGACAAAATGATCTAAAATATATACAAAATTATGAAAAAAAAATAATTTATTTAAAAATATATAGTAAGAGGAAATTTTTTTTTTTCAAGAATTATAATAAACTTTTTAAAAAATTTGGAGTTTCTACCATTAATGGTTTATTATTATAGGTTATTTTTTAAAAAAAATTATGAGATCACATAAATGAGGTTCTATCGTAAAATCAATATTAAAAACTGTACTCTTAAGCCAAATTTATTAAAATCAATATTATTAACAAAGGTTTAAATTCAAAGTCATATTTATTAAAACCGATGTTGGTAGTATGCAATTTTATACTAAAATCAACATTGATAATTATATTATTAATTAATATGCAAATAATAATATTGTCAATTGTGCTTTTTGAGAAATTAAGATTCACATATATGGTTTTATGACAAAATAAAAATAAAAATCAATAGGCCCATGTGGCTGTCCACGTGGACTCAAAGAATTAGTCTGGCCCGTGTTTCACGACTCAATCCACTGTCTACTCCCCAAGACGGGCCAGACCATGCAGCTTGACAAGGGTCGAAAGTTGGGAGGATGAGGCAGGCAGATGACGTGTCATAGGATGGCAACGGTTCCATTTAAAATTACCGACTACACAGCCAAGCATACTAACTGCCGCCTCTGACCTGGTTTTCCCGCGTCCAAATTCTTTTCTCCAAACCAACTTCACCTGTCTCTGTCTCCCCCTCTCCAATACCTTGCTTGCATGACTCACCAACGACCCATTCCAACCCTAACCCTACCTGTAAATCCTCTCTCTAAATTCTTTGTTTCCACTCTCAATTCTCCTTCGGCTCTCAACTCTCAATC
>VIT_12s0059g02510
TTGGCACGTGACTCTTTTCACTCTTTTTCTAGTTATCACACATTTTGCACGACATGATCAAGTCATCTTTTTATGAGCTAAAACTTTCGATTCAAATAATAGTTTTTATCAAATCACTTAAAAATAAGCATAATAAATATGAGAAATAGAAAATAGTAACTAAAAAAATTAAATTAGTAAGCTTTGTTTAACAACTATTTTTTAAAACATTTTTTTGTTCTTCAAAACAAAATAATAGAAAAACACATTTGACAACCAGAAAAGAAAAAATAATTTTTTGTTTTGAAAAATAAAAAATAAAGTATTTTAAAATAATATTTTAAAAAATAATTACATAAATATGAAAAATAATTAAAAATAAAAGAGTATATATAAAAATTATTTTTAAAATATATTTAAAAACATAAAAAATAGATTAAAAATATTTTAAGTTCTCATAGTAATAATTTTCAAAAATTATTTTTTATAATTATTTTCAAAAACAGTTACCAAATAGGTTTGAGACTATTAAGCAACATCGAGCAATCTTGACCCAAAAGTTTAGTCTCTTTTCAAATGCACATGGACCTAATACAGGAAGAAATAAATATCCAATAATTCAAAGTATTCAAATATTCAACTTTCTTTTGCTCACACTTAGCAAGAAAAATAAGTAAATAATCCAAAAACTATTATCATTCCACTAAGTTGGATGTTAAAAATGTGAAAATTCTTACTAGTCAAGGGCTGGATTCTTCTTCTTCGGTTATTGTAAGTCACAAGTTCAAAATGGGTGGCACGTAAGGGTTGGAGGGAAGAGGCAATGAGTTTGAACCATACAAGTGGGCTTGTGTCTAAACGCATAAATGTGTGTGGACAAGGACAACCCTTCCATTTGATGGCTACACGTACCCTCCGTGAAATGAGGGTCCAAAAGTAATGGGCATCAAAGCTTCTGCACAATAAGTCAAATCAGTCCCAACCCAATTGTTCTACATGTAGAGGACTCTATGAGGAGATGGTGGGTCCCTAGACAATGGGCTTTAATTCTAGGCCATACAACTGTCCATCATCTGTATCCAATTTGACTTGGTAACCACTCAGCAACAAATCATGGTTCACCTCTTCCCCTCAAGCATCTCATAAAGCTTAAAGATTAATCATGTATTACTTGAGGCAACAGTCCAAAAACATCAAAACCATTAACGGGGAGACATGGTTTTGAATGATAATGAACTTATCAAGCTTTCCCCACCATGGAATGAAAAGGGCGGAGAAAGTAATACTTGAGTTACAAGTTTGTAATGGTGCTTTTGGCACAAGGAAAATACCTGAAGGGAGCTGAAGAAAGTGAGGAAGACAGTGACCATTTTGTTATGTAGTGGCAATGCTGTCATGTTGAAATTTTGGGACGGTATCCATCCACATGAAGTGCATGTGAGAGTTAGCAGTCATGCCAACATTCTTATATATAGCTCTTTCTATCCAACCTTCCAGTTATGTCCTCTAGAACTCCTAAAG
>VIT_07s0005g00660
AATCTTCACACTAAGGTCGGAGATCAATTCTGATACCAAGATCTAAAAGAAAGTAAAATAAAATTAAACACAATCATTTACATTAGCAATAATATTTCTACTTAACATTAATAATTATGAAATTTACCTCCAAAACATTATGTAATAGATCGAGTTTCTAATTTTACTAATATAATATATAAATAAAATATTTCTTTTATTCATTATATATAATGATCTACTCCTAATTCTACAAATATTATCTGTTTTGAACTAAATGGATTCATACGGCTTTAAAACACATTTATAAAATTTAAAAAAACACATACTGCATATATGGCGTTAAAAACTTTTACCCTATTTGATATTGGATATCACAAATATCCTCTTATATAAATACAATATCAAGTCAAATAAATAAATACCTTTATAAAGCCAAATAAACATTCACACCTAAGTTAGGGATTGATTTTAATATTATTTGTAATGATATACTTTTAATCAAATAAATATTATCCGTTTTCAATTGAACGAGGTCTTATAGTTTTAGAACACATGATATACACGTCAAATTTTTTTTCTCATATGAGGTATGATATCACATCATATATATCTTTTGACTTTTTTTTATATGAATTTAATAACTTGTTTTAATAATATACTCTTAATATAGAAGGTGGAGTGAGCACGAAACTTACTGGAACCAGTGGAGAATGGAGAATCCAACAAAAGGGTTACGTGAACCAAACATGTAACCAAGCCTTGCGGGCCGAAAGAGAAACACAAAGGAGCCAAAACACGTTAGAGGAAGGCGGTGCCACCAATAATTTTGAAGGGAAAAAATCAAAGTTGGCGGAAGCAAGAACCATTGACTCAGCTTGGACTGTGGAGGACCTTTCACGCGGCAAGTGGTCAGCAATTTCCAGAACAAATGTGGGGACAAAAACTCCGCCGCCTCTTCTCTTCTACTAGCCTCTCCACGTGGACGTCCCTGATCCCATGTCGCGGCGTCCATCCCACGGCCACGAAAGTCTCTTCCCGAAGGTTCCACACTCGCGCCGGCTTTTCCTCCCAAACGCTTCACATTTTTAATGTTCGTTTAAGAAAAGTCATTCCACCACTCTCCTTTTTGAACCGTCCGATGGGGACGCGGAAAAAGATTAAAATATTGACTGGTAATTTGGTACTAAGCAGAGGGGTAGTTTGGTATTTTTGGTTAGAGTGGCTGTACCGTGAGTTTGTCCAGGTGGCCTAAAGATGGAACTGGCCTTTGCGTATCGCGAGAACCCACCTTTCACGCGGCCCTTGAGCCCTAGTGGCCGGTGCCTGTCTATATAAGGGCTCCTCGTCTTCTCATTTGAATCATAATACAAACCCTAGAGAAGCCTTCAGGAAGCGAGGCAGAAAGTTTGATTCAGAAAAAGGTTCTCTCGCTGCTGCGGAGCGTTTTCGATTTTTCTCGAGAAAATCTTAGAAGAAAAGCCTCTGCAGTAGCTTCGATTTTCACTCGGCTGGATCGAA
>VIT_13s0019g01130
AATATACAATCAAGTTGAGAAAGTCAAGGGAGAAAATCAAGGGATTTCCACGTTTGAATATCTGTAGTTATACCATTTATTTGTATAGTTACTCAATTTGTTTTGTTTCCTATTTCTTTGTAATCAGTTTCCTATTTTCGTGCTCATGCAATCTGTATATATGTCAACCACATCAATGAGAATTAGAATGAAATAATTCTTCAATTTCTTTCTTCCAAAAATCCTTTATATATGTAGTACAAAAAGTTATTTATTTTTCATATTTTATAAATGAATTGTGTTTGTTTTTATAATTATTTTAAATATAATATGATTAAATATTTCTCATTTGTCAAAATATTAATATTTATTTTTTATAATTTTTAGAAAAATTCTATTTTCTTTTAAAAAAAATCATAAATAAATTATATTTTTTATTATTTATGAAATTTATCAGTACATTATTTATTGAAACAATAATGATCTATCTATTTATTTATAATTTAATATTTATTTTAAAGTAAATAAAAATTGATGTGAATTTTTAAAATATTATGGTTCATTATTAAATATTTTTCAGTGTAATATTGATTTTATTTTTAAAATATAATTATGATGTTTATATTAAATAATAATAATCGTTTTAGAAACCTTTTATAATCTCATTTATCTTTGTACCCACGCGTTTTTCCTTTTTTTTTTAAATATAATTCACATACAAAATTATTAAATCATCCTTTTCTTCCGCCTCAAGCACCTACGTATATCAAGGTGGGACGGGGGGCGGCAAAACGAAGGGTCAGTCAACCCAGCCATGCATCAAAGATCGCCAACTGTCGCGTCATTACGTGCCGATGTCATGGTCGGTGATTGACCAATGCCATCCCAATTGTTTTTTATTTTTATATATTTATTTTATTTTTTGGTTTTTTTATTTTTTATGTGCTTTTCAATGTTTTAAAAAAAAAACTTGAGGAAGAAGATAAAAGGAAAAGGAAAGGGAAAGGAAATGAATGAAGAAAAAAAAAAAGAAAGGGATTAGAATTCTAGAGGGATAAGTGGGATGAGGTTGAAGAAGTGGGTATGTTGGTATCGCATATTATGTAAATTAAAAAACTAGAATTCCAAATTTGTATCTAAAATTTAAAATTTATGGTTTTAAAAACTGGACTGATCCCACCATCAGCGATCATAGTTCTGATCTGATAAATTGAACCTGAAGATGATTGAATCAAAATCAAATTGGGTGAACCGAAGGCCAGACCAGTAAATCGAACAAACTAGTCAGTTCTCTCCAAATTGTACTGTTTAACCAATTTTATTTTTTTTATAACATCAAAACCACGTCCACCCCAATTCCACTCCCGGCCGCCCCAGCTCCAGCTGCCACCCACGCCTGTGCCTACCGCCGACGAAACCCCCACCTCCCCCAAGCAAAGCACCAACAGTATCTGCGTCGCCCCCCTTTCTGCTGCCCTACGCCACCGCCATCGTGGCACCCCCCTTCCATTTTCTCTTCCA
>VIT_11s0052g00700
TCCAGTCATACTATTAAACGTGACAAGGCTGACCAATTTCCGCAAAGATGGCCACCCATCCGTATATGGAAAGAACATTACAGAAGGGAAAAGGGTTTCTACCAGGAAGCAAGATTGCAGCCATTGGTGCCTCCCTGGGGTCCCTGATGCATGGAATGAGCTGATTTACACCATCATTCATCAATCATCCTCTACCAGCTAAATCCAAATCAAGTTATTTTTTATTTTCATCTTTTGGAAAGAATTTTTTTTTTTTGTTATGCTGATATGTATATCTCCATGCCACACAGAATCGTATCCTAAAAATGAAGTTCTGTAATTTGGGAATCATGTAATTGTAATGCTGCAAAAGAATTTTGGTTTCTGAATGTGTTGGTATGGTGGTTCCAGAAAATATGAACCAGAAACTGATGTTGGTTCATATTTTCATATTCCTTACAATTCTATAGGTTCTGTAGGTTCGAGTTTTGATATTTTTTTATCTGTTTATTAGATTGTAGTCTTCAGTTTTGAGTTGGTATCACCTGATCTTCAGGGCACAAAGGACTGGAATCACTCTTCTAGGGCTCTATGCGCAAAGAACATTTATATTATGCATAAGCCTATGTTACCTTTATCAAGAATAAATGGAAAAAATTATTATTCATATATGAATAATATAATTTTATTCATAAAAACAAGTCACAACTGTTAATAAAATAGCAGGCTTCACAATTTAACATATTGTGTTTCATCTTAGTGTAGTCAAGATCAAGACCATGAAGGAATTTTAGAAATCTTTCCTGAATCCTAATATCAAGGAATAATGGTTGATAAACAATCAATCCCAGAGCCCATCCCTTTGCATTCTTAAACAATCAATTCCTAATCCCTTTGAACAATTCATAGAAATCATTTAGGCAATGTTTGGTTTCAAAAATTATTATTACCAAAATCAAAACTCATTTTTGGAAGGATCTTGATTGTTGTCATTGACATTCGATCTTTGTTCCTCGTCAAAATTGTGGATGCAATGCATGGAGTTCTTCCATGGGTGGTTCTTATCTTTAATTTTTATTTATTATTTATTTATTCCTTGTTAAGCACCAGCTCATTGTCTATACGATCATATCAATATTCTATTGCTTGCCGAGAAGTTTCCAGTTACCACGGTTTCCAGCTTATCCCCAGCAATTGTGGCAACAAGAAAGCATCCCATAGCCGTCTCCAAGGAAGACATTTGTCTCTGTCCCGTCCTTTCTCTCTTCATCTCCGTCTCTACCAAAGAAAACAAACTCCGCGTCTTCCAAACTCCAAATTCCATCGATTATTCCCATGCTCCACCCTCATTCTCTATCTCACTGTTTCCCAAGTCACCAAAGAACAAGAAAAAAAAAAAGGAAAAAAAAAAAAGAAGGAAAGATAGGAAGATAGAAATAGGAAATGGTGGCTGCCTTTTGTTGAAGCTACTGCACCTTTCGTCACTGCACCCAACATCAGTGCTGTGCTTGATGGTTGAGG
>VIT_08s0007g00820
TGTAAATACTATTAAAATGGTTGTGTGAAAAAATAAATATAAAAATAATTTTAATCTATTAATAATTTAAATTAAATTATTAAACTATTAAATAGATTTAAAAAGCATTACCTTTATGGCTTTATCTTATGGATTCAATCATTCAGATTTCAGAGGGTCAGAAATTTGTGAGGGGTCAAAACTTATCCATAAGAGGCATCATCGTCATGTCATATCAAATTTCTAGAAGCAAATAGTTACGTAAATTATCTGACAAACCTTCCACCGCCATTGGACCGCCTTCTTCCACATCAAGGAATCTTGGAAATCACGTGTCTTCAGTCATTAGATGCTTGGTATTTACATTACTTTAAATCAAATCGTCAAGTCGTCTCCTACTTGCAAGGATAAAATAAGAAAATTTGTCATTGAGTCATATAAATGCAATAACATCCAACATTTTCCACAGTTTCAAACTTTGGTTTGAACAGAAGTTGGCACATTAATGATAGATGACTTCAGTGGCTACATTTTGGGAGAAAATTCAAGTCTTTCAAGTAAAGTTTGTAGGGAAAAAAAATGTCTCAGCCACACACCTAATAATGTAATATGATTGCATGGAAGGAAAATGTCTCAGATTAGGCGGAGATAAATTCAGACCAAGTTCAATCCCATTATCCAAAAGCAAAACCAGTTTAGTGATCAAGGGGCAGAATAGGAATTCTTTTTCGAAAGAGAATTTGAATTTATTACCTTGTTTATTCTAGGAAAGTATTAAATTAAATAAAAGGAAATAGTTTTTTGATAATTGATTTATCATAAAAAAAATATAAAAGAAAATTAATTAGAAATTTATATATTTTTATATAAAAAATAAAAATAAATGAAATAGGGTTAAATAAATAGATAAAAATAATTTATTAATTTTTAATTAAATTTTTATTTTTAAAATTTTTCCCCCACAATTTTTCTCAAATTTTCTACTAATCAAACATAGGTTTAATATTCGGCCCAGCTTAAATGTGTTTTTCCTTGTTTTTGGCACTCCAAAATTTTCTAACTCCACTACCAGCCACAATGCAACTAGCATAGGAATAATTTTGAACAGGCTAACATTTAAATAGGCATGGCATCACAAGTTAAATGATTGCACTCCTAGGCGCAGTCATGCACCGCAGCACCAGTCAGAAGACCCTTGTGGGCTATTAGTTGGCCTAAAGATCACAGCCCATCAACATGGGGAAGGGCAATGTGTGGAGGCCCGGGAAGAGAGATTAGATTATTGTTCTACGAAACTTGTCCAAAACCCTACACCCGTAATTCGCAAGGAACCTTTGTCCATACGTGGCCGTCGGTGCAGGGCCGGCCCCTGCTTTTGTTGGCATGTGGAGATCCAATCGATAAAACCAAAGAAAAGTCTGCATTATTAGATGCCTCGTCTTCCATGTACATGTACATATCTTGGACTCTCTACATGATACAGATTATAGTGGTGTATCTTGGTCCTGTTTGATCCTTGTC
>VIT_00s0264g00050
CTTACATAGAAATGTGCTAGTGCTGTTAGGGTAGAATGCCGGTTGATCATTTCTAATTTAGGGAAAATCTACGTATCTATGAAAAGTTGTTGATTTCTTGTACTCTCCTTCCAAAGGACCATGGGATGCGTTTAGACTGGAGTGGAGGAATAAAACTTTGTAGCATTATGTGCGTTGGACTTTGTAAAGGGAATTAAGCTGAATTCCCAACCTATGAGAAAAAAAAAAAAAATAGAGAAAACATATGTCAAAGAAAAACAATCACATGCACAAGATAGTATTTACGTGGTTCGGAAATTTGCCTATATCTACGGAGTTGTAGGGATATTACTATTATCAGGGAAGAATATAGGTATAATATTTTCTCTCTCTATAAAAATATGACAACCACACCACACTAAAAAACCTTAATTACAAAAGATGGTTTCACAATGAGCTAAACGAACCCAAAAGTGTTTCCCGGGGGCGTTGCCCTTGGACCCCCAGGAGGCTTGTCCATGAGCACTCTAGCTTGGGCCTATCGGCCCAAGCCTTCACTCTATGGACTAAACCTTAGTAAATCTCCCATTAAAAAACCACGGGTCGGGTCATCAAACCGGATCAAACAAAACTAGGCTCCATAAAGTCTGACACTTTGTAGCTTTGTGTGGGTTGGTTTTGGTATTTTGGGGCTAGGAAGGCTGCATCATCTTTGCAATATTAGTTTGGTTCTCACTGACCAATCAAATGGTTATGAAGTTACTGCACTTGTTATGGTTATGTGCTCGGGATATCATGCCTTCCTGGTGCATCACATATGGTATGAGACATCAAGATAAACACAGAAAATCATCCTCATATAATCTCTGTTCAGTGGAAAGTGTAGTCGGTTTTCCTCATACAATCTCTGTTTGGTAGAAAATGAAATCAGTTGGACGTCTTTGGATCTGGTCCCATTCAATGCCATAATCTATAATTGGATGTTCTTGGGCGCTCTTTAGGTGGTAGATTGGTGAGCAATGGTCAGGGCATCTCATTCACATGCGAGACAAAAAATGTTTGGTAGAAAGATGGTGTGCAACGGTCCATTACTAGGGAACTTTTCCGCTTTAATCTTCTAGGGGTTTCTCAAGAAGGATGGTAGCTACATCCACGAGCTACCTCTCACTCTTGGGTCTTGACTTGGAATGTTAGGCTTCCACCTACCAGTCAATTTTTCCTGGTGTTTTGCGCCCTTATATGCAAAGTCCTCAGCATATTGATATTTTCGTAATTTACCTTAATTAGATTGATTAAAGTAGAGAATCCATCTGATCGGTTATGCACCCATGACCAAACCCTCAGTCCACCTTGACAGTTAGGTTGGATTAGTAGCTCGGAGAGAAGTTGTTGGTGATGGATCTGCCTCTCCACGGCTTTAATTTCTCTGTTTTTCTCTCATCATTTTGTGATCCGAGCATTCTACTTGTAGCAAACCCAACAAGTGACCGAGTGTTCGAGTTTGAGGGAAAGGAGAAGCAA
>VIT_05s0049g01890
AGGATCCTCAACTATTTTATTTAGAAAAATATTAAGATAATACCCTGATTGAGAGTGTGATATTGTAAATATTATAAATGATTGATGATGTTTTGAAACATTTATTTTTATAATAAAACATTTATTAAAATTTTAAAATTTTGAAGTTTTGCTTCGTCTTAAAAAATTGATAAAAGAAAATTAAAAAAATTTAAAAAATGATTATCTCGTATTTAATTTTATTATAAAAAAATATGAAAAAATAAATCAAATATAATTAAATTAATTAAAATTTTATATATATTTAAATTATTTAACCCCCATATAAAAGAATTAATATAACTAAAATAAATTTAAATTAATATATAAAAATAATTTATTCACTTAAAATTTAAAATTTATTTTTCTTTGGGTTTTTTTATAATTTTTTTCTTTTTTTTTTCTTCCATATTTTCCTTCAAATTTCCCTGAAAACAACATAGTGATGAATCGTGATTCTATGTAATATTTAATTAAAAAAAAGAGCATACTTGTAGTTGAGCAAATAGTTTACTTTTTCTTTGAACAAAAAGAATGTGAAAGCCGATGGGTCCGAAGGGGGCGTAGAACGTGGCAAGCAACCCGAAAATTTACGATTCTTCAGAAAAACAAATATAAAATGGGTTTTGAAGGGGCAGGTTTGGACTCGACGCCGTTGCCGGAGGTTTGAATCGCCCTGGTGCATTGAGGGTCCCCCTCAATCCCCCACCCTCATCTCCACCACCATCACCACCCAAGACTCTCCACATCTCTTAAGCTCCATGCCTCCTTGTTGATACATCCATCAGCGACTGCAGGACTGATGAGGAGATTGAAGGACTGGGTTTTTTTTATGCCGTAGATGGATGCTTCATGCCATCGTTGATGGGGGTGGGGTTTGAGGGGGAACCGAATAGCACTGGCTAATCACTTGGGAGACCGGCGGTTTTTCCAAAGCTAAAATCGCCTGTTCCGAGTGTAGCTTTAGTTTTCCCCTCACCTGATCTCTGGTAATTTGCTTTGACACATAATCTCTCTCTCCTTTCGTTTTTTTTTTTTCTCTTTTTCATTTTATTGGATGGAAAGAGTCGTATCTAATTCGAATTACACAACGGCCAAAAAGAGTGCTTGGTGGGGCCTACGCAATATATCAAGTGCCGCGTGAGTAACATTCAAATCAATCACGTAAAGCCACAATTGCTGCCTTCAATTTTGTCAGAGTCAACGTATATGTTTCCTCTCATTTCTTTTCATTCAAACCCAGATAACTCTTTCAATTCAAGAACTGAAGGAGCCAACCACCTGCCAAATCAAAGCCAAGTAAGTTTATTTTTGGTTGCTTTTTTCTTTTTTTTTTTGGCTTCTGCATGGTTTGTATCTATTATATTCTTGAGAGAAATAAGAAATATGGGTTTGATGTTTTGTTTTCTGAGATGGGGTTTTGTTTTTCTGTTTGAATTTTTGAAGTGTATCCCAAAGTGAGGGTGAAGGAACAAGACCAGG
>VIT_15s0048g01200
CGGAAATAGGATGTTCTTGTATCCATAGTTCCATTTATAACTTAAAGCAAGAAAATTGGTTAGTTAAACAATTAATGAAATTTTTTAGATATTTCAAAAGATAACTTAAAAATCTTAATTTTCACTAATTAGAATATTCAGAAGTATTTAAAGGTGCATGCTTATGAAAGTTTACCACATTGGGAAGGAAAGAGAAATTTTATTGGTTTATATATGAATTCACTTTCTATGCTCTTTGGGTATATGTAGAGGTAAGTGAAACACGTTGGGAAGGAAAGAGAAATTTTATTAGTTTATATATGAATTCACTTTCTATGCTTTTTGGGCATATGTAGAGGTAAGTGAAAGCTCTCTCTCTCTCTCTCTCTCACACACACACACACATATGAGGGAATCAACCCAAAAAACCTAAGTGAATATTGCTCTCTCTCTCTCTCTCTCACACACACACACACATGAGGGAATCAACCCAAAAAACCTAAGTGAATGCTCTCTCTCTGTATCACACTTACGCAAGGGACTCAACCTAAAATACCTTAATTGGACTTGAAGTTCGTGACCATGATGCGCAAGGGGACCCCTCACCTATTGCCTCCTTAAGGTAGAATAGGGTTAAGCCCTTAGTTCAACTCTACACACGCGTGAGGGACTCAACCTAAAAAACCTTAATTGGACTTGTAGTTAGTGACCATCATGTGCAAGGGGACCCTCCCCTATTGAATCCTAAAGGTAGAATAGGGCTAAGGCCCTTAGTTCAACCCTGAAAAATCTTTTTCCACCTTAAACCTCGAGCCAAAATACAGAGGTGATGTTAGAGGAGCTTATACATTTGTCTTTGGACTAAGGTTTGTGTGAAATTCTATACATTAAGCTAAGGATAAGGTTGGGAGCTTTTTCCTTGCATATATTAATTATATTTCTTATGATTTAGGAGTGCTAAAATATGATTTTTATAGATATTAGAATTGACTATTAATTGCTCATGAAGGTTTTTTTTTTTTTTTTTTTAATCCAAATCACTCTTAAAATAAAAAGAAAAAAAAGAGATGATAGATGTAGCACTAGGTCTCCAATGATTCAGGTGATAAATTAATTTTTTTAATTACAATTTTAAACTAGCTCATGGTCACTAATAAAAAGCCCATTAGCATGAGTAGGTCCTAATGAGCAACAAACCAAGACCATTTGGCTTTGAGCAAAAATGAGTTGGACAACGGTGCCCCACACAAGGCCAAAATAGACCCATTCAACAGAAGAAAAAAAAACAAAAAACCAAAAAACCTCACACACAAACAAACAAACAAGATTGAACGAGCGGAGAAGTTGTCCCTCCAAATAAAGCAATTTAAACAAAGGAAGACAAGGTAACTAGTTTATCTGGTTGGTCTACATTTTTTCAGTTATTATTTGCTTTATTTGCCTTTAAAGCCTTCCATCATCTACATATATATTAATACCAAAAACCCAAGTTTCTCCTACCAAAACATTGGCCCTCCAACG
>VIT_07s0005g02520
GAACTGCCTCCCAGACCCAATTTTGGAATATTTGGTGGATTTAGTTGTTGAGAGACAGGGCCAGTTATAGGTCTAGGTGGTGCTCAAACCTAAAACAATTTTGGACTGCAGACCTGGTGTAGAGAACCAGCTGATGATCATCGAGTAACACTCTTGGTTCCCTCTGGTTAACTATTCATTCAAATTCCTGCAAGGACCCTGTTGGAATACCTCATGCCAGTTAACTATTTTTCTCATACAAGCTTGGTATTTCAAAAATTGTTACTGCTTCTTATTGTGATTTCTCTATAATTTTTGGAATTTCTGAATCCTTGTTGGAGTGATGGGCATAGCTAAGATAATTAGAGCAGGAAAGCACTAGGTTTTTGGTGGGTTAAAATCAAGATTGTTCTACAGGTTCCATAGCTAAAATCTGCTTACAAAAGTTGGGAGAGAGAGATTGGGACGTGGTTAGTTGCCAGAACTGGATTGATGAAGTAGGGTGAGGGGGAAAGAGAGAAAGGGGAAGGAGGGAAATCGAGAGAGAGAGAGAGAGTTTTGTGTTCTAGAACCATAAGGCACCAAGAGTTGGTCAATTGCCGTAGCTGGATTGATGAGGAAGGAAAGAAGGAGAGAGAGTCGAGGAGAGGGAAGCAAGAGGGGGTGGGAAGGAAGAGAGAGAGCTTTTATACTCATGGGCCATAATCCATCAAGAGGCCGTCAGTGGCTGTAACTAGATTGATGAGCAGAAACCAGGCTGGAGCCTACATCATCACAACATTCTTCTTCTTCTTCTTCTTCTTCTTCTTCTTGATCATCATTTTCATCTTCTTCTTCTTCATAGCCTATTAATTTGATCCAATGATCATGTGCAGGCTCTCAAGAAACAGATATATTTTCTCCAGAAATTGTTCCTGCTGACACACCAAAGTTCACGCTTCGTCCAGCTAAAAGGCTCCGGAGCCATGGAGGCATTAAATTTAATGAATTCAGTCCTGATCCACTCTTCCCCAAAGGCAGATACTCACTAAAATATCATTGTCTTCTGGTTCTTCATCACCATACCTGCTAAATTCCAATCTTAACCATAAGTTTTCTTCCTCTCCTTACATATGAGCAGGAACTGAAGGAAGTACGGAGTTCCAGTGTTTTTCAGAGCAGAACCAAGAGGATGGGCTGTCAAGGTTTTCCTAATCTGATAAATGAAGCTACACTAGGAGGGTGTTTGATGGATCAACTTATTGACTTAATATGACTTATGATTTAATTTAAATTATTAAGCATATAAATATATTTGGTAAAAATATCTTAAAGTTAATAACTTAAGTATAATTTAGTTTTAATTCACTCTAAATCATTAAGCATTAAGTATTAATTTTTTACCATACACCCTTTCAATTTCCTACTGAGTGTAAGTTATTTAACTGTAATCTGCTAATTTTGGCTGATTTTGGTTTCACTTAACAATTTTCTAGGGCCATCTCTCTGTTTTCCTTGGCTCTAGAGAGAATGAAAAGCAAA
>VIT_06s0061g01110
ATTCATTCATAGAAGAAACTAACCAAGAAAATGGCCAACAATATGTATCATGAGCACCTTGTATTGATATAGTGAGTGTGGGGTGTGGATTCTCTCTTTAGTCTTTGCTAACAAAGGGCTATAATGCGAGGGATTACCAATTAATTATGCCAAATTTTAATGCTAAATAATAAAAAATGTACTAATCATTCCAAAAGTTTTGAAGTACTCGAAAAGGGCAAAAGACCCATTCCATTGAAATGAGCTGCCATGTTCTCCAACATTGAATGCACTGAGAAAGCGCACCATGTCCACAGGGTAAAGGGGAGTTAAAAAGGGAAAGAGAAAGGGCAGTAAGTAATAAGACCTGAACTCAATTTCTCTAACACTTTGTCTTCAGACTGCTCACTGGTAAAGGTAAGAAACACGATTCCGACCGATTAAATCCAACTCCACTCCGCCAATGCCATTATTCTTAGCAAAGACCTTGGCTGCTCTGCTGCCACTGCTACTGCTAGTCTGCTACTGCCCCTGGACCTTTGCAGCCACAACAACCCTGGATACAGAAGAAAGAACCAAAAAGAATATCATTAAGCCATGCCCATCAACACCCCCATCTCCTTAAACATTGTGCCTCCTCCTCCTCCTCCTCCTCTCTCTCTCTCTCTCTCTCACTCACTTTCTTCCTTTTTTTCTCTCTCAAATTCTCAGTTTCCAATCAGGTCCACCGCCACCACCACCACTCCAACTAGCTACCACCAGAGAGAGTCGTATGCAATTTGGGTATCTGTGTTTTTCGTAGTGTGTGCAAAATTTCCGATGATTGGGGGGCTGCAGACCACCACTAGCTGGCTGAGCCCCACTTTGGATCCTCCATGTCCCTTTCTCTCCCTTAACCATGCCATACACCCCTTTTTCTTTCTCCATTCCTCGGGACTTTATCATTTCAGACAAAACTCCACAAAGGGTTTGCAATTTTCTGGACTCTGATCCTCTTTTCTCGGTCTCAGACGAAAGGAAGATAAAGGGAGTAAAAGCGACACGCACGTGAGAGTGAAAGGCACCAGTCCCCTATATAAAGCATATTTTAGACACGTCTGCAAGGCTATGGTGACAAGTGATCAAGTCTTGCATGTAAACAAAAGGACAAGTGTCGTGGTGTGCAACCGTAAACCTTAGCTTTGGAGTCTGCCCCTTGTTTCATACCCACAGCAGGTAGAGATCCAAAGCCCCACTCACACACTACTTACACACTCTACAGCTATGCTGGCTGTAGAAGAAGTTCAATTTCTTCTCCTTTTCTTCATCATGTGTTCGCTCCTGGTGCAATCTCACAGAACCCATATCTTCCTCTTCACCACGTGTTCCTCCTTTTTGTAACGGGTACCCAGCCCATACCTCGTGTTTTTGGCAGTATAATCCACTGCCATTGCTCTCCATCTCTCAATCCCTCATTTTCCTTCATGGGTTCTTCTTCTTCTTCTTCTTTCTTTTGATAGATTTTGAGTGGCTGGGTCTATA
>VIT_17s0000g02570
AAATATTAAGTTTTGTTAGGTAACCATTTTTAAAAGCCGTTATAAAAAATAATTTTTAGAAATTGTTCTATAATTTTTGTACAATAGAGTTTATTTGAAAACCTAAAATATTTTAAACTTATTTTCAATATTTAAAAATATGTTTTAAAAATATTTTTCATAGTTAGTATTTTATTTTTAATTATATATAACTTAGAACACCTTGCATCTCTTTTAAAAAATAGTTTGTTTTGAGAACAATTTATTTTTAAAATATTTATTAAAAAAATACGAAATTTTAAGAAATTAAAAGGCATTTATTCATTACATAGCGTAACTGATGATTGAAATATATACGTTTTGGAAGCATTAAATTAAATAAAAAATAAATAAATTTAAAAACAACAATAAATGGAATTTGAGTAGCATTAAAAATGGCAAAAGATAGATTATATGACGGAATGTAAGTTTGTTTAATAGAAATGATGACGGAAACGTTAGATTGTGATGTGATTTGTCCACGTGGTTTTCTACAATTATAATATTTGTCCCCTTATAAAAAATAACGGTGGGAACGTGACACAACGTGCCAATTATCACATTTTGTCTCTTAAATAAAAAAGTTGATTTAAATATTGTACTGCACATTAATCTTTTTGTAAATTCCCTTTATGCCCGGCGTGATGGAAGGCCAGCATGTTTGTTATATTTATATGGATTTAATTTAATCATTAATTTTTTTTAATTATTTTTAGGATATTTAGAATAAAGTAAATGACAGGTTTAAGATTTTTTTTAAAAACCCAAAATTAGGTTTAGGACAGGTTTTAGGTATATAAAATTTGTAATATTTTTTTTAATAATTTTATAAAATTCCATTTATATTTAAAGAATGTTTTTAGTAATATATTTGAAAAACACATTTAGTTTTAAAAAATATTTTTAAAAAACAAATGAAATGCTTAATAAAATTTAAAAAATGCTTTTAAAAGTTATTTATAAAGACTATTTCGATACCATATCCTAAGATTGTATTCTAAAAGTCATTATTTCGAGGACTCATTCCCGGACTTATTTTTAGTCGAAATACTATTAACTTTTTATTTAATCTAATTGCATTGACAAAATGGTGTTGAAAATGGCGGTTCATGTTGCCAATATTGAATGGATCAGGAGAGACTTGCTCAAGAAATTAATTAATTTTATATTTTTATTAAACTAAAAAAAAAATGGAGATTTTGTCATACGTGATGAATGGAGAGAATTTTCCTTGTAGAAATGATTATAATTATTATAATTTTCCATTTAAAAAATGATTTTAAGGCAACATTACAAAAAGAAGGTGTATAAAATGGGGCCATGTTCATGGTTGTAAACCCAGAAGAGATTGAGAGGTGGCGAAGGGAGAGGGAAAGTAGAGGGAAAAAGCAGCGGCGAAAATGCAGACAATCCTTTGGCTGCGAATTGAAATCGAATAGCCACTGTACAGTGTACACATAAAATTTGTATGTATATTTATTT
>VIT_17s0000g02140
CTCTTAACTTTTTAATTCTTTTAAGTAATACCAACCCTAAATATCATACTTAAATGTCAAATACATCATTAATTTGCCCCGAAATATGCATGCAAATTGAATATTATTAAACACATAGTATAAAATTCATGTAAATGTAATTTTTTAATAAAATGACTTATTTAATGTTTGAGCATATTACATGAGTGAAAATATAAAATGGTTTTTATAATTTATCCAAAATAAAAACAAAATAACAGTAATATTTAATATTTAATGTGGCTCTTTTTAATGCACTTCATCAATTATTTCTTATTTTATTCTCAATTTTCATTTTATTTTATTTTATTACCATCCATCCTGGGAGGTGATGTGGCAACTGAAAAGGACATGTCATAATTTTTCTTTATTAAATAATAAATATTGAAAATAATAGTTGTAATTGCTTTATATATATAAATAATAATGCAAAATATATTAGGTGAAGACATATTGCACATCACATCACAAATTTACCTCCTACAAATTGTGGTGAGAAAAAATATTTAAAATAAAATATAAATTTACCAAAATAATGTGAATTTCAAACACGTGGACATGATTTTTTCTCCTCTGTCAAAAACTTTATCATATCTTATCCTTCAAAATTTGCCTTACTTTTTTTTCCAAATATTTTCAATAAATAAATGAATAGGGATCAGCCCACTTGGCTAGAGATTATCCATATATAGGTACTAATTTTAAAAAAATATCCAAAATTATTATTTATTAATAAAAAATATTAAAATTATAATTTTATTTTTTGTAAATTTAAATTTTATTAAAAATAAATAAAAATCAAACCTCAACATTTAAAGGTCTAACAAGCTATTGCTACGACTTAAGTGCTCAAAGATCTCATCCAAAGCTGAACGTTATTATTATCATCTATCATTTATATTTTATTATTTTTTGATAAAATCAAATACAAGAAATTAATTTTTCAAAATATTTTTTTACCATCCCACGTACCAAAATTTAAGGGGTTTAATGGGTGTTTGTTAGGCTTCAAATACTATTTCAAACTTGTACGTTTTTTTTAAAATTAAGATATATTTTTTTTTTAATATTTATTAATTATTAGTTTTAAAAATAAAAATAGGAAATATATCCGAATGGATTAAATACTCTTTTAATACACAAGGAAAAAAAAAAATAATATGAGCTGTCGGAGGATTAAATAAAATAAAAAATATGCAAGAGTGAATACATGGTTTTGGCGTGGAAATTAAAGTTGGAACACTGGGAGGGTGGTCATAAAAAAAGGTGGCAATCTGACGTGGCGACACTGATGCTTCTGACATCCACTTTTTGATTCTTGAATTGAACAAATTCGTTTTCTATATATCCAAACAGGCCTGGCATTATGGATACCATATATATTGGACCATCCATCTCCTTAGCCTCACGCTTCAAGATCAACCCCGTTACACTACAAACGGCGGCTGAGTTTTCTTCTTGCTTCTCTTTATTGCTTCTGCA
>VIT_01s0011g06290
CAACTTGTAAGTTATAACAGACTGCCCCACCTGTATACAAGAATTAATGGTTTTCATCGTTCTATTTCTATACATATTACATAATTAAATTGTTAAGAAAGATACAGTTTCAAATAAATGAAAGACACTGATTGATGTTGTCGTACTTGTACAGGCTAGAGATTGGCAGCGAATATTTGGTAGGATATTCCAAAATATTCCGAATGGTGGCACCCACACACAGCCCCAGAAAGACAAAAAGAGAGGATAACTGTGTAAGTGGGGTAGTGGCTGTTTAAAGCTTGGCCCCGTCATCTTCCAACTTCCACGCATGCATGCTGCGTCTTCCATCGCCCATTCCCCATTCCCCATTCCGCCCTTTATGAATATCCAAATACATGTGATTGGATGACGTCAACAGCTTTCACTCCCTTTTCCCCTTATCTCCTCCCATGCCACCCACATGGCTCTCCTTCTCCCTACAACTCACCACTCTGTTTTTACTTTTTAGCTCCAACCAAAGAAAAAAGAAAAAAATTGCTTTAGTTGATTCATTCTTGATTTATACTATGATTAACTCAAGTGTTTAAAAGAACTATATATTTATTGTCTATTAATTAATATATTCATTCCATATTACTAATTTACATAAAAAATTTACAATGTACCCTAAAAAAAAGATGTAAACAATCTACTTAATTTTAAAAACGTGAAAATTAATCATATCGATTTAATTATTTTATTCATTTACATAGGGTTCCATAAATTATATATATATATATATGTCCATTCTCTTGTTTCATGTGTTTGATTACCAACTCAGTGTCATTAGCCCCTACCCCCTACGTTTCCCATCTTTCTTTTCCCTTCTTTGTTTTTTTCTGATACAATTATTTGCTTGAAAATTTCCTTGAATTTATCTTTTATGTTAATTTGTTTTTTTCTTTGTGTTAATTTGTTTTCAATCATTGGCGTATGACTCATTCTCATCCCATTATTTTGAAGCTCAATTCCCCATTTCCATTTTTTCTTTTTGGTATTTATTTTTTTTAAAAAACGTTTTTTGGCAACTATTTCTGAAAATATTCGCAGAGCGCCATATAATTTTCCACTCAAGAGGCATATTCGAGTTGGTATATAGAATTATACCCTTTTGGACCATTAAAATACAAGGCGTGGTAAGCGACATGATGCAAGCTCCGGTGGTCCATGGGTTTCTAAGTGGATGGTGGATTCGGATGCTGTAGGGCTTGGGCACTTGTCCATTTGTGGGTAATCACCCATTAATGCCACCTTCATACTGTTTCCTTAGGACACATTTCAATTTGTCATCGCTAACCCATTGATACCGAACTCGCTTTACTCATTACACACTTCATTTTTCATCTATAAAAAAGGCTGACAACCTCTTCACGCACGGTAATCAGAGCCTTTTCCTTTCTCCCATTTCCCCTCTCCCCCTCTCCCTCACCCTATCCATCCAACCCAGATCCACCCATAGCTCTTCTCTTGAGCAAAGCC
>VIT_18s0001g09240
GTCAGTTGTGAGCCACAGTCTCACTCTCTTCCTTCCCTTGCCTTTTCCCTTTGTACTAGAAGCAGGCCCACACATGTTATCCTCTCACGCCCTTTTGAATTTGACTCTCCACTACAGAAGAAAACTCAACGCAAACGTGCTCCACTTGGTTCCTAATTAATTTAAGTGCAAGTTCATCCTCTACCTCTTCCTTTCCTCACACTTGTCACGCAACTTCCTTCCTTCCCACTCCTTATAAGACCATACCACTCCCTCACTCAAATTCATTCATCTCAAATCTCACCAGTCCTTCAGAGTTCCTCAACCCGCATACCTTTTCTCTCAGTGTTTCTCTCTGCCTACTTCATCTCCCTCTTTCATGGCTCTCGAAGCTCTCAACTCACCAACCACACCCACGCCTTCCTTTCACTACGAACAACCCAGCCTCCACTCTCTGGAGTCATGGGCCAAGCGCAAGCGTTCCAAGCGTCCTCGCTTCGACAACCAACCTACAGAGGAAGAGTATCTGGCTCTCTGCCTCATCATGTTGGCTCGAGGAGGCGCCGCCGCCTCCACCGTCTCACACCGCCGCCATCTCTCTCCCCCTCCTGCCCTGCAGGTGGAAGCTCCTAAACTCACATACAAATGTTCAGTTTGTAACAAGGCCTTCGCATCCTACCAGGCACTAGGGGGACACAAGGCCAGCCACCGTAAGCAGTCCGGATCCGATGACCTGTCGGCCTCCATCACCACCACAAGCACCGCGGCCGCTGCCAGCGGTGGTAGGACTCATGAGTGTTCCATCTGTCACAAGACTTTCCCCACTGGACAGGCTTTGGGTGGACACAAGCGATGCCACTACGAAGGCGGCGCCAGCGTCAGCAGTGGCGTTACCTCGTCCGAAGGTGTGGGGTCAACCCACAGCCACCGTGACTTCGACCTCAACCTGCCGGCTTTTCCCGAATTATGGTCCGCACGTCGATTCCCAGTCGATGACGAGGTCGAGAGTCCTCTGCCGACAAAGAAGCCCCGTCTCCAGATGCTGCCGCCAAAAACCGAAGTCTCTCTAGATCACCATTAGATTTCCAAATTTAGGATTAGTTTCTTTCTTTCTTCTCTAGAAATGACCATTGAAATTCGTGTATTTTTTTTTTTTTCCTTTTAGCTCCCCTCGATTAGAATTTGTTTCTCCTGTACATGCTATCTGAACTCGTAGTTGTTCAGCTGTGATAGTGATTATTCAATTGATTGATTTTTTATTAAAACAAATTAAAGCTCTCATGTGTCCTCCCTTTCAATCTGCAAACTAAGATCACAGTGGTGGGTGGTGCCAACTTGGAATCAATTTTCCATACATACAGCTGCGTCAACGGCAGAGCATTTGCCATTGGCAACGACTTTGTGGCAGAAGGGGTAGAAACAGAAGAGTTGGTTGAGGAGTAGCGGGAGGGGACACTACTAGACATGTGGGCGTTAAGCCTAACCATTATTATAATTGTATTAGTTAATTAGTAAAGAGAA
>VIT_06s0009g02860
AATAATAAAAACATTATTATGGTATGAAAAAAGGGACAAAATTGGCCTTTCCTTAATTGTAACCACCCCAAAAGGTAGGAAGAATCTCCAACCCCCATTCTCGGCTCCCTTATCTTTTCCCCTACAACCAAAATTCAACAACTATCTTAGAATGTCCTTCAGTCCACCAGATCTGGATCCCTTTGATTTTCGTCTTCTTTTTTCTTTCCTCCTTTCCCTTTTTCTAGTTTCTTCCTTCAAAATCCATCCCTCATATCTCTCACAAATTTTCTGTCCCACCTTCTTCTCTTCCTCCCAATTTCCTTTCTATATATATAGTTTCTGTCTTTCCTTTGTTTCTCTCTTCAAAATATTCTGATTTTCCCCTTAGAAATTTGATTTTTCTCTTCAAATATTTTGATTTTCCCACTCAAAATTCCGACTTCCCCCCATAAAAATTCTGGATTTTCTTTCCCAATTTGGCTTAAAGATAGTCATATTTTTTTGTTCCCGAAAGACATTATGTGTCTTTTGAAACATTCGAAGGGTGATCATGTATGGACAGAATTAAAAAGTATGGTTGGTAAGTTGGGAGACAGGATGGGATGGGAGATTTAAAATTAAAAATCAATAAAATAATATTAGAATAAAATAAAGAAAAGAAATAGTGAGTAAAAACAACACCTATACATCACAATAATGAAAACAAAATTGATTGATCACCAGCTAACATTAGGAGATTATAAGATAAAGATGTAATTGCAATTATTGAAATCACTTAAAGAGAAAAAATTAGGAACATGCTCACTATAAATAAAATCACCTTAGAATTAAAAATTAGGGACATGATTATGATGATTAAAATCACTTGAGAACTAAAATGTTTTAGAGATACAATAATTGAAATCAACTGAAAAATAAATTCGGTATGTGGTCGCAATTAATGTATATATAAACAACCAAATGTTGAAAGGAAAAACTAATGGAATTAATGCGATTTTCTTTTTATGGTTAGATTTCTCTTGACACCAAACAAATGTAAGGAAGTTTATAAAGGAAAATTAGGTTTTGATTCACTAAATTAAAATAATATAGAAAAAGATCTTCAAATTTTATATATATATTTTTTCATAACTCAGATTTTCATTAGAATAGTGTCAGGAGTTGAACGCCAGTGGGAATACAGGCTTATGGAAACAAATCTATCCGACTAGTAGGTTCTTATTATTTTCAATATAGACCCCATAAAATAAATAGGAGATGGGCAGCCCGTCCCTTTTGTGAGGCCATCCTCCCAACTTATTAAAGGTGATGTGAGTTTAAGACAGTGACAAAATTGTCGGTTACTTCCCAAACCTGCTCTCCACAGGCAAACCCAGTGATCCAGAAATTAATTGGTACCTGACACGTGACTACCAAACGTTCGCTCACCCACCATACCCATGGCCTCATGCCCCATATATTTCCACAAACCTAGCTCAATTTTCATAGCCACCTTCACTGTCCTACACTCACTAAGCC
>VIT_08s0032g01150
CTATCAAATTATGCTTTGCATTGGAATCTCCTGTCATCCAAGGATGAAGGAAGTCATGGGAAATGCCCAGGGAGCCCCTATTATCTCACTGTGCTGCAATCTGCCTGAGAATCTCTATCTAGAATATATATATTTGATACCTTCCTACAAATTTTTAGACACGTGACCTTGGGCTAGAAAAGGGATGAAGAAAAAGGGCACAGGATCTTGGATGTAGTCATTTTTGTACCTTTTTGCTTGTAAATTATTGTGTTTCAATGTTTTGTTTTTTATTTTTTATTTTTTTGGTAACAGTAGGGAATGGTGACAAAGTTTAGTTAAGACAGAAACCGAGATTGAATTCCTCTTTGTTCTTAGAAAAATAAAAGCAAAGAAAATGTCATAAATTCATTACCCTGGCGGCTTATTTCGGTCTCTAGATATCTGAATCATGACTAAACTCAAGCCTATGCCTCCTTGTTTCTCATTCCCTTTTTGGTTGTTTATTATCATTGCAAGTTTGTTGGGCATCTTATTGTTGAATTGGACGTCCCAGTGATAAAACATTCGATGTGCATTGCAATCAATTTCATGTAGGGACCGGGGGTTGCAACTTTGGTCTGATGACCGATCCAACATGAAGTTTGGAGGGATTTAGACAATCGGTTTTAAAACTTGGATTTGAACAATTCCAAATCAATTGGGATAAGGTTCTGTCTAATGTGTGTTGAAATATGATTTAATGTTATTTTATATAATAATACTTATTTTTTATATATTTTTTTAGAAAACTATCATATTTTTATTGTATTATTTTTTATTTTAAAAAAAAGTTATAATTATTATTATTTTTATTATTATTAGCTTGAAATGGTCTCTTTTTACCTTTAAAATTTTGGTATAAATATATATATATATATAGAGAGATTTAAAAAAACATTATGAATTGATTTTGAATCATACAAATTGATTAACTTGAGTCTAACGGTCAATGTGAGAAGTCTAATGGTCAATGTAAGTTTAAAAAACTAAGGTTGGATTAAGCATTGGGTACATCCGAATAGAGAGGATGGAGTTTAAAAAAATGAGGTTTAAAAGGGACGTCTGACACGGGAAACCATGGGTCCGGGTACTCCTTAGAAATGGCTGCTTGGGTGGGTGGTTTACATGACTTTACTTACGACGTGTACCAAAATAAATGAGAATAAGTCCAGAAGCAAAAGACGCCTATACCCAGTCAGCTTCGCCCAAAAGATCCAAAAACGCGTTTTTAATCGATTTCTTATATCCCGCCCCTTTCTCCGACACTTCCATATTAAAGAAAAAACACGCAGAAAGAAAGATCAACAATCCACGGTTGACCCCCTCCCTCTTCTCTCCTCAATTTAATCATCCAGATAAATAGAATAGAGTAGTAGTTGAACCCCATAGCAGCCAACAAAGAATACCTCCATTTCTTACCCCAATAAAACTATCCCAAAATCCCACCATTCTCTTCCCAAGAACACCACCCGGCTAATC
>VIT_08s0032g00140
TCCCAGCTTGTTGTGCCGTTAGGTGCGAGTGAATGTTCCGCATCATGGGGGTGACCATGGGGTCACGATGCGGGTGCACGTTCTGCACCATGGGGGTGACCATAGGGTCAGGGCGTGGTGCCCAGGTTGTGGCTACTGGTGGCCTTGATCTTGCAGGCTCTTGTGGGCCTAGTCTTGCGAGCATTGAATTTGACAACTGAGACTTTCGGTCACGTTGTCTTTTTGCTGAGAAATGAGTAGAGTCTGAGCTTTCCTCTCGGGGAACTCGAGGCATGGGAGTGTGTGGCTCGTGTGGCCTTACGTTACGTGCTTCTGGGACAACTCCTGTTGTCCCGGGATATATTGATTCTGGTCCCGGCCTTGAGTTTGCTACTTGGCCTCTTGAACGTTGACGACGAGGAGGCCCTGATGTTGAAGCCTGGATGCGTAATACAACGTTTTCTTCTCTTAATCTTTCTGTCTCCTGGAGGAGAGCTTTCAGTTGTCGTTCGCTTGCCAACTGTCTTCTTTCGATGGCTTGGCGCCATTCAGAATTATCTTCTTCTCCCCTACCGGATGAACGGCTTCGGGAAGGTGTGGCCATCTTTGCTTGTGACTGAATCAGTGAAAAATTTTCCCACAGACGGCGCCAATGTTGAGCCCTCGTGCTCCTGGTGATCCACGTAGTCGCCAAATGGATGGATGCGCGACCTCAACTAATATAGGTTCTTGACTCAGTCGTTATACCTGCAAAAAGGCATCCGGACAGGGTGTCCGGATGCATCCTCCGATGGTTTTGTTAGCCATGGTTAGAGAGAGAGATAAATCGGTTGGCCTTTTACTAGGTATATCAAGCTTACCTTTCTCTTTGTGTGAAGGTTGATATATATAGTATTAGAAGCTTTGATTCCTTCTTTAATGGTGGGGAGATATTTTGTGTTGTCATGATAACACTGGGTGGTGGCAGGGCCATCATCACCCTACAGGCAGTTTTGATAGAGATCGTGGTAGGTGATGCGGCTGTCAGAGATCGTGGCAGGTGATCATGTGAAGTGGTCGTGGGAAGTGACTTGTTGTCACTTCATCTTGTCCCTTCACTCTGCAGGTGGTGGAACGTGGGCCTTGACAGACTGTTGTGATAACGTGTGAGACTTGCTTACTTCAGTCAATGATCCGGACCATTATATCCGGATGGACTATGTTGGTCATCCGGATGTATCGTGGAAGCCGTCCGGATGTTCTATGCTTACAAGCGTCGTTTGAACTTCCTTGAGGCGGTCCGGATGTCTTTTGTTTATAAGTGTCGTTCGAACTTCCTTGAGGTGGTCCGGATATGAAAGGCACGTCACGTGTATCCGGATGAGGGTGATCCGGATGGTAGCACGTGCCACGTGTCACCATGAGGTGCGTGGCACGTGTTCTCAGGAGGAGGGGTCCCTACACTGGGAGCGTCTCATTTTTCCAAAATACATCAAACCTGATGATATATGGGAGAACAGCCCCTTGGGAGAAAGGTTGATG
>VIT_13s0064g00050
TAAACATAGGGAGTATTTAATCAATTTTAACAATTAATTTAAAAAATAAAATTATTTTCAATAATATTACCAAATAAATCCTAACTTTTAAAATTTGTATTAACCCAAACCTATAAATTAACTTTTTGTTTGAATTGATTTTAAAACATTAAAATTTATTTAGATTTTAAATATAAAAGGTAAAAAGGCTTTTTCCTTATCTGATTTAGAATATGACATTTTGATATTTTCCCATTTTTTTCAAATTAATTTTATTACTTGTTTTAAATTTTGAATTTATTTATTTTTTAAACAATATAAATAATCTAAATAAAATAACTTAGAATATGTTTGATAATGTTTTTCCTTAAAGTGTTTTTAATATAAACTAATCGTCTGAGAGTAATTTTAGAAAACATTTTCAATATTTTTAATGTTTGAAAGTTAAAAATTTTTAAATGTTAAAATGCTAAATTTTGCTACTTAAAATCAATATAACACACATAAGAATTAATTATCAAATATTTCTTCAAAAAATTATATGTAAATTTTTAATATTAAAAGTAATTTTTAAAAATTTTAAAAATTATTTTTAAATTTTACCAAATAACTATTATTTAAAAAAAAAAATACTTTTTAAACTAAAAATATTTTTTAAAATTATTATCAAATAGACTTTAATCATACAAAAAATTCCTACAAACAACTTTAAAAGATAAGTTTTTTTTTTTTTTTTGTTAGTAATAGAGTCATTTTATTTATTTTTAAATAACTAACTTGTTGCTTATGGGCACGTGGAACCATTGATATATTAATGACTCCACGTGTCATATATTTGCAAAAATTTTGCTTTTATTTTATTTCCATTCTATATTAAATTAAGAAAAGTTGACATTGGAATGAATTATGGAAGTTAAATTTAATTATAAATAAATAAGATAATAAAACGGATTCTTGTCATGACATCATCGATAATTTAAAGGAAATGGAAATCACATGTTTAAAAATATAAAATTTTTTAAAAATCGTGATTTTATATTTAAGGATAAGATATCACACCAAACCAAATCCCTTGGAAAATGACCATAATACCCCTCAATCAGACAGGTGAAAGCCATGGTCTCAGCGCTGTCTCCACGTGGCACTAATTCACTAGACCGATCACCCATCTCTGCTGCACCACGACATAGAGGAACACTCCACCGCCACATTACCAAAACTTCACGTCGTCTCCAGTTCGTTCTTTACGGTTACTCCCAGCGAAATTACGATCAGACCCCTCAGCCGTGGCGCGCAGCGATCGTGAACTGTCACCGCACTGAGGTGTCAGCCTCAGAGCAAACCTACCGAGTCAAGGGTCAACTCTTTCTTCTTCCTCTCGCCTTCCTTCCTCTCTCTCTCTCTCTTAAGATTTTTCAACTCGATCCCTCTCTCTATATATATCTGTTTCTGGCTGCAAATCCACGACTATCGGATCTCCAACTTGCATGAGAGCACAGCAGCCGGGCCAATTGGAAGAGA
>VIT_08s0040g01820
TCAACAACTTAAGTATAATTTAAATTAAAGTTAACTTAAATAAGTATTAAGTTTTACCAAACACCCTCTTAATCTAATATTATGTCAATTACCCTTTAAATATGTTGTAATTTTTTTTCTTTATAAAATATTAAGATCAACTTTGTTCAAAATGGATAAAATTTGAGAATATATATGAAATTAACAGAAACCACACTCAATTCATATTCATTAATACAATTGACAATATTTGAAAAAAAAATTAAAATTCATATTCCCCTAAAGAAAGAAAAAATTAGGGTAGATTTGGCTCATTTCTCCTAAAGTTTAGGTTAAATATACTTAGTTATCATAAGTTTAAAATTTTATCAAATACTTTTCTTATTTTGAATCAAATGAGAATAGAGAGAAAATAGCAAATGAAACGGATAGAAGAAGGAGAGGTATTTGAATCTATGTATATTTAACCCAATCCTTAGGAAAAATGAGTGAAATTAATCAAAATAATAATAATTTGTTCACTAGCATCTCATCTGGTTTATTGCTACCCATCTTTCTCTTTTTGGCCCACCTCAACCCAGTTCAAGCCCAACAGGCCATTCTAACCAAAAATAGCTTCGGCCCAACTGTTTGACTACGAGTCCAGTGGAGGTTGGTAAAAAAACTGTCCTTATTTGAACCACAATGAAAAAAGCAGGGAACATTCGAGAGGAAAAATCAAACATCAAATATGGTTGTCATGACGTCATATTTACACAAGGTTTTTAATCATTAAAATTCTAAAATAAAAAAAAAAATCATTGCTATCATTTGAAATTTATGTTTTAAATTCAATTAAACAATTTTTATTAATAAAATAATGCGCCCTAAATACTTCTATCAATTAGTTGTACAAATACACAATTCAATTAATCAAATTCTTTTACATATAAAGTAACCATAAGCCAAATCAAGCTTTATTTTTCTTTATCCATAGTTAAATAAATAAATAAATAAATAATTTTTTTAAAATATGATTGTAGTTGGAAATATGGACTTGATAAAAACATTCTTATTAAGCTCATGGTTATCCAAAAAAAATTATCTTCATGGGGGATGTTAGTTTGAGGGAAATTTATCTTTTAAATGTGAAAAAAAAAAAAAAAAATCTTATTCAGGGAGGAAATCTAAGTTGGAGTCTTAGACGTTAAGAAAGATAATGACAAGTAGATGAAAGAAATAGGCCACCTGGCAAGATAGCGCGTCCTGGACGGGCACCGCCTGCCTAACAAGTGACAACTGCCCTTGCCCTGGTTTCCTTGTTGGACTTGACCACCAACTCTTTCTTTACCTTGTTGGACTTCTTCACACGCTCCCACGCTCCCACACGTCTTTCTCTATTTCTCTCCTATAAATTGCCCCTCCCGCCGTAAGGGATCGCCACCATCATTCTCTCTTCACTCTTCAACTCCACTACTGGTTCTTCCTCTTCCCCTAGGGTTCTTCTTCTACTCCCTTTTGCTATTTTCTTACATTTTTGTA
>VIT_18s0001g08490
TTGACATTTTTTTATAGGTTCTCTCATTCACCTTTTTTTTTTTTTTCATGTTTGCCAGTCAAAGGAAGTGAATTTTTAGTTTCAATAAACTAAAAATACTTACTCATAGGTTATTTTTCTTTTGTACCTTATCCATTTCAGGCTTTGGGTTCATTGCTTTGCATTGTACGTGATATCTTGCTCAGCTTGTGTTCTTCTTTACTTTGTAAGTATGTAGTATTAGTTTCAATTTTCATTGAAGTTCTTACAATTCCTAGTTATATATTTTCTTATGATTAGGTAATCATTTCAGTTTCTCTTTTAGGAATACAAAAGCATTACTAATATGAGGCTGGCACATATTACTGGATCTCCTCCAAACCCAAGTCATTTTGCAGTTCTGGTTCGTTCTATACCATGGTCCCCAGAACAATCATACAGTGACTTGGTGAAACAATTCTTCATCAATTATCATGCATCAAGCTATTTGTCACACCAAATGGTTTCTGATTCTTGGACAGTTCACAAACTAGTGGTGCGTATCATCCCTGAATATTTCAGAATTTTGCTGCCTTCATATTATATTTTCTTTTTTGCCTGGCTTGATTTGTTGTGTTGTTATTCTGTGAACTACTTACCAGCATCTGTGCATTTTGTGCATGGGATTTTTAGAAAACTATGGAGTTTTGAGTTAATATGACATTAATAGTTATTATTTTATTTAATAAATGGAAATATGATGCTCTCTTATCCATTTTTCCTTCACACCCACCTATTCTCTTGACCCCCTAAAACATGAGAATTTTATTTTTTTAAATAGAATTTTCCCCATTTATCCCTATCTATATAAAAACCTTTGCATAATTCCCAAGAACAGGGATGGGGAGCATTATTATGTGTGAAAGTGCATTTTTCTATAAACAGAACATGAATTTCCCTCTGACCTGGGTTTTAGAGTTTTGATTTTGTATGAACCATCTGGATTCAGGCCAGTGAAGCTTAAATGTTTCCATAAGACAAGTAACTATGTCTTAGCATCCAACATAGCTTTTAACTTGAGGAGTGCATTGAATAATTCACTCTGCTTATAATATTGCAGGTTAATGAAATTTCTTTTTTACGTAGAGGTTCCAATTTAATGTTTATACTATGTACACTAGATCCAGTTAATAGTCATAGTTATTTTACCAAAAGGAGAAACTGGTTATCAAGAATTATGAATATTATGCTACCTTCATAATTTGATGGAGACATGAGTGACAAAAAAACTAATAGAGCTTTCAATATGTTTCTATGCAAACAGTAATTTGTGTGGATTTACTCTGTTCAAGGATTTTCAAAACTGAGAAGGCTCAAAGTAGCTTCCATTCCTAGTTCTATAACAAAGACAATCCCAATTAAAATGCTCCAGTGCCTGCTAGAATGTCTCTGGGTTCCAAACTTCCCAGTATCTCTTTGTTCTTCTGACTTCTTTTGGACTTCCAGATTTTTAATTATAACACTAAGCTCAATGCTTTGATC
>VIT_18s0001g07500
ATCACCCGTTGGATCACCGCAACCAGCCACTGTACACGTGTTCCACAAAGCCTCCTTGGATACCGACACAAAGACGCCGTGTTGAGTTGTGTTTACCGTTTTTTGTGCGATTCACCCCCATTTTAACCTGCCAGCGGTGCGCGTGAATGGAAGGCCCAGTTGACACGTCAACATTCTTTAACCGACGGCACCGTTCTTAATGCGAAACGCCGCGTCTCGATGAAGCGGAAAGTAGATTAAAAACAATGGAAAAAAAAAGATAGAATCACGCTCTGGAGTCGCCACGTAAATAGCACAGTATAACTATCCTACATACGGAACATTGAATTTAGATTTGACAACTGAGAACAGAAACTCCCGGCGCATGTTATCATCGACCGTCTTCCTAACTTTCTCTGAAGTTCTACCTGAAACTGAAACCCTTCTTCCATTTTGAGGAGGTGAAATCTGGTAATTATCTTCTGTTTTGGTTCCCAAGAAAGGTATGATTGGATATTTTGGCAATTAATAATTGGTAGATGTGATTATTTGTTAGGCATTTTGGAATCTAGGGTTTTTGAGTTTGATTGATGTCTGAGGAACTGCTTGGAAAAAGAGAAGGTAAAGAGAAAGGATAATTGGAACTTAGTATTTTTCGCCTCCCTAGAAGAGTCAACTGAGCCAAGTCTTACCATTATTCCGCCGATTTTTGTTGAATTTCCTTTTTCTTTTCTTTTTTTCTTTTTCGTTTCTTGGAACCTAGTGGTAGGACAAACCTAAGTTTGCTTTTATTTTGAATTGTCTACAGTTCTAGCACGAGACGTGAGGGATTTCAGTTTTCATCTTAAATTGCAAGTTGTCTACAGTTTTAGCGTGAGGACTTAATGGGTGAAAAGTTCGGTCTTAAATTCCAAAAACTTGTAGTTTGAGCCACTTATTTTAAAAATCTTCTGGGTTTTAGGAGGATCATTTCCATCTAGGATAGAGGCTGCATAATCTGTACGATATACTATCCTTATTGGGACTAATCTTGGAGTTCGATCTTGTGACAAAGGTAAATCATCCAGTTGTAGCTTTGTCATTGTCAGCGGACTTCTTTCCTGGAAAGAAACTGATTTCATAACTAAATATTTAGTATGGAGGAATATTTGATTGGGGGGGGGGGCGGGGGGCGCGCGGGGAGTGGGGATTTTCTTGGCCAAATATTTTGTTAACTTGTGTGAAGGTTTCTTCAATTTGATTCTGTCCAATTAAACTACTTCACTGTGTAATAGTTATAAATCAATTGTTGTTTTAAAGAGTTCAGGAAGTTTGTTTGTAGTTGCTGGGTACATTTTTATCTTCCTTTCTGTTTACTGAATTAAAGTTCATGTGGCCTGGTGCCTTGATCGTGCAGTAGTTTGGGAACCTGTGGGATCTACGCCCTTTCTGCATTAAATGATTGGTGTTGTCCAAGAATAAGCAGTGTTGAAGTGCATTATGATATTGTGCCACTAGAGGTATCTTTGCTTTTTCTTAAGG
>VIT_17s0000g05570
AATTTGATTTGTAAGAGGGGTAAAACTCATTTTTTTTTTTTTTTTACATAAAAGGGCTATTTTGCCCCCCAAAACTCTATGTAGTAGGTGTTCCTTCACTATGGACAGACTTTTTTGCACTTTGTTAGTCTTTCTTTGTAAGATGTTAAAAGTGGTTGAAGATTTCTTTTCAACGTCAAGTAGGAAAGGTGATTGATTCTGAAAGTCATCTCTTGTAAATGACCTTACTTATAGGTGTGGTAATTTTTAGTATCTTCATGATTTTGTGTCGTCTAGTTATAAAGACTTTTTAGAGGCTATCAACTTTGGTATCTCCATCGTGATGTTAGTTAGAGATTAAGTTTTTTAGTTAGATTAAGTGAACGATATCACATTTTTTGCTAAAGACAATTTTTAAGGTAAGGTAGCTAAACGGTGGTACTTTGAAATGGTCTGTTTTTCGTCCATTTCAAATCTTATGTAATATATGTGATTACAATGATCTTTCATATTTACACTAATTTTTAAAAAGGATATTTGATAAAGTAATAATTATAAAAATAATTTGGAATTTATAGCCATTCAAAATATATTTTTAAATCTATAACAATTTTTTGAAATTCTAATTGGAAAAAGGTTGTCTCTTCCGAATATTATAATTATACATTTTAAAATTATATTTTATAAAAAATAATTTCAACATAAATTTTAAAATCTAAAGTCGTTTCAACACAATTTAAAAATTAATTTCAATATAAATTTTAAAATATAAAGTTGTTTCTACTCAATTTTCAGTTTTTTAATTAAAAAAAAAAAATCACCAACGATATAGCCCTAAATTTCAAACCCAGGACGGCCCAAACACTGCAAAAGGCCAGAAGAACCCACTAAATTTTCGGGCCTGCTAACATCAAAAGTGGGCCACCTTCAACGATTGAGATGATGAACTCATACACCTCAGATTACATTAGCCTATCCCACACCTCGAAAATGCATTTCCGTGTCAGAGGGGTGCAGTGCGCCCTCGTCCTTTCAAGTTCAAACAACAACCCAAACAAACCCGCGGATATAAAACAACAAATAAACTCTCTATATAAGATTGACACGTATGCTCATTCACCACTACTGCTCATCCGTGGCGAGTATCATATTAACACATACACGAGAGAGTAGTGATATTTCTCTCAATTTCAAATTCCGCTACCGAACGGCTATGTTTTCTGCACAACCCTCCATTCATGCTTAAATCCTACTTAAAGTTACTGCCTTTTATGGACACTCACCCACACTGCCCAAGAAAATATACACACAAAAAGACACTTTCCCTCTCTCTCTAGCCTTGAAATGATTCAAATTCATAATTAAATTTCTAGTTTTCAATTTGTAATCGACCTCTATGATCACATTTCCCACCTTCTCTCTCTTTATCTCCACCGTAAGAACCTGAACTGGCTGTACAGTGACTGAATGTGCTCTAAAGGGAACTCCAGCCAGGAACCCCCTCTTCATCAAAGGATGAAA
>VIT_05s0077g01970
TAAAGGAGCGATTAGATTACCTGTAACGTACGCCAGAGGTTGAACTAAGGATTGGGTCAAACAAATAAGCTGTAATACCGAAGTCAGGACTAGAGCCCATAGTTTATTGGCCCATCGGCCCCATCCAACAAACTACAACCATAAATGTAAGATCTGTTTGCCGACTGTTCTTGTGAACAGTACATATTTTTAATTTTAGAAAACGTGATTAAATTTTTTATAGAAATTAATTTTCTAAGAATTTGCTTGGAAAATAAGTAATTTTTGGAACTAGTTTTAGGCGTTTCAATTATTTTTTATAAAGTGTTTTGAATAATAGTTGAAAATGTTTTGAAGACCTTTTACTATACATAGGTAGTGACATCGGTTAAGAAAACTATCTTTTGTATGAGGGCCTTGTGATGAATGTAACGATATTCTTAGTTTATGGGCCACGCCTGGGTTGGACCCATCTGATGATATAAATGTTCCGAGACACGATTGGGCCAATGATTTTTGGGAGTAAGCCCAATTATTGGATCCACCGGAGAGGCCCAAACTTATGGGCTGGGACCCAATATTAGATTTCACTGGGAGAGTCAACGGAGAACATGCTGAAGGACTGAAGCACAGGATTCACGTGACGTCACACGCGCCCACAGTCAGTCTCATTAGAAATTTAAGTATGGAAATGGAAAACGTGTGAGGAATCAAACCTTTGAACAGGGTTCCGCGAAAATTCCACTTTACCTAGAGTCATCAGACTGCATCCAACTGAATTTCCTTAAAATTTAAAATTATAAAGAAAAAAAAAAGGCTAGAGAGAATTAAATATTTTCAATCATCTTTATTGAGAAAGAAAAAGGGAAAAAAAAAAAAGAAGTGGGTGCTTAATTAGATTTTTTTTTTTTTTTAACGTGACAAAGAGTCATTAATATACATATTTTAAAACAATATTAATCCCTAAACAACTATATCCAAGTATTAAATAGACTTTTCAATTAATATTTTTTATTAAAATATGATAGAAAAAATGGTATGACAATTATATACAGAGCATTTTATTTCTTTGATGCAACTTATGTGCGGATGTTATTCAAAGTTTCAAACTTAGAAATAGCGGTGTGAACCCCAAATAAAAAATAATAATTAAAAAAAAAAAGAAAAAAAGAATGAGGGTCATGAAGAAGAAAAAGACAAGAGAACACGGGTAAAAAGATTAAAAAGATATACCCAATAAAATATTTAGAGCGGTAGTGGTAAGTGGTAAGTGGTAAGCCCCAAAGAGTAAGCAAATAAGGAGTGGGGAGGGCGCTTACGTCATCGTAGGAATCCCGCGTCAAGCTCGGCGTCTATGGAAATATAGGATAGAGAGAAAGCCTCAAGAACCTTCCTCTTCTACTCAATTTGCCCATTTTTTCCATTTAAAACCCCCTTTTCTGCTTCTTCCCTCTTCGATCCTATCTCCTTCTCTCTCCTGAATCCATAATTCCCACGTCTTTATCTCTTTCAGATCGGAGA
>VIT_09s0002g04280
CAAATTCACCTTCTTTCTTTCATGTACATGACAAAGGCCTTGACACACATCTCTTGCGTAGCCCTTTTGTATTTCTTTCTTCTATCCATTTCACTCACAAATTCAATATGAAATCCACGTTTCTTAGCTTTTTTTTTTTTTTATAATTATTTAAATGATTTTTTTAAATGCATTTTTGTGAGTGAAAATGATTGAGAAATATATATATTATAGAGGCAAAATTGTTTTTAAATTTGAATACCATTTGCTTTTTTATGACTGTGGATATCCTGACCCTGAAGTTAACACCAATTTACACGTACAACGACTAATCCAATGAGACCCTAAAGTTAACACCAGTTTACACGCACAACGATTAATTCAATGAGACCCTGAAGGTGACACCAATTTACAAGCACAACGACTAATTCCATAGGACCGATAAACCTCTAGTAACTGGTGATAAAAAATTTGGGTATCATATAAGGAAACTTATAATGAAACTAGGAAACAAACCTTTTTCTTTTACCAATTTTAATTCTTTTCCTTTTACCTAGACTTTGCCAATTTTTTCTCAATTCCTTAATTGTTACAAGTTGGGTAATCAAGGATAGTAGTCCATTTTAAGCCATTTAACCCAAATAGAAACATATTGAGGGATCCAAATTCCTTGTCAGGATACTTGTATATGTATGTTGAAGTCTAATGGTACCCACCAAATTCCTTATCCTGATAGTGTATGTTGTGTATAAAGAAATTTAAGTAATTGAATATTAGTATAAACAAATAAACCAAATTAAGTAGGCACGAACAAAAATTGAGAATAAATTCATGAGATTAAAAAAAAAAGTATGTGACATCATTTATTTGATTTGATTGGTAATTTTTTTTTATATCTATTGAAAAAGTATACAGTGGAGCCTCTAGATACCATGCATTATTAATAAAATAAAATTAAAATCATCAAATTAATTGAGATCCATTATCTATAATCAAGATAAGAACCATACATTATTAATAAAATAAAATTAAAATAATCAAATTAATTGAGATCCATTATCTATAATCAAGATAAGAGTGGGAATATAACCCACTCGCAGTGATGGAACTGTACGCAGGGGAAGGTCGAATTTATCCATACATTAGAATAAGGTTAAAAAAGTGAGAAGAGGAGAAGGACAGATAAATTGGACTATGTGCCAGCCTTTAAAATGGTACAAGTGGCTCCTTCACATTTGGAGGACAGCACCTCTATCTCTAACTCCCAGGCTTCCGGCTTTAAAAGGCCTTAAGGTGATTTCTCTTTTGCGCTTAAAACATTGGAAAAAAAAACACAAGCTAAAGATTGGGAGAATCCTTTCTGGGTTTGGGAGACCACAGATTTTGAGAGCAAATCCCAACTGGTTTTCTCTTTTCATTTCTGGGTTTGGAGATAAGGGTCAGAGAGTGCAAACCCACAGCTGGGTTTCTCTTAAAACTCTTGATTTTGGAGAGAGGAGAGTTTAGAGAAAGAGAGAGAAG
>VIT_01s0011g05250
TCCTTTAATTCTCTTTTTGATTTCAATTAAAAAATTTTGATTTAATTCATAAAACCAAATTTTATAATCTCTCAATTGTATCACATGTCACACTTTGAATATATGTCATGTGTCAAATGCATGTATGGACCATCACAAGTTAAATTTTGTTGAATTGAGAAACCATGATTTTAAAAAACTAATTTAATAATAATTTAATTGATTAAAAATTTTGATACACAAGACACAAAAACCAATAATAAGAAATCAATAGAGCAAAGGAAAAATTAGAAAGAATTTGAAAATGGCTCTAATCAATTGCATAAAGTATTTCAAATTTGGATTATATTTATGTTGCAATTAATATCTTTAAAAAAACGCTTGAAGGGAGTTCATTATCCCATTTGATTTTCAATCCTTAGCCATGACCTAACAAAATTAATAGCTATTGGTATATGATTAGACTTCTTAATTGTCCTTCATACTAACTAAAATTGAACATTGAAATAAAAAATATTTTGTAATTATTTATTGTTTGTTACATGTGTGGAAGATATATATTTTTATAAGTATTTTGTTTACTATAAACGTGTATATCCCTTAACGAACAAGGATTATCAAATTCCAAGTATGTTTTTCAATTAAACAAACAACGCTAATACAAATACCACAAAATTGTTGAATTTCTTAAATATTAATTAGAAATTAATTCATTTAATATTTAATATTTAATTTTACTTTTTAAAAAAGAAAAAGAAAAAAAGGAAAGAAGAGTAGGAATCATCCCACATTTAATTTAGTCTAATTAAAAGTATTTTCATAGGTGGAAAGATATTCCAATGTCTCTTACCACCAATAAATATCCGACAACAAATCAGTGAGGAGAGGGAAAAATGGCCAAGAAAAGTGGAAATAGAGGTGAGGCGAAGTAGATGGGAAAGGGGGAGGCGGCATCCTAATGCTAACAAATTACGAAATTGATAGGGAAAAGGAAATAGAAACCGAGGAGGAGACGGAGGGGGAGAGAGAGAGAAACCAAACCCGCTACTCAACCCTAACACGCCCCTTATTAATACATCACGAACGCGTCCCGGAACTCCCTACCTACTTCTCATTCTTTCATCTCTCTAGCCACGGGAAACCCTAGCCCTAATCAAGAATCGAAGCATCGTGTTTCCCCGATCAAGCCCTAGCAGGTTGTGAATGGTGGAAATCCATCGGAATTTCATGCTCTCTCCTTCGTCTTTTGGTACGACCGCGCGTACGCAGTCCGCGCAGTCCCACTACGGTGTTTCTTGCATCCTCCTCCCTCTTGCTGCCTCCTCTGCCTTCTCATTCGGTTCTTGCAAGGAAGGCTGGTACTACCGCTGCCTTGGCGTCGACCCTTGAGCCTTCTTCTCCTAGCTTTTGCCTTCTGTTCTTGATTTTTTCGTTAGGTTTTTTGCCTTTTTCTTTTTGATTCCATTCCATCCGCCAAGATTGTCTCTTTCCCAATCTTTTGTGACAATTATTGGAACAACA
>VIT_13s0074g00690
CATAACTTCTAGTTATGATTATATATATATATATATATATATATATATATATATATATATATATATATATATATCTCTTCTAGTTATTAAATAATTAAAATATTTATAATTATATGAAATATGATTCACATAGCTTCTGGCTATGAGATAAAGTAAATAATAATAATAATACAATGTATACTACTTTTCATATTTCATTCGAAGAAAATAAGAATATATACCTGTAAGAAATTTTGTAGATGAAATCTTCTATTTTTTCTATCTCAATCATTCTTCTTTTTTTCTTCTACATACTCAGAGCATCATGTTGATAACGTGTTATAAAATAAACGACTAAAAAAAAAATAGAAGAGAGAATAAACATAAATCCTTCAAGAAAAGTATAATAGAACATTGGAAGAGAACAAAGTGAATTTTCATTAAAGGTATCTCTATTTTATAAGGAGTTATAAATAAATATACATCAACATATATGATTATTTACAAGTTCTCTTAATCCGATAAATTCACATATTTTATAATGAATATTTTTTTAAAAAAATTATAGTTCAATCTGAATATATTATTAGTAATTAATGATAAATATTAGTTTTTTTGGTAAAAATATTTAGTTATCATTATTTTCTATTTTTAAATTTTTTTAAATTAAATTTATATTTTTGTTTAAGAGGGGGCAAATTTTCTATTTTGGTTTTTATTTTTGCTAAAAATTTTACATGTAAGGCAAATTTTTCTTTTTGAAATGGTATGATGTGATTTCAAAATATTTGTTATTTTTATACATTTTTAAGTGAAGGATAAAGTAGTATTTAACAACATATGTCTATCCTTTACTTAGTGGATGAAATTTTAATTAATTTTAATTTATTTTTATTGTGGTTGTTAAGCCAACACCGCAACGCCGAAACACAGTTACCCTCTCTCAATTATCTGCCAAGTGCCAGCCATAATTAAGACCAAGAGGATTTGCAATCATTTACATGAAACTCTCACTAGCAACTCTCAACTCTCAACTCTCCTGAGCTCACAAGTGATCAAATATAGTATTTTTCATGTACTTCATAAAAGACTCTCCTCTCCCACTCAGTAATGCCCACTTCTCTACCGCTTCCCAGTCTCCATCACCTCCTACATCACTCCATGCCCATCAATCTCATCTACTCACCATTTCATCCACACCTTCTCTAGCATCTTGAGCTCATCGGTTGAATCTGAGCTTTCTAGGGTTATTATAAAGGGGGGTTTGGAGTCTTTACTCTGAGGGGTTTTGGTGGGTGACAATGGCTGCAGCATTGGCTGGGGATGATCTAGCAAGGTCCGTGAGCAGCAGGCGTAAAAGTTTAGCATACTGGAATTAGGCGAAGTTGGGCTTCTGCGAGTATTCGTGAGGCGTTGTCAGCACAAGGTGATGCTTTTCAGAGTAGGAAAGAGGATGATGAGGAAGAGTTGAAGTGGGCGGCCATTGAAAGGCTTCCAACCTTTGAGCGGTTGAGGAAGGGG
>VIT_18s0001g01610
CACAATTTAATAATACTATTTAGTGACAAAATTCTTCAATTCATCGGGAAATAATATTATCACTAACAAAAAAAACCTTTGTCGATAAATATAAACAAAAAGTTGTAACTTTTAGTGATAAATTTATTTTTGTCACCAAAAAATATATTTAGTGATATATATTTTTCGTCAGTAAATAGGTTATTTTCATCACAAAAGTGTTCGTGCAAAAAAAATGGGCACTAAATTTTCCCACTATATATTTTAGTGACGAAAATTTCAAATTCATCATGAAAAGATTTCACAAAATTGGTATTAGTGACAACATTTGAAATTTCGTCAGGAAAAATTATTTTTAGCTACAAAATTCCATCACTAAATTAATTTTTGTTGGGAAAAATAGGTTTTCTTTAGTGAATGTTATAGCAGTTTGTGATTTTGATATAATATTTAGGTATGTTGTTGTTGGATGAGAAGGAATAACTCATGATCCAAGAGTTTTGATGGAAACTATCCATAACCCATAACATAATTTTCCAATGCTCCCATCAGGTAAATATTTTATTTGTATTTTATTTAATAAGATTTGTATTTATTCATAATAATAATCAACTCAATTCTTCTTCTTATTTTTTTTTGGAAAAATATTATTTATTGGATGCAACATACACACACTCGAGATTTTATAGTAACATATCATAATATATGCTATTGGTTGAGGAATTTTTGTAGGTGTGATAAAGCTGTAGGAAAAGAAGAGATGTTCAACTAATGCCATGTAAGATTAAGAAATGTCATTAAACATGTTTTTGGTATTGTTAAGACATGTTTTCTAATATTGAAGAGAATGACACCTTATTTGTTTACCACTCAAATAAAAATTGTCATGACATCCTTCTCCATTCATAATCTTCTTTGACAAATCTTAATTGTAGATAGATTAATTTTTTAATATGACAATGAATGAAATTGGAAAGTGACAATACAAATCAAAATCAAAATCAGATCGATTAGTTAAAAATCATATTTGTAGAATCAATCATTTGAGGGTCTAATTTTTCAAAAACTTAATTTCAAAGATTATTATGACTCATTTTTCAATAGTATTTTTAAGTATTCTACTTCATAGTCTCATTTCATTAAAAAAGAAATAATAATGATACAACGATATTGTATCCAAAACTAAACATTCTAATATCTATAAACCCATAAATTAATTAAAACATTAAAAAAAAAAAAAAAAGGAGAAAAACCTCATCTAGAAGATGATTGGAAACACTTCTGCAAATTGAAGTGGCCCAGATTGCGAACTTGACATGTCTCTACATCCACGAGGGTGCGGTGCACAGAGACATTGACAAATGTCCCCAAACCTCATCCACCTGGTTGCTACGTGGCAGACAGGAATACACTTGTCATGGCCACCCAACGTCACCATGAACACATGGCAAGTTGCGAACACATGGATAGGAGGTTGGCTTGTATAAGATCAAAACAGCAGGGCTGAGCAGTTAAAGTGCA
>VIT_07s0031g01160
AGCCACCAGAAGTTTACCCATTACACCTTCCTGCATTCTCTCCAACTTGGTCATGTCCCCATCATTATTTTTCTCACTTTCTCATGTGATTAGGGTCAGCTAATAGGGCTATTCTACCAGAAAATTTACTGGTTGATCCCAACACTAATCATTAGGTTCGCTTATTCATTGAAAATCCTAGTACGAACAAGGCTCATACTAGGGTACCAAAAGTGGAAAAGTTTTATTTCTTTGTATTTTAATCTAATTCCTTCTTAGGTGTACCTGTATTTATTCTCTATACGTATTGGGTATTATACTATTTTTTTTAATAACAAAATTTCATGCATTTTCTCCTTGAAATAAAAAGTCAGATTTACATTGAATGAAATTTGGCTTTGAATCCTTATGATTCATGTCTTAGGATTAGATGCTGATAAGCACATTAAATTATTCATATATTTGGGTCAGCACTAATCTTTAAATTATACATGAGATTTTCATATCATAAAACTCCTTATTCAACTCTTTTAAAGTCATGATACCGAGAAAATGATTGGATTAGTGAGATATCAAGGGATGATTAACACGCTTTTGAAAGAAGTGTGGAAACAATTAGATGGATTCATCAATTTATTTTCTACGCTCCTACCACACAATCAAATCAAATCAAACAAAAAGCAACTCATAAACAGACAACCAACAAGCAGACAACCCCATATTTGCATGGAGCCAGCTCTTATTTACAGGGTTTCCTCTACCATCTCCACCAATGGATCATCTCTATAATGGCCCTTTGACACGTGGAACACGATTGGGGCAGAAACGTGGCAGCTACTTTCACTAATTTTTATATGATTATAAGCATTTGGGCCATAGCTGCTTCAAGTTTTCAACAAAAGTCCTTTTCCACCTTCACCTAAGCAATCGATCTCAAAGTTTTTAACTGTTTGAACAGCTTGCATTCTTTCTTGCACCCTAAGTATATGATTGGAGGGCTCTCTCCTAAAACTCATTAAAAAATGGAAAACCCATTGTTTATTTTGTAGTTTAGGACATGGTTTAGGCCAAAAAAAAAAAAAAGAGGGGGGTTTTTTCTTAAAAGCTTGTAGTGCTGTAACTGCTGTTCATGGAGGGCCACCACCTTTCTTTTCCTTTTTCCTCTGTTTGAACCTTATGAAAGGGCAAAAGCCTATATAAGAAGTAGGCCTGTGTAGAGAAAGATCTCAAGAGGAAGTAAAGAAGTAATGAGATAGCAGCCTTGGAAGCCTTTCTCTGTGTTTGTTAGAAGGCAAGGAAAGAATCCATTGTTTGGAGGGAAGTTTCCTGCAAGATCTTAGCCACCTCATTTCAAACCCTTTTAGTATAAATTCAACCTGAGATATTTTTTTTTCCTTAAACCCACCTGTTCTCTGTTGCTCTCTCATCTCTCGTTCTTCCACCCTCTCCTCTCTGCATTTGAAGCTTTTGATTCATATTCTGTGAGTAGTCTTTAGATCTCTTAAAACCCATCTTCACAAA
>VIT_05s0020g03870
AAAGCTACAAAAAGACTTAGCTTTGATATCATAAAATAACTATTAGATGACAGTTATATATGAACATCAAACCAATGGATAATTCTTAGGCACTCAACAACAATCCTATATAAGCCTTGGATTTGTCCAATAGGATTAATGTTGGTGGCTCCGAAAATCACCCATTTATCCCATTTATAATTTTTTTTGAGTTAAAAAATTAAAAATGGAAATGTCGCTTATCACGTTTAGTATTTTGATACAATATTTAATTTTTATATTTAGATCGTGATCAACATAGAGACATGCCGTCTAGCAGTTGATTATTCCTTTGATCAATCAAAGCATCTATTGACAAAAGAAAATTATTTATCCTTTAAATTATTTTATCTTTTTTATATTTTTTTCTTAACATATACTTTGATTTTTTTATTTAAATACTAAATTATTTTAAATTAACAAACATTCTTTAATTAAATACTAAATTTTTCACCCATTTTTGTAGAGAGGATAGTGGGAGTAGAGGCAACCAAAAGGACAAATGAGGCAAGGCTATCCTAAAAAGACAGGTAATGTAGTTATACAAAATAGGGATTATAATAGAAAATAGGGAAATTGGATTTTGAAAAGTTCTGCGGCAGAGTCGTATATGAATGGAACCCCGCGCTTTTCGCTCCTTTCTCAACAGATTCTCGCCCCCATTCTCTTCGATTCAGTTTTCATTCGTTTCTATCTCTTGCCTCCTTTCCTTCTCCAATACTGGATTGGTTCGGGGATTACTCCTCCAGATCACATCCCCCCAGAAGCTCTACCTCTAACCTGTACCCTTCACCTTCATCAGCTGATGCCATATGCCCTCCAACGACTCGTCTTCCATCACGCTTGAATTTCAAAACCCTTTGCGTTTTCGTCAACTTTGGGCTGGGTCAACCTTTTCGTCTGCCTTTCATGCTTTTTTGATTGGTTTTCAAGGCTTGTTTTTGATTTGTTTTTTTGGGTGATTGGTCTTTGCCTTATAATGGTGGGAATTGGGTCGTTCTCCTAGGGTTTTTTCTTGTTTTTTATTGCTTTTTATATGGTTGGTGATGAGGAATTTGGGTTTCTGAGCTAAGAAGTGTGAGTGTTTACTGATATAAATAAATAGATTTATTTTATTGGGGCCGTTGTTTACGTATATTTCTTCTTCTTTTTTTTTTTCTCAAGTCAATATTGGAGGGAGTGGGGCTGGCGTATTTGCATTTTCGTTTCTTTTTTTTTTTTGGATTGATTGATGTTTTATCCTTGGAATGTTTTGGTCAGGGTTTGGATTTTTTTTTGCTCATTTGAGCACTTAACTTTGCGGGTTTGATGCAAAATTCATCGTTCTGATTTCATAGGGATGAAAATTCAGATTCTTTTTTTAGATTTTCTTTCCATGATTTCGAACTAGCCCCAGTGAACTGTGCTTTGCTTGCTTTCGAGATTTAAGATTTCCAGCAATCTGGTTGCTTACAGTATTGGTTTATTTTATTTGAGATTCTA
>VIT_07s0129g00660
TAGATGACTTTCAATGAATGTATATGCCTCTAGAATACTTCTCTCTTTAAGTCCTAATGCATAATTGATGAGTTTGGAGAATTTTTCCACAACTATCTTGTAAATTCTGCTTCTTTTTCAATGCATACTTTCACATTTTTTCTATGGCATGCGTCAACATAGATGTGGTCCAAAAGGGATCAATCTTGATAATCACTAGTATATAATTGATGTGTGATATCATGATACCATTATTTTACCACTTTTTCATCAAAGGTAAGGTCATTTTTAAAATAAGAATTATTAAAACATCCGATGCATTCCATCATATTATAAATTAAATCAATATTGCTTTAAGTTACTTAAGAATTCCTCATGAATAGACAATTAATTAAACCCGAAGACATGATGGCTTCCCTCCACATATCTTTACCTCATTGTATATTTACTTTAAAAAATAAAAAAATAAAAAAATAAATTTAGAGGAGACACACAATCCAGCTACTTATCTTAGCATCATCACCTCGAATTATTATTATTAATAATCTTAATGAACCTGTATAGCATAGCAAAGAAAACAGCTTAATTTTTTTATGTATTAAAGTATAATTATTGAGGCGAAGAAAACAATGCCATGGTTATGGAACTGTTCAGATATTAAAAAAATTGGAAAGGGTCACCTACCCTTATGGTAGAAAGACATTATTGTAACGCCTAAATCTTGACATAAACAACAAGTACAAAGCAAAAATTCCAACTAAAAGGAGAAGAAAATACTAAACGTGTCCACGTGACCAGGGCACTAGAATTTTTTTTTGTCTCATAATTAGCTTTAATCAAAAGCAAACGTCATTGTCGCCAGACAAATATATGTATATTATTGCACTAATTTTTTTGCTAAGCATGATTTATTGACAAAGCAGACCCATTGGTTCCTCCCCCATATGCAACACAAATTTTCTAGTGACGGCCGACTCTATCTTGATTATTATTTTTATTATTATTGCTATTTTGTGTTTTTTTTTTTAATTTATTTGAAAATTTGTGTCTCATGTGAGGGTTAAAAGAGGGTGAGCAGTAGGGAGTGGCCATCTCGCCGGCCGTCGCTGTCCGGGGCCAACAGACCGACCAGAAAAGGAAGACGTGGTCCGGCTGACGAGTTGGACCGGACTCTTCTTTTAGCTATAACAGTGCTGAGCTGGCAGACATGGAGGCCGAACCTGTCCGGTCTCTTTTGGGCAATGGTGACGTGTCGGGGCCCACGTGTCCCCTCATCACCCTTCACGCTGCACCCACAATATATTTCTTATGTCCAGGGGGTCCGCTCTGCAGAATGCTCCGTCAAAGTCCTTCCAAACAACCTCTAAGTAGACTTCTACGTGACGTGGCTCCTTATTGGGCTATTGCTCATATGCTTACGTGGCTTCTCCTATATATTTCGGCTCATCCCCAAGTCTGAGCCACACCACACCATTCCTCTCTCTCTTTCTCTTCTGTGTTTGTGGGTATTAGCTTTTGATC
>VIT_16s0022g01770
AAGTCAATAAAAAAAATTAAATACCACTTTCAATAATTTTTAGATAAAATTTTATATAATATATTTTATTTGAAATTTAACTTATAAAGTTTAACTAAAAAATTGTATTGACAATTTTCTTATTGTGAGTCAAAATACTTTGCATTAGTCTATCTAGATAAGAAAAATTATTAATATAATATTAGAACTTCATATCTTAGTTATTTTTTTCAATAAGTTTATCTTTTTAAAAATTTTAAAATAAAAATATTAAAAATTTTAAAGTTAAAAGGATATATATATATATATATATATATATATATAAAATAAAGTGAAGTGATAGTCAATTTTAAATTTTTTTAAAATATGGTTAATGTAGAAAATATAAAAAATAATTAAAAATAAGAGAAAAATATAAATGAAAGGGTAATATAAATTTAAAATAAAAAATGAAAATTAAACTAAAAGATAAATATAAAAAGATAAAAAATATTTGGATGAAAAATCCCAAATTTTTTATCATTACTTATAATAAGAGCAAAAAGATTCAATATCTTTAAAAATGAAAAACAAAAAAACATTATTGCTTTTTATTTGACATAAAATAGAAATATAGATCGGAAGAAAAATAAGAAAAAAAAAGTTAAAAATGAGTAATACTTAATAGGGAATAGAAAAGGGGAAAAAAAACATAAAAAAAAATTGAAATTCACACTCACTTATGCCTATGTAAGGGTTAAAGGTATTTTAGGGATTAATGAAAGATAACCTTCATCTTAATTTTCATACTTTGTTCGGGTCTTGGACTTAAATATATATGATATATAAACCAAATGTTAATTTTAAAACACAATTCTCCCTATTGTTTATAAATCAAATATAAGTAATCTTAAAGGATATCATATTTAAAAGGAAATTACCTTTTAAGGTATATAGGATATGATATTTTATTGACTATAACATAAAGTTCTTTTGGTCTCTTGGATTGATTTTTATTTTCAAAAATAATTTTTTTAAGGGGAAAGTAAGCCCACTTTTTCCACGTTTCGAAAACAATTAACGCACTAAACAGGTCAATCGGCCCACTGCTTATGAAAACTAGCGGCCAAACCAAGCACTTCTTTTCATAAAAAAAACCACCGTCGAATAATCCGACTATGCTTTCCACCTGTTGAACGGGGAAATATTCCGGTGCTTCGTCCACGAACGCACTCATTTATTTTGATACGCCACGTGTCAAATTTGAAGACAGAGAGGAAAATTATTAAATGCGAGTCTATACTTTGGGTTGTGATCGTGGTCCGTGAAACACCTGATTTCATCGACTTCTCGTGATGCCCAAGAAATCAATCACAGCCGTTCACGTGGTGCCGCTTTGAACAAAACCAACGGCCGAGACCAAATCAGTGTGGTGGTGGAGGATCTCTTTTCGAATAAATATACTAAGCCTTTAGTTATTTTCTCGGAGAACAAACGAAACAAAAGCAAACAAGGAAACCTCGTGAGATCGAAGTGACGACA
>VIT_06s0004g03540
TTCCATGGGACGAAAGTGGCCTGGCAACGCGGCGTGCTTAAACATTGACCCATCTTTTTTCTAGTCCATTGACCGCTCTTCACGCCATCGCTTTAATCCTGGAAGTTAGGCAGACAGAGAATTACCATTTTGCCCTTTTTTCATAAAGAATCCAACGAAAAAAATGTCAAACTCGTGCATCTGACTCAAAAGCAATCCACACCATCCCTCCAGTCAAATGATTATGTTGACTCTAAGAAATAGCATCCAATGGTGGGTCTCCGTCTCACGAACCCTACACACGATACCGTTAAGGACTTTGTTAAGCAACGCTGAAACTCCTATCGAAATTGTTTGTGCTTCGAAAATTGAGGAGAAGGATGCAAGAAAAAAAAAAAAACTATTAACTATTATTATATTTAAATTTATTTTATATAATAATTAAATAATAAAAATATACACAAATTCCTAATTAATTTTAATTACATCCTATTTATTATATTTTTTAAAAATAAAAACCTTAATACCTTCCTATAATCAAATATAACATCTAAAAAATATTTATGTTTATCCGTGAAAAAGACGTTGGATTATATATTTGATGAAATATATTATCTAATTTTTTTATCTTATCTGAATCGATCAAATACTATTAGAATATCAAAGTTTTTTCGAAGATTCTTATGAAAATCTTTCAATATATAATTTTACTTTGCCCTTTATAAGGAATCAATCAGTGCTAGAATGTGAATAAAAAAAACATATGTTCTAAAAGTTTTTAGTAACTCCATTCATGGTAAAAAAAAAGTGTTACGTGAAAGAACCAATTAGCATGCATTAGTTTAAAACTTTATCCCAAAGAACCAATAGTTTATATATATATATATATATATATATATATACACACATATGAAGATATTTTATCCGAAAGAGCCAGGGTGGCAGAAGTATCCCAACCTAATTGTGAATCTGACCAAGTTGACAAAAGGGATGGGGATAAGAATTTTGGCATAATGCTTGATTACGTGGCACCAATTAACGATTATAACGAATAAAATAATAAGCCATCCATCCCAGAAAATTTAAGAAAAATATGTCAAAAGAAGAAATATAAAAATTAAATAATTTAAAAATATAAGTTTTTAATTAATTTTAATTTGATTTGATTTTTTTTATGATTTTTTTTATATGATTATTAAATATGATAAAATTATTTTATTTTGTGAGTATGGTGGGTGTACAATCCAAATTAGCTGAAGAGGGGACCTTTGAAAAACTGGACTCGTCTCTACCGTCGATCAGAGGCGGCTGATTGTCAGCCGTCTGACCTCTTCTTCGTGGTACGCGTTATTGGCCCATCGCGCGTTTTCGAGTCCATTTCCTTTCATCTTCCCCGAAAGAGGCGGCGTCTCCTCTTCTTATATAAGTACAAATATCTTCGTGGCGTAATCAAACATCAGTAGAGAGAGAAAGTGGGAGAAGGTAGAGAGAGAAGGGGAGCTGCAACAAGTGAGTATAGAA
>VIT_08s0007g03800
ATAATCATTGGAGACTACGAATTGATTTCATCAAATTTCTATACACTAAAAGAGTGAATGAGATAACTCTTATTCTTACTTCTCTTTTCATTTAGAATTTATAATAATATAATATTGACTCAAAGTTTGAATCAATATTATTACGTTTCAAGATAATGAGATCGAACTATCCCATTAATCTGTATAAGTTTTTAATATGATGACCGATGAATTCATTCATATTATATATTTACCTATTTTATGTTTATGGTTTTGTTTTTTATAAAGCATGATCGCAATAAATAAGATTTTTTTTTAGAGTTTTACCACTGTAACTCTTCTTACTTTTTTTACTAGTAGATTATTGAATGTTAATACATTTTATGGGCATAGGAATCATATTGATCATCAAACCATATTAAAAATCTTATATTTACTTTATTTTATAATAATATGTATACCTGATTTGATTAACATATAAGACAAGATCATTCCACTAATAAATGATTGACTCAATTCACGTTGAATCATATTTTGAAAAAATGTCATTTTATTTTTACCTACATATTAGTCTTAATTTTACAATCAAAATAATATAAAATAAAATTTATGTTGTACAGGCAAATAAAATTAAAAAGTAAAAAGTAAAAATCAAGACAAATGTATTTTTTTTATATTACGCATAAAAAAATAATAAGATTATAAATTGAACTTATTGTAATTATTTTATTAAATATCTTTTTAAGCAAGAAAGTCTATTAACGAAGAAGAAGAATCATTTTCAATTCATGTGTAAAGAGTTGGGGTTGACTTCTCAGCAATGTCAGAGTAAGCATGATAAATTGATAATTGCCCATAAACAAGAGCGGAACACCAACAGTGTCAAAGTTATTGTTCAGTACCAATTATCACCTATTAAGCTAAAAGATATGTTCTCGTTAATCTGCTCAAACGATATCTGAAAAATCCACCTAAAGTTGTTATACATAGATCACGAGCCATAGGAAAAAGATGTTCATTTTGCTATCCATACATGTACTTTAGATTTAATAAATAAAGGAAGGAACCGAGATTGTTTTGTTATTGCAATAGTAGTATTTTGGAAATATGGTCTTAACGGGGAACCCCTTTTTGGGCCCGTGCAGTAAGAAGGCACATCCATGCAATTTGAATGTGGGCCTAAGACGAGACGTCACATTTCACAAGACTGTTGGGTTGGCTCGTAGGCTCCTGCTTTTGTTGGCCCAAGCCCAACTCATTGCCGTTATGGAAGTGAAAAAGGAAGAGTGGAGGCGTTCATAGATTTCATATATAGACAAAATTGAATCCTAACTTATCTAAAGAAAGAGAACCATATATGATATATATTTATGTATATAGTCACCACTGACAACATAGACCAGACAAACGGATGGTTTCATAGGAGTACTTTTCATTAAGGAAGAGTGGTAGCTGGCAGGTTGAAGATCAGATCATATCCCCAGATCCTCCACGACTACGATTTGGAAACAGAGGTGGATG
>VIT_00s0477g00010
TTATTTAACATTTTTATAATAATTATAATTTATATTATCTTATATAATAATATTCAATTTTTAAAAAATTTAAGAAAAAAAATATTATTTATACATTTTTTTTTGTTAGTTATTATTTTAAAATTTTATCTCATTTATTATTTAAATTTTTATATAAATATATTAAAAAAAATTTTATAAAAAAACATTGAAAATATTATAAGCAGTATAATCTAATCGATCTAAAGTTAGAAAAAGGAGATTGGATTGGAAATCAGATTAGATTTAATTTTAATTGTTGTCAACTTGGATTGAACTCGAATTGGGCATCAACCCAAACTCAATGTGGCCGCCCTACCCGTCACCAAGAGATTATGTTATTCTATTGAGTTGGACCATATATTTTGTCTCATTTCTTGTATGACAATCACAAACACCAATTTGATTCCGCCAAAGGTAAGAGCTATTGGGTCCCGAATCCGTTGCCATAGTCTTAACCTCTAATGACTAATGCTATCCCTGATAAAGACGAATACATTTGGATACCTGTGAAACCCAAAAATAGAATGACTTCATCATATCCCTACAGAAAGGTTCAAATGGCCCCCAAAACATAGTCAAAACATTGTCGGTTGAATTGTTTTAACCAAGAAAAAAATATAAAAAATCCATGGCAAACGACATTGAAGCAGCTGTAAGATGCGAAGGTGATGGGCTGCTGCTTCCACAACTTTTCCTTTTGTCTTTTAGTCGAAGTCTTATTATTATTTTAAGGTTTATTTTATACGAGTTACTGAAAAAAGCCCTAGTCCTGCCATCCTCAGAAACCGCCAGGACTTATTCAATTAAGCGATTGATTTCTACGCACTGGCTCATGTACGTTTATTATTAGTTCCACAGCTGTTTAAAATCATTCAGCATTCAGACGTGGAAAATTGGTTAGTGCCCGAGTTCTGTTTATTTGTGACCGAAGAATTGGTTGATGGAGACCATTTATAAGTAAAATAGGGAGTTCTAAATCTTACCCATTTTCTTCTGAGAGTTAAGAAAAAATGAATAGCATGCGTGTATGGATGGGATGGCATCATGGCAGCCCTACTCATTAAGTAATTAGAAAATGGGCATGAAGCTTGAGGTGGAAAGTACGAATCGACCGGCCGGTTACTTTGAGAAGAAGTATGATGCAGTGTTAAAGTCTGTCTTCTGATGAAGAAACTTTGAAAAATTAAACCAATCTTTTGACCACAAAACGCAAGTGGCCTGATACAAACAGAGCTTTCCGTAATTTNNNNNNNNNNNNNNNNNNNNNNNNNNNNNNNNNNNNNNNNNNNNNNNNNNNNNNNNNNNNNNNNNNNNNNNNNNNNNNNNNNNNNNNNNNNNNNNNNNNNNNNNNNNNAGGGCAGTTCCGGCAATGACGACTCTGTTCAACCAACCATCAGCGAAGCTGCGTTGGGTGATTCAGTAGGGGTTGCAGTAGGGGGTGAACGGGAACCGGATGTCGGCGGTGCCGGAGGAGAAGCG
>VIT_12s0059g01050
CCATGAGCATTTTGTTATAATAAAGTCTTTAAAAGTATGACATGATATAATAAATTTGAAATTTATTATTCATTTATTAATGTTTCAATTTCACTTTTTTCTATCTTTATTTCATATATTATACTCTATGTGTATTTCAATTTAACATTTCTTGCATTATATATCACTCGAATACATTTGAGTTACACGAAAGATCCAAATCATGAGTTCTTTATAAGTAGATGATTTGGTTATTGCGAACGAGAATACTTGGCAGCGAACGGAGGTGACTTTGTTAGGCTAGTTGGAGGTAGAGTGCCTTGTTTTCCTGTTGAAACATTTCAGTTTGTTTCAGGATGGCTTACATCCTCCTTTCTTACTCTTGCCAACATTCTTCAAACTCAGCACGCAAATTAAAAAGTGTTGCCATCGGGAGTGACTCTTCAAATGCAGGATTTTTCTCATTCCGAGTTATCTGACTATTTGTTTCTCTGTGTGCCATTCTTGGTATTAAATTTTTTGTTCAGTAAGTTCCCACAGATGGGACCAATTGTTGGTGACTTGGGTACTCTTGTTCCTTACTCGACCATCAGAATCTGCACAAAAGGATTGTTTGGGTGAATCCAGGCCACCCTCTTCGATGCTTAAGTTAGAATTGAGTGTTTTTCTTGAAGAATCTCAGACTATGCAACACAAAAACCCGATGATCCCTCAGGGGAATTTGATTAGCTTTTATAAACAATCTTTGACGGATGTTGCTTAATTCTTTGAATTCATCATTAAAGTGCGACCGTTCGCAACGACATACTAACCATTTTACTTACTGGAAATCAGGCGTAATCCCTTGCCGCCCAATGTTCCCATGCATGCCTTTGCCGAGCACATCATGACAATCATAATTTAAAACTTACCGCAGTACTATCCCTTCCATAAATCTCGAAATTATGCTGCCAAAATGTTTGGCAAAATAATTTGTTGATGGCTCATGACACGTCTACCGAATCATTATAATTGGACACTCATAATTTGGAGACAGTCTGTCCAGTTCTCATGAGTTTAACTTTGTGCGTTTGTCCCCGAAGAAAATGCCTTGTGCCAGCTATAAGAAAATTGCCATCCATTGCTTTTCTATAGTGCGTCTTGCTGCTTATTCAACAAGATCAAATTAAGCTTAATGACTTTTGAAGGGACCTTTTGCTTTACCCCGTATAATCCGCTTTAGTTTACAGCTTTGCCAAATTAAAATATGAAACATAGGACAATCATATTTGAAAAATGTTTGAAAACACCTATATCTGATTTGATATATGATAGAAATTAATGGAAATAGGTCGGAAAAAAGGAGGGGGAATAAGAAAAAAAGCGAAAGCTTCACCGACAATGCTTTATGAATAGATGCTGCTATGTTGGGTTAATAATACTTATTAGCTAAGCAGGGTTGCTGTTGATCCAAGAGAAGAATAAGGAAGTCTTATAAAGTGTTGGGTCGAAGAAGGGAAGGCGAAGGGAAGGCAGGTAGGA
>VIT_14s0068g01890
AAAATAATTTTATATGAAATTTTAATAAAGAATAAAACATTATTAATACATATATTAATAATTTATTATGAATAGAAAATTTATGAATTTTTTTATGATCTATATTTAAAATTGTATGGCATTTGTTTGGGTGTAATAATTAATAGGTTATATTTGGATCCCATCAAAAAATTAAGAAAATAAAAAAATATTTTTTATATTTGATTTTATCATAAAAATATGAAAAAAAATGGAATATAGTTAAAATTAATGAAAATTTTATATATTTTAAATTATTTAATCTTAAAATATGAAAGAATTAAATAAGTGAAAAAAAAAAGAATTTATTGAAATTAAATCTATTTTTTACTTTTTTTTTTTTTTTTTTTTTTGACATTTTCCCTCAAATTATGGACAACCAAACATATGCCAATAATTAGAATAAATTTTAAAAAATAAATTATGGAACATCTCCAAAATGATAAGAGGGAAAAGGATAGAAGTTGACAACACGTTTGGATGAAAAAGAAAAATGGAAATAATTATGTTTTGTACTAGAAGTGTTTGAATGTGTTTCTCTTTGGGTATTTTCTCAAAAGCAAATGCAGTGAAAAAGAAAAAAAAATTTAGTTTGAAAATATTTAATAACTTTTAATTAAAAATAATTTTTGAAAATTTGTTGATAACTTTTCCATTATACCATACATGAGAATATACTAAAAATAATTATTTTTTATATTTGTATTTTCAAGTAAAACTTTATTTCTCTGAATGTAATTGATAACCATTTTTAAAAATTATTTCTAAAAACCTTTTTATTTTTTAGAAATATTTTTGAACACTTTACCAAATAAAACCTACATCCTTTATTTATTTTTAATCAAAATTAAAATATATTTTATTTTTTTAATAAATATGAATTATAGTTCTGTCTGCTTGAAAGAATTTTATAGAAAAAATAATTTTTTTTATTTAAATTATACATTTTTTGGATTTTTAAATTTAACCATGATGTGTTTAAAATAGAAAAAAATTGTTACAATATGAACGAAATTTTATTTTGAGATAAAAAAGAAACTGAATAACAAATCATGGGTAGAAAGCTGCAGAAATCTACCTAAAAACAGCAGGCTTGTTTGGAACCATTGAATTCGTAAAGCCGTGTCTACTCTTTGGGCATTAATAAATGGAGGAGAATTTATCAAACAATGGCATTTCTGTAACTATTAGGAAATACCATGGGAGTTTTCATCCTCTCCAGTTTCATATAGGATACAGGCGACGATACTCCACGCCACCAACTCATCAGTCATCAGACTCATCACTGTCATCACTCTTCTCTCAGCCTTTCGCCCCACCTCTTTCTTTCTTTCTTTCTTTTTTTTTTTTTCCTTTCATAATTGAAAAAGTGACCAGAAAGCTTCCATAAAATATTCAGCTCTTTGGGTCTTTGAGCTTCTCAGATCTCTAAGCCTACTTGAGAGAAAGTTTACAAACAGGGGAACGGCTTGTTTGGATGAG
>VIT_18s0001g14480
TTTATTTCAAAAACAAAACCGACATTTTCCCATTTTTACCTTTTTCAACCATTTCCTATATTAAATTAGTTGCATCACATCCAAATTATCTAGTTGGAAGACTTTAATAAATTAACAATAGAGGTATTAAATACTATTACTCTTTTTAAAAAATTACATAAAAATGTATTGTAATAAGTATCCCAAATAGATGAAAATAAGTATTAATTTTTAAATTAGAGAATCAAATATTATGCTCTTGATTTATAAAAAATATTGTCCAAGTGGATTCTATTATGTTATTAATTCTATGCATTTCTTTAATTATTATTACTTCTTATTATTTTCTCATTGTGTTATTTTTTATCATCTTCATTCTACCATTTTATGTACTTTTATAATTATTTCCCTTAATAAATTAACAATAGAGGTGTTGAATACTATTACTCTTTTTAAAAAAACATAAAAATGTATTGTAATAAGTATCCCAAATCAATGAAAATAAGTATTAATTTTTAAATTAAAGAATAAAATATTATGCTCTTGATTTATAAAAAATATTGTCCTAGTGGATTCTATTATGTTACTAATTCTACACATTTCCTTCTCATTGTGTTATTTTTTATCATATCTTCATTATACCATTTTATGTACTTTTATAATTATTTCCCTTAATACAAATCAATATCTAAGCCAAGATTCGGTAAACTTCTAGTCGAAGACGTCTAGTTAGACAAGAGTTCATTTTGAATACGACCATATCCTCCCAACTCGATATATCTAAAATGCAGCATAGAATAAGCTTGTGTCCATCAAGCTTTTTGTTAACAAGCCACCAATCCCTACGGCTCATATGTGCTTCACGATAATGAAGAAAATTATTGCATATGTTTAAATTAAAATTAAGAGGCAATAAAGAATCCCCAAATAATTTTCAAATTTCCTCAATCAGACTCACTAAATAAAATTTTAGGCCTACAATTGCTATTTGTGACTTTTCAGTATATCACGGACTCACTATATTAAAGCGTCATGTATGAAATATTTTTATGAAAGTCTAAATTTTCCAGTGCTGGCGCTGTCAAAACGATTTGGGAATAGTCAAGATATTGAAACTAAGAGTAATTAGACACGTGATTGAATAATTCAGTCAAAGGATTTAGCTTCCCCTTGCATTGACTAATATCAAATACCGTAATGACTGTATTAATTGTGTGGTTACCCTAAAATAAAATAACTGGAGAGAGTAATGTGCTCATCAATACGTTATATTTTCAGGTGGGCCCAGAGCACGTAAGCGCCTCTTGTCTATAAATGCCCGTCCCACCCTGCGTTACAGAACCCCATCCCATTCTTGCTTCATTTCAAGAAAGAAAAGGAGTCAATTTGAAGGCACGCCACTAGCTGATTCTTCTTCATCCTTCATTTCCTCCATTCTTCTTCTTCTTCTCCCTTTTTTTTTTTTTCAATATTTTTTTTCTTTCTTTTTTTTTTTCTCCTCTTCATTCCTTCTAGCTTCAA
>VIT_01s0026g02590
GTTGTTTCTTGCTTGCTGACGAGGCATAAATATGGAGAATGAATAGTCTCCTGACTCTCCTTCTTCCTTGAAAAGGGGGGGTAGGAAACTTGGAACCAGATTCCTACCAGTTTTCCAAAAGATGTTCCATATTTTAAGGAAAGTTCCGTCTTTTGACGATACCCCATATGGTGAAATTTTCTATAATTTATTGTCCAACCCCAACTTTGGGTCCTCTGCCAAATGACTTCTGGGTTATTTGGGCACATAAAGAATAATTTCTCCTCTTAATTTTGTTGAAAGATGACTAATTTTAGACTCTTTTATCTTTTTAATTTATTTCCACTTATTTTGTTGATTTCTTTTTTTTTTCCTATTCATTTATTTTTCAAACTTTTCTTTTTTTACTTTCCCACTCCAACATCCATCCCAACATATTCCTTCTCTACTAGACTTCCATCTTTAAGTTTTAAAAAGGGAATTGAGAGAGGGGGAAAGAGAGAGTTAGATTAGAATGGGAGGGAAATGAATTGGGGATGAAGAGTGATGTCGTTTTTTTTGGCTAAAGTGTAAAAAATATATTAGTTTTTTTTTAAAAAAAGAAAAAGGTAAACAGAGGTTATTTTTTCAATTTTAAAACTATTTAACATCTTTTAACCAAATATCTCTTATACTTTTAATAAAATGTAAGTTAATAAATTAATATTGATTATTTTATTTCATATTTAATTGGATTATTATTGAAAATATAAAATGGTCGTGACAATTTCTTCAATGACTTTTTTATATATTTTTTTTATAATAATGAAATATGAGTAAAATAAACATAAAAAATTGTAATTATATTAAACGTGTTTTCAAGTCCAATATATAATTGTAAAATGTCATAAATATGATGCATATTAATTTTTTATTGAAATAATATGATTATATGTATTATTACTTATTTTATATTTCTTAGAGTTTTTTCCATCCCCTTAATATTTTTTTGCCTGAATTTTTTTGTCGTTTTCTTTTAATATTTTCATAAAATTTAAACAATAATATTTTCACAATTTTTGATATTTCAATGGTGGAGCCGTGGAGGTTGACTGAACATCCTTAGCAATGAAGCATTCCAACTTTCGTGGAAACTTATGGAATGCTTTTTGGAGACTTGAAAGCCGTATTAGGCGACCTAACTCTCAAAACGATCCAGACAAAGAAAAATAGAGGCAAAGCCATAATAAGCTTCTCTTACCTAAACCATAAGCTGCAGCCTGCACCGCCAATGAGGTATTGCTATTATTATTATCGACTTTTCTGGAGATCTGTCCTCACCAGTTTTTCGCCATGAATAAAGCCTCTAGCGAGTACCATGGTCTTTATCAACGTTTCCAGGAAGGTTGCCACCTTGTCTAACAAGGTTTTTCTACGACGACCCCCTTCCAGAAGTCTTACACCCACACAACTATATATAATATAACCTCCAACATCTCCAATTGTATGAACTGCCCAATCCATCCTAGATGCAGGATTCCA
>VIT_10s0003g00980
TACCAAATAAAATATGTTTGATAGTACTACCAAATAAAGTATGTTTGACAATGATTGTAAGATGTGTTTTTAGTTTTTTTAACACTTGAAAAATTTTATCTTGAAAGTATAAAAAAACTAGAAATATTTCCTAAAATCACTATCAAACACATTATTAGAGTCTATTTGATAGTAATTTCAATAAGCGTTTTTAATCTTTCTAATACTTGAAATTTTTTATCATTCAAGTGTTAAAAATGTTAGAAACATTTCCTAAAATCACTATCAAACACAAATTTAAAATATGTTTTGGAGTAATTTTAAAAAACGTTTCTAATATTTTTAACACTTGAATGGTAAAATTTTTTTGAGTGTTAGAAAGATTAAAAATATTTTCTAAAATTACTATAAAATAGATTTTTAGTATATGTTTAATAGTGATTTCGATAAGTGATTTTAATATTTCTAATACTTAAAAATTTTTAATTTTTAAATATTAAAAACTAAAAATGTTTCTCGAAATCATTATTAAATGCACTTTTAATTAACTTTCCAAATGAGTGTGAACATATATTCACTAACTTTTAATTAATAAACCTCTAACTTTTAATCATATATAGCAAAAGTTCCAAGACAAAAAGAAAATTAAATAATATACATGTCGATATTAAATTTATATATAATTTAAATTTCATAGGCATAAATAATCAAGTTTGAATAGAATTTGGATTCTCCAAGCCCAAAACCAAATTTTATACGGATCAAAGATTCAATTCAAATTGAACTTCGATTCTCAAAAGCTCAAAACCAAACCTAACCATTTTAAGTACCAATTCAAAGTTTCAAATTCAAGTAACAACTGGAGCAGGTTCGGGATTGGGTTGCGTTGAAATACTCACGTCAAAATGGACATTCTTCATATCAGAGCACCTTTTTCGGAGGAGAAGAATCCTACACAGGGAAGACGATTGTTTTGACCAATATTCCAATGTGACAGCCAAAACCTACAGGCATCTCGCATTCAGTGTCTTATTAATTGTAAATTTGTACAACGCATCCTCTGTTTCAGATTGATTATTTAATAATTGAACAAAGTGAAGGTGCATCTCGGCGCCATCGCTTTGCTCCCCCTACTTTGAAACTATCATATTGAAGGGGAAAACAAAACGGTTCCTTCTTGGCTACCAATGGGCAATATCTAACAAAATTGTAGCAAAAAAAAAAAAAAAAACCCCAAACAAATGAAGAAACAAGGTTGGTGGAGTGGTGCAGGAGCAGTATGGAAAGCGGGGGACGTGGAATCCGGGTATAGGTGGGTCGTCCCAATTTGACTGATATAATGGCTTGGCTTTGAGTGAACGGCAGAAAGCGTGTCCATTTTAACCTCCCTATGTCCCCACACCCAGAATATATGGTTTAGTCTTTCTCTTTCTAAAGAGTGGTAGATAAACATAAAATATATAAACAAGGAGGAAGAAGAAGAAGAAGAAGAAGAAGAAGAAGAAGAAGAAAGCAGAAGCC
>VIT_03s0038g04730
CACACAGTATCGAAATGAGTCACGACTCAGGAGGATAATAATCATTAAAGACATGGGCCCCCTTACATATTTCCTGATCTTATTCAAAGAGAGAGCATCAGAAGTGAACTTCAGGCATGCATACTCAGTCTTCATTTGCATCTTCCTCACTGTGGTTTCTTTCTTGTTCAGTTTGTTCATGTTACATAAGTTAGAATCTAGAACCATTAGGATCAAATCAGGCACATGTCACTTTTAGGGGAGGAGGTGTTTGGGAGCTGAGAAAGTGGGGGATTATGGAAGTAGGATGTGGTCTCTTAAACAGGGAAGCAAGAAGATGGGGTTTTGGTGTCACCTTAACCCTCATGTTGTGTTTGTCTATGAGGGTTTACATCCATGGTGTTTCTGAAGACCAGTATGCATTTATGGGGTATGTTTTCTTTCTCTTTTTTCTTACTTCAATCTTGGCTGTTGGCTAGTTGGCCTTTGCTGGATTTATAATTGAGTCTTCTGGAAGATCCTAAAAAATTGTTTTGATGATAGTTTTTTAAAGTTGTCAATTGTTTTTCAAAAACAAAATTATGTTTTGAACACAAATATAGGAAACATTTTTTTCTATTTTACGTAAAAGTATTATGGATTTATCTATGTCGTTTATATTTTCAATTATTACTCAAAAAATATTATAAAAATAAATAAATTTAAAAAATATAAAAAAAAAATAAAAAATAAATTAAAAGTTAAATAAATTATTTTTATTTACTACTTGAAATTTATTTTACTTATTTTAATTCTTTAATATAAAAATTAAATAATTTTAAAATATATAAGCTTCTAACCAATTTTAATTATATTATATTTTTTTATAGAGTAACTAAATATAAAAAGTAATTTTTTTTATATATTTTTTTTTCTTTAATATTTCTAGGAACAAACATAACCTGAAAAATTGATCATACCAATAAAAAAGACTTCATGAGAAAGTGTGGCTATAGGTAACACAAATAAAAGATAATATAAGGGTGGCCACGACTATGGACTTTTCCAAATAAATTTCCCGTCAATACCAATACCCATAGATGCGGTTGAAATGTATTTAAGGTTAGATATTTTCTTTAGGAGAATTTTATGGTACCACGTAGTACCAAATAATTATTTTGGACTATTCTTGATAAGATTTTGATAATTCTTTTTAATAGGTTTTATTTAATTTTTTATTATATTATATATATATATATATATATATAATGTGAACAAAGAAAGATTAAAACGAAATATAAAATAATTTTTTTTTAAATATTTGAAAATATGAAAAATAAGTTACAAAATTTACAGCTTAAAACATCCTTTAATTAAATTAAAAAAAAAAAAAAACCATCTAGAAGGTTTTTTAAAGCTCCTGAAAGATTATTTTTGTCTTCTCTGAAACCTTCCAAAATTTTCATTCCCGCAAGATCAAGATTCTGAGTTCATTTGACTGATCATGGCTGTGGTTTCCATGAGTTCAGGGATCTCAAGAAC
>VIT_06s0004g04660
CAATCTTTTGGGTCATACTAGGCCAAAGGACATGTTCTATCGTGCTAGGTCATCATGTTGACCTATCATGCCTTATTTTTAAACGTGGAGTAATAAATATTTGAGAGAAATGAGAAAAGAAGGAAAATTATAATTATAGGTAAAAAGCTTGAAATTAAACCTCAAATCTTAATGTCATTAAACTTTTCATGGTTTGATATTTTTAAAGTTGAAATAAAATATTAAATGCACAATTAGGTTACCATTGTTTATTTTGTAATTATTAAAATTAAGAATGGAAAATCCTAAACTACCATTTTGTAATTATTTTTAAAGTACTTTTCGGAACCAAATATCGTTAATTTAATTTGTTAATTTGAGTATGCTACTCTTTGAATCGTCAGAAGGAGATTTGAAATTGAAGTAAAAAAAATTATATTAGAAAGGGATCTCTAGATGATTTGAACCATTTGGGTTTTGAATCACTTTGTGCCACTGAGCTACACATCTTTGACTTGAGTTGGAAAAAATTTACCTTATATTTTACATATGAAAATGACCTTTTTTTTTCCAAAAAAGGAAAAAAGGAAAAAAAAATCAGAGTTGCCTTCTTTGAACTTTCTAGATTCAAATTATCTTTATAAAGAAGAAAAAAGAAAGAAAAAAAGACTGAACTACTTGTTTACAGACCTATTCCACAACTACGGTGAAATACAGCTCCTCTTAATAAAGTTGCAGGTAGACGGAAATTTATTGAAACAGTGATCAAATATGAAATTTTTAGAAATAGATTGTACCGAGGAATTGATATTGTAAATAAGATAATTATTTTTAAATTTTTTATATAAAATATAGAAATTTTCATATAGAAAATTATAGATGCATTCTTAAAAAAATTAAAAAATTAAAATTAAAGAAAATAAATTTTGTTAACGCCTTAATTTTCTGAATAATTTTTAATTTTTTAAAATAAGTCTTTTATAAATTATTTTATTTTATATAAAAATGATTAATTTTTTATTTTGGCAAATAAGGATAATTAAATTAGTTTAAAGATAAACAAATAAAAAATTTAATATTAAATAAGTTAAGGAGTTGGACAATTTCATATTGTTTTTGTATGATACAGCATTGTTTATTCGAGGAACGCGATAACTTCGGAAATATCTATATTTAAAATATTTTACTAAGAAAATTGTTTTTCCTTTCTTCGTAATATTTTTATTCTTGTAGATAAAGTCACCTAACCCCGACAAATGACAAGTGACAGTGAGAGGTAAAGAGTGATTTGTCAGACGTTACGTGGGGGAAATCGTATACACTTCGGTTGTATCGATATCTCCACGCAACTGCCATCATAGTCATCCACGTGTACGGTTCAAATGCTCCGCTCCTCTCCTCTCCGTCGCTATAACTAGGAGTCATGTCCTTCCCTAGAGATCTCGTCCTATACCCTTTGTGTTCAGAGCATCCCATTTCCAAGGAAAATCCTTTTCGATCACACCCTTTTCCCCTGAGAAC
>VIT_01s0011g02460
AAAATTGCAGTCAAACTGTGGGCTGGATATGAAAAGGTCCAAAAAGTAAGACAAGTAACAGTAATCATGGGTTTGTTTATAGTATCAGCAGCATATTCGGACAAAATCAGCTGAGGTGGGGAGCTGGATATAACTTTCATATGATCTAATCAATTATAAACACTATAAAACCATCACATATGTGAATATTCTTCATTTTATTAAAAATAACACTTTCTTTGAAAATCAATCTTGGAAAACAATACAACGACCTTACCTACAAATTATCCTTAAAAATAGCTTTTTAGTTTTTTAAATAGAAAACACTTCCATAAATTTTTAACACAAAAATATGTTTCAAGAATTTGTTCTAAGAATAAATAATTTTTTATATATTATTTCTAAAAATTGAAAATTATTTTTCATATTTAAGTTCTGGAATAGAATTTTATTAGTAATTTTTTAAATAAATGTATAATAATTTGATGAAGAATAAGTCAAAAAAGAAAATTCTTTTTTTATATTTAAATTTTTAAATAAACTTTTGTTTCAAGGGAGGACTATTTTTAATAACGATTCTAAAAATTAATTTTTGATTATTGTTTAAAGAAAAAAGAAAAAAACGTGGCAAAACATTTCTGAAGTCTTTATCAAAAAGATGGTAGCAGAGGTGCCCATAAGTTGGGTAATTGCAGTTTGTGATATTAATATAAAATTTGATATGACGTCTAAAGAAAGCAACAATCACTAATGTGATTAGTGATTACAAATTTCTAGATTTTTTTTAGTTGAAAATTGTAATCAAATGTGAAAATTGGGTGGTATTCTTTTGAGGTCATTCTCACATTGCTTTGGATTTGATACCCCACATTCCGTGTTCTCATTTGGAGCATGATATGGGGGGAGGAGTGAGGAGAGAGAAAGAACGAAGCTTCTATAGAGTTGGACGGGGGGAATTCGAAAACCTCTAGTTATGACTTTGGATGGCTGTAGAGGAGGGAGAGAGGTGTGAGGGAAGTCAAGGTAAGGTTTTATCTGGGGAGTCTTTTGTGTTCATTTTGATGATCTGGGTCGGCTGCATTTGCTCAAGACTGGCTTAGAATATTAGTGTTTTTTGTTTATGAATTTTGGGTGTTTGATGAACTCAGGCTATGGGTTTTAAGTTTGTTGATGTGCTTTTCTTTGAATTTGGAATATGGGTTTTGCTCAAGATGTGATCGGTGATCTAGTTTTTACACTGAGAAGGGTTTTGTGATCGGGGGTTGGAGCATTTGGAGGACTTGAGGAGTTTGGCTGGTGAAACTCAGTGATTGGGATTTTGTTTTTGGAGGTTTGGAAATTTGGGTTTGCCTTAGAATTGAAATTGATCGCTGGGTTTTGATCTGATTTAGTTTTGCAGAGCAAAAATGGAAACTTTTTTTTTTGAAGATTTCATTATTGCTTTGCTGAATCAGGTGTTATTTATATAGCAGTTTCTTCAAGTTGGGAGTGATCTTTGTATACATTTTGAATATTAATTAA
>VIT_06s0004g05810
CGACTCTAAGAGCTAATTTTATAATGATTCTAAGAAATATTTACAATTTTTTTAACATTTAAATTTTTTTATCATTCGAGTGTTAAAAAATTTAAAAATATTTTTTAAAATTAGTACAAAATACATAGTTAGACCCGATGAATTGAGATTTTGAGCAGCATAGATATTTGAGTTGTAAGACAAAAAAATATGTGATGTCTGCAAACATCTGAAACAGAAAATAGCATAAACCATTGAAAAATTCAGGCCAGAGCTTTTGTGAAAAAGTAGAAACTTTTCGGTTTATATCCTAACCAACCCTAAAGTATAAAACCTTTTCTCCCTATGTGCCACAAAATCATTAAGATACACTCATTCTTAAAATTAATTACTTGAATATTATATTATTTTAAAAATAAAATAATAAATAAATTAATGATAATGATAATAAAGTCCCAAGTGGAAGCCTATTTTCAGGAGGATATGATGACAATGACTGCACATTATTTAATTCAATACTTTACCAAAACTATGGTCCAAGGTGGTCTCATTCACGCCGTTGATTCATTTGACTTTGACCCACATGAATGCAACGTGATTCGGCGATTAATCGTTTCTCTCAATCCCCGATCAGTTCAAAGACGTGGCGAAAATAATCATGAACACTATGAACGACCTACTGTCCCACGCGCTATCAGGCGCGTGCTAAACCTTCCTCCAATAATGGAGCAATTTCATTTTTTTTTTTCTTTTTCCTTTAAGAAAGAAGTAGTTATTTCATATCTTTTAAGCAATTGAAAAAATAAAAGTGATTTAAAAAACTAAATAAATTCTTAAAATGAAAACAAAAAATTTGGTGACAGACTTTTAGGCCTGCTTATAACTGTTTTCGAAAAAAAAAATTTAAAATCTGAAATATTTTTAATATTTTTTAAAATAAAATTTATATTTTATGTTTTTATTTTTAATCATTTTAGTTTATATAATTATTTTTTAAAATGGTAGCTAGAGAACATTACTAATAAAGGCGTAGCACCCAAAGCTATTGTAAATTTAAGAGCCAGTTTGGACAATTCCGAGAAGGGCTTATGCAGGGTTGTAGTGAGGTGTACGCGGTGGAATGGAGCGTGGGAGTGCAGTGGAGTGCCTATCTGGAACAGAAAAGAAACTAGAAAAACAGAATAAAACAGGGGAGGGAAAAGCAGAAACGAGGGAATGATGAGGTGGAGAGAGAGAAAAAGAGAGATTCAGAAAAGTGGAGGAAAGCTGAAAACGGAAATGTAGAGAGAGAAACAGGAAGAGGGACAGAAAGAGAGAGAAACCTTGGATCCAAAAAGTTTTCTCTCTCTTTTTCTCGTTAAACAAACAAAGCCATTCTTCCTTTGATTTTTCCTTCTCTTTTTCCCTCATTTTCTCATTGTTTTCACTGTCTTCAAACAAGGCCTATACTTCTAGTCCAGAGAGAGATTTGATCCGTTGTGTTTCTCTCTCTCTCTGTCTCTAGAATTTTCGATTCCGACA
>VIT_14s0108g01620
TCTTGAAAAATCTGATTTCCGAATTTAATTTTCAATCTCAAAGATTCCTCTATTCACGTTCATTCGTTTAAATATTATTCTCATTATTATTATTATCATTCCATTAATTTATTTTACAAATTCGAATAATTAAAGTTCTATTTTTCAAAATTCTGTTTTCCAAATTTAATTTTCAATCTCAAAAATTCCACTATTCACATTCAACTGTTTAATGATTATTTTCGTTATTATTATTATCCCGTTCATTTATTTATTCACTTATTCATACATTTAAAATCTCATCTCCAAATAATTTCCCAAAATTTCATCATTATTATTATTCCATTCATTTATTTATCCACTTATTTATTTATTAAAATTCCGTCTTTAAATAATTCTTCAAAATTCCGATTCCCAAACTTAGTTCTCTGAAATTCCAATTCCTTTCAAATTTAATTTCTAAAATTCTCATTTTTATATTTAATTTCTAAAAACCCAATTTTCAAATAATCTCTAAGACTCCGATTTTCAAAATGAATTTCAAAAAGCTAGTTTTTCCTGCGAACAATTTTAATTTATGTTTGGTAATGCATGTGATATATTTCGTGCTCTATATTGTGCACTGACTCTGCTTTTATGATAGCGCATCGCTCGTTCGTGGCCCAGGTATGCATACGTTCCTATTCTAGTCATTCTCTATGCATGTTTTGATTCCTATATGTACATAATCGACTCTAGTATCCATTGATTTTCCTATTGATTGTCATGTCAGCTTCATTTTATTAGTAGAGACCCGACTTTAGGGACTTAGAGGGGTGCTACGGTCTTTACCGTACCTTCTCGATAAGTAACCTGACCCCCGAACCCGATCCGGTTTTTCACAGACCGCCTTTTCCAAAATAAGGAGTCACACTTAGGGTTTTTCTTTCTTATTTTGTTTACCCTTTAAAAATAAAACAAAAATAAGTGGCGACTCCAAGTCATTTTTCTTAATCAATAAAGATCAATTTTTCGAAATCAAAATCGAGTTTCGCCATCGAGTGGGAAACGCATTGAGCCGAAATGCGGGGTCCACAGTGGGCTATCGAATGATGGTCCAAGACATTTTAAGTGATTTTCGAAATTTAAAAAAAATGTTACATATTTAACTTTTATGAAAAAAATTAAAAATGCCTTGCATGTATTAAATCTTTGTAGGTTTCTTATATTAAAAGTATTTTTAATACAACCGTTTAGAAAAGTAAAAACACTTCAATCGGAATCAATCTCAAAATTTATTTGTAATTTTTCATAAAAACGTTAGTGGGAAAATCACAATTTTAGTTTAAAGTGCCTTTAAAGCTTTACATGTAATTTCGAGGAAGTTGAAGAGCGCCTGTGTTGAGTGCTTTACAGAAGTGAATGTCCAGCAAAGGAAACGCGTGGAATCGAATCAAACATGGCAAGCTCAGCTCCAGTGAGAAATTTTTATTTTTAGTCGCGCTACAACGAGTAGTTTTGGAAATTTAACTCAAAGACCAG
>VIT_15s0048g00620
GAACCAAGAACTAACCTTTATTGAATCCCAGCTTTTTCATCACACTGGTGTTATAGATCATTGTTGTATTTGACCACACACAAGTCGAAAAAACAAAGGGGAAAATGCTAGTTCCTCTTTTTAATTGGTTGTCGTACAAAATTCGAATGCAGTAAAAGAGAGTTTCATTTCATTTTTTCATGGAAGAAATGTGGCGGAAATTAAGGATTTGTGGTTATCTTATGATATGCCCAAAAATTTCCATTCGGACTAATTTTTCTATTTTATATTGTGAAATTACGAATATGAGAATCACTTTACATCTACAATACAAGTGTCTTAACCATGGTTGTGATGGGAAAATAGTAAAAAATAAATAAATGACTAATTTTCCTATTTTATGTCGTCAAATTACGAATATGAGAATCACTCTACATCTACAATACAAGTGTCTTAACCATGGTTGTGACGGAGAAAATAGTAAAAAATAAACAAATAAATAAAGAGAAGACTTTATTTTTTATTTTTCTAGAAATATGGTTTTTAGAGAGAGACCAAAAACATAGAAAATCAGAAATAGGGATGTCTTCTTAGGAAGAGAAAAGAATATTTTTATTTTTTTTATGGGTTATTTGATTAAAAAGGACATTAAAAACTAACTTGAGAAATCTAATTCTTCATTTTTTTTTGTCATATTTTGACTAAAATATCATTATTTTTTTCTTATGATTTAAAACCTACATGTAAATATTTAAAATAATTAAAGACATTTATATAAAAAATGGGTTGCTTTTTAAACAAAAACATAAAAAATATTAAATTCACAAACATGAGGATTATTTCATTTATGTCAACCAACTGTCCTCACTTTTATTTATTGGGTCAGGTTGGGTCTACCTATTTGGACACCTAAACCCAACTTCGAACAAAATGAAACCCCATGAGATCTTATCAGGGGGAGTGAAAAAAAAAAGTTTTATTTTTTTATTTATATATTATATAATAGTTTTTGGGCAGTTTTAAAACTCTTAAAAACTTCCCAGTTTTATTTGTCAAGTCAGGTTGCGTAAGCCATTCGGACATCCAAACCCAACTCCGACAAAAAGAAGGAGAAGTAATGAAACAGAGAATGTTATTTCATTTCACTTTCTTCTCCTTGCCCATTGCCTTTCTGACAGTTTTTCCTGCCTTCATTTTTTTTCTTTTTTGTCATGGGAAGTTTGAGGTGGTCCAACCAAATCATCCCCCTGTGCCCAATATAATATTCTAAGCATAGAATATACTAGTCCAGATTGGGACAGATAATTGATTGTGTCTAATAAAACAATTAAATTTCATTGAATTACTTGAGGAAGACGTGGTTGACCCGTGGAGGAGGGGTTGTTACTAACCTTACCTGACCCCCAAGAAAGAAATCTTGGGCAACAAGATAGATCCATGAATGTTAGCACTGGCCCTTATTAAGAGGCTCCAAACTGAAGTCTCTCAAGACCCAACTCCCATACCATTCTCAAAATCAAA
>VIT_06s0080g00970
GATGTCCACATTACCTCTAATGTCCATGCTAGTCCTAATGAAGTTGTAGCAAATCCTATAAATGATGTAGAGGGACATTCATAATTGATAGATGTGTCTTACCAAAGACATCCAACATGTAAGAGGAGAGCCCCTTGATGTTGCACTTGATATTTTTGTTTATATGGCTTGGATAAATTTAGTTTGTTGGTATTAGAATTTATTTTTTTTTTGGATTTGATGGTGGTAAATAAGGTGATTTTAAAAGTTTAGGTCAACTTTGCTTTATATTGGTTAGATCAATTGTCTTTGGCTTATAGTTTGGATATGCTCATTTTAGGTTAATTATAGTTTGAATAAATTACGGGCTAATTTTTGGGGTCTACTTGTTTGTTTCTATGTACAAGTTAAATTTACATTGATTATACAAGTTCAATGTTGATTGTTGGTATATATGGATTGCTTGTTTCTGTATAAAGGTTCAATTTAAGTTGATTTGAATAGATTATTGGTTAAATTTTGATTGTTTGTGTATATAAGTTACTTATTATTACCACATTGTTTGTGCATCTAGGTTGAATTTTGATTATTTGTACCTATATAGGTCGATTTTTTGTACTAAATAGAACTTATCAGGTTTTAATTTGAATTCATCTTTTGAGCTTTTATATTGAATCCGTATTTAAAAAGACAAGTTTTAATTTTTTATTGAATTCGTCTGTTTATAAAACAAGTTTTTATTTTATAATAAACTTGTTTATTTAAAAAACGAATCCTGATTTTAGTCTAAATTCAAATTAAAAAGATATTTTTAATATAAATTCAAATTTTTTTAATGTGTATTATTAATATAAAAATTGTAAAAGATGTTTTTTTAAGAAATATATAAATTCAATTTTTTTAAATATACATTATTAATATAAAAATAATAGAAAGTGTGAGACAGCTTTAAAGTGGTAAAAAAATATCATAGAATTAAAAATATTTTTTAATGTAATGTATTTTAAAAAATTAATTTTAAATTCGGAGTACAATTATAAAAAATCCCCACGAAGCCCACGGCCGCAAAGGGTCCAGCGCACAGGGCGGTCTGCCCGTCAAAATAACCTGTGTGCGCAACTCTCACAGAAGGCCCCATGTAACCCCATCTGTTTACTTGAGTCTTCGACACGTAGACATAGCACGTGACATTCACGGAAATGTACGGACGGTCCAACGTGCCGTTCACGCCAGCTGATTCTTCGTATCTCAATCGACACGTAAAACTTTATCATAATAATAATAAAAATAAAAGGCAAAATGAAAAGCACTCACGGAGACCCAAAGTAGCAGCTGAGTCAAGCCCTCTCAATTTTCCCGACCGAAAGGAACTGAAGAAAAGTGCGAGAAAGTGGAGAGAGAAAGTAAGAGAGAGAATAACTGCAGCGCAAGCGAACTTGCCAACCAAGACTTAGCTTCGCAGCAATTCTCCTCTGATTCTTTTCTTTCTTGGGAAAGTGACTGAAACTGAAAGCCCTTGTG
>VIT_09s0002g06790
ATTGTTTTTTGTACCCCGTTGGGCCCAAAAATTAAGATTTGGCCCATAAAAGTTGCATAATTGATGGGAATGATATAAAATGTGAAGAGATCAATATACCTTTCAAAACTATTTTGAGTATTTTCTACCACAATGTTTGACAAACTTTTTTATTTTAATTTTTTTTAATAATTATTTTGAAAATTTATTATTTTTAGAAAACTAATTTTTTTAAAAAATATATCTTTTAAAAAAAATAATTTTGACATGTTTTTAGTTATTTTTTACATATATAATTTTAAATATATATATATTTTCCAAGATGTTTGATTTTTAAATAATAATAATAATAATAATAATAATAATTTATTTTTATTTTTTTGGAAAATTGTGTATTTTTTTCCAAATCACTAAATTAAAATAAATTTTAATGAGGTTTACAAAAGGAATAAAATTTAAATTAATGTTTTTCTACTTTTTTATTTTTCATAATCAATAAATATCATTTTTGGAAAGATAAAAAAATTCATATTCTTCTTCTTAATTTTCACATTTCCTCTAAGTCTTGGGCTTAAATAGTGAACTTATATGGATCAAAACTTAATTTTTGGACCTAATTAGGTCCAAAACACAATTGTCCCTAAATATTATAGGTAATGAGAGGAAAAAATTATGAGACAAAAATTAACTTGTAAAGACCATATGAAGTAAATAGAGATATAAGGAATAACAACATATATATGATGGAACATGATGAGGAAGAACAACAAATACATGGTGGAGCAAGAGGACTCGTGATATGGTATAGATAAAAGGAGTGGATAAATATAAGATGTTTTAAGAACACAATAGTTATATATCATTCTATACTCTATAATGTTCTCTATTATATAATAGAAAAAAAAATTCTCATTCATTGATGTAGGCATGATTGGTTCTCTTCTCTATAATGTTTTCTACTATATAATGCAAATATTTTATCTCATTCGTAGATATAGGCATAGTTGGTCGAATCACGCAAAAATCTCGTGTATCATTTACGTGATTGTTTTATTTTTATGTTCTTTAATTAACCTTGTTTCCATTAAACCTTAAGCGGCGCAACACCATGTGTTAAAGAAATATTTTCTTCCTTTTTACCCTAATGAATAAACACATATTTATCAACTTATGTGACATGACATACATCATCATCAAATTTATCGACTTAATTCTATGAATAAACACATATGATATATAAATAGTGTTGTTTAATTTCCTTTTTGGTAAGTAAGGGATAAAAGATGAAAAGGTCATGAAAGAGAAAACAGACGTGGCATCAGATGCCTTGCATCTGGAACACTTGTCATGCAAATATGTCTCAGAAACACCCAGAACGATCCATTTTTGCCCCTTCCTAGACTTTTTCCTAGAACCCTTTGGAGACTTCTCCACCCTCCTTAAATTCTCCCAACATCATCACTATCAGCCCAGGAAGCATCACAAAGAAATTAATCCACCTCAAATTCAAAACCCATCAAT
>VIT_06s0004g02980
TTGACAACTTTTTCAAGAATTGTTTTTGCTTTCCAAAAAAAAAAAAAAAATTAGAAAACACTTTGATAATCAAAAACTATTTTTTGTTTTTTTATTTTCAAGAACAAAAAAATAAATCTAGTGTTTCTAGAGGACGTGTTTTAGTTTTATTCACTTGAAAGTTGTTTTAAAAATTAATTATTAAAATAAAGATATAGATATATAAAAAAATTTAAAAATATTTCAAATTCTTAAATATATTTTGTTTTATATAATATTATAGAATAGTTTTCAAAAACTGTTTTTAAAAATTATTTTTTCATAACTGTTTCGTAAACAGTTACCAAATAGTAAATAATTTTATTTTTCTTTTTTTTAGCTTTTTTTGTTTCAATCCCTTTCATTTTTCCATTTTTTGACAATTGAACTATTACTGGAAACTCTCTTTTTGAGAGCCAACTTCCAAAATGCTCTGCAGATCTGCGCCCTTTTCTACCGCTGAGGACCACTTCAGCAAAATACATAAGAAAGTAGGGGGCAAAAGAAGAATATTATAAATTTCAGGGGTATTGGTGCAAAGAACCACCATTTTTTTTCTAATTTCGGTTTTCAATCCAACGCCCCTCGAGTCAGTCAGCTTCTTTTATCTCTCTCTTCCCCTCTCTTTCTCTCTCGTTCACCGGACTCCGGCGACATGTTCGACGGGAAAAGTTTTCTGGCGTATTCTCCTGAAATTCGATAGCTGAGATCCGATCAATCCTCTATAGTTGCTGGTATGCACCTGAAAGTTTCTTCTTCTCATCAATTTTATCCGGCGACTTCTATCCGTCATTAATTCTCTCTCCGGTATCCTCCATTTTTCGACGGCGAGATCCGACCAATTACCTCCGTCTGATTGGGATCCGAACATCTTGCTAGAGGTTAGATTTGGATCGAACAATAACTCTGCAAGTTTGATCTGATTTCTCGTTGATTTTTGTTTGAATATATGCTCAGCTCATATTCTGGCATTAGTCTTTTTAAATAACTCTTTACGGATTGGGTGGAAACAGTCGTTAATTTCTCCGGAGGTTGAATTCCTGGAATTCAGAAACTTCTCCGGAGATTGGACGATGAATTCGATGGCTTTGTGAATACAAAAATTTGCGCTTATTTCGTTATATATTTCTCATTGTAATAGGTTCGATGCTGAGCACGATACGGATATGGATTTATATGATTGATTTGGTGGATTGATGGATAAAATAAATAGATGGAGAATGTTGGCCTGCAAATATCTGAACCTTTCCTCCGACTATTGGGAACGTGAGCGAGAGTTGCGGCATAGCGTCAATGATGTCCCTTCAGCTTGTTGTTTGTTTGCAAAATTGGTATAATTTTCTTGGAGCATGGTAAAGATCTGTTAATATGTTCTCAGAGAGCTTTAGATTGAAGAAACTGTTACATCATTTATATATGAAAAGTAAATCTTGCTAGGATTATTTTTTGGGGAAAGAAGAAATGGAAACTAATCTCTCAAAT
>VIT_13s0156g00100
TTTTGGTAAAATATTTAGTAAAAAGGATATTAAGTTTATATAAATAGTACTTATCAACCTCACCAATCCAAAAATATTAGTTTAACAAAAATGTATGAATATAACCACAAGAAGAGAATATCAGAAGGACCCAATTGAGAGGTCTTCCTGAGTTCATAAATCAACCAACAGCAGATTTCACGGGCACCGATCGTATCGGTTAGATGACTTCTCTGGCATTGATATTCCCTTGTGAAACGGCAGCTTTACTTTTGTTTTGTTTCATTATTTGATTGATGAAAATGATTAAAGGTGCATTAATGCATGAGCAATATCTTTATAGACTATGAATCATCATCAGGAGTGAGGACAATGATCTCTGACTAGTGGGTCATCTCATTACCTACATCATTACACTACTGATAAGTTTTTCTTGCAAGATAGCAGCATCCTAGATCATTCCAGTAGTGTGGAGAGAGCATCTAGACCAAGTCCAAAGCCCCAACTAGTGGGGTACAGCACAAAAGACATAAGACCAAAAGAAAAATTAGTGGACCCCCATTTCCTTTTAACTAAGCAGGTAAAAGCAAAGACCGAAATAGGACTTAGGATCCTCTAGTATGCGGATCTCAAACCATTCTTTTAGTGATCTTCTTAGGCAGCAGCTAGTTTTGTCTAATCAAGGCTTCTGCAGTAGAAAATTCCCATCAGGGCTTAGCCCAACTTGCCCTGATCATGATCATGATCATTCTTCACTCATTTTATAGGGCCTTAAGTTAATATATAACCCTAGAAACCCCATCCAAGATACTAAATATAGTCATGGAACAGGTCCTCATTAACAAAGCCCCACCTTAAAATAAGCCTAATTAAAATAGCCTGTGGCAACCTATCAAGCCTCAAATCATATCTGAAAAACAGCTCAGGAAGTAATATGACACTTGTCAAACCCAAAGTTTAGCTCGTCATATTTCCATTAGGAAGAATGATAATCACATTACATCTGTAAAAGATGATAATGAAAGGATCCAAACTTGATGATAGGAACCTTTCCACAATCCTGATGTAAATTTAGTAGGGTTTACTAGAGTTAGAGACACACCCATCTCATACTTTAAAGTATGTTGATATAAAAAAGGAAAAAACACAAAGAACATTGCAGAATTGAGAAATGGGCAACCATCTCTAAGTCTTCAATAATGTTTCCTCCCCTCAAATCTTGCTATTTTGTTTATTGTGGCCTACCTCAGTAACTGGTCCATGGTCGGTCGTATGTGGCAGCTGTTCATTGGCTCGGCCTTTTAAATAAATGATGACATGAATATCAACCATGTAAAGTCATCACCGGCCTTAACAGAAAGCATAGTACTGCTAAAGGAAGAGAATCTCCATACTACTAAGTAAAGTCAAGAAAAGAGACTATATAAACCACGTTTGTTGCACAATTTTCTTCATCCCATCATCCAGTTGAATCTGTATTTCTCATCTAGCTCTCTGCATCCTGTCCTAGTTTCCCAAGAT
>VIT_01s0011g02480
AATAAGAGTATAATATTATTATTTTTCCTTAATTGTCAATCAAGCTTTATTTTTATATTAATATTTTATTATAATTAAAATGATTTATTTTGGAAGAGTCTACGAGCATGACTTAAACACGATTTGGAAAAAACGCCCACCACCCAACGCAGCTTCAAACGACTGAAAGAGAAACGTTTACTTAAATTATTCTAATAATTTTTTCTCCATTAATATTATAATTAAAAAAATATGATTTTTATTAAAGAAATAAGAAAATGCATGTGATAGATTACGTGAGTTGTGGTAATTGGGTGATTATTTTTTATTTAGTTTTTTTATTTTTTTTTGGCGGTGTTTGACCCAAAAGAACACGTTGCATCTTTCCCCCGCCATGGCGGCGCGTCTTTTGATCTTCATTTCAAGACACAAAGCCCATTTTTAGGGGTTATATCTGTAATTTTTTTGAAATTTTGTTTTGGATTTTTTCCCCTTTTTGTCCTGGGAATAATTAATTCCCTGATATATATATATATATTTATTTATTTATTTATTTTTTTAATTTTTATTAATTAGCTGTGTGTATATGTAAATTACATCGAAAAGGAACACAAAGATTTTGTCTGGTCTTTCAGTGAAACTTCCAACGCCAACAAAGCCATGGTATATAGCGAATGCCATTGTTGAATTGTTGAGCTTTTTCCAGCGAGTTTTATCTTCAGCACCCGGGCAGAGCTTTCTTTCGTTGAATTTTCCCTTTTTTTTTTTTGGGTTGAAATCTTCAATCGTTTGCATTTTTTTATTTCATTTTTATTTTTTTGCGAGTTTGAAAATTTCTTAATGCCGCGTCTATAATTACCAAAATTTCTCGAAGTCAAAATTATAGATCCAAGTCTACGTTCAAAGCTTCCAGGGCCAAAGGAAAAATCAAATACGCGAATATTTCTAAACGTGATCTCTGGCTGCTATTTTATGTCCCTCACGAGCCTTAATTCGAAAATTATCTGGTTCTACATAGTTGATTGAGAGGTCTTTCTTTCTGGGCAGCTTTTGTTGTGGGACGTGTCTCAAAGTATTGTTTCTGGAACCTTTTTTTTTCTTTTCGGATTTCTAGCTGGATTTTGTTGGGTTGTTGAGGAGTGGTATCTCTTTTGTCTGAATCTGTGTTCCTTTCCTTTTTAAGGTTGTGTTAATCTCGGTTCCTTTTCCTGATTTTGTATTCCCTGTACCCTTCTCTTCTGAGTTCATTTTCTTCAAGTTGGATTGGGTTTTGAACATTTTCCCAGGTTGTCCTCTTAGAAAAATTAGTGGGTTTGTCATTTTCATTTCTGGGTGTTGAAAATTTTTCGTTTTTGAGGAGTTGTGCTTCTGGGTATTTATCGTGTGTGGTTTATCTTGAATAAGCCGCATTCATCAGTCATAATTTGCTCTTACAGGAGCAAATTTGAGTTGTTTCCAGTGGTGTCTGTGTGTTGCGTTATTGGGGGTGGGTTGGAGTTGTTCTCATAGGAGGAAGAGACA
>VIT_07s0031g01170
GATAGAATTCCAGTGGTCTAACAAGTAACAACCATTCCTGAAACTAAAATTACCACTCGGCTGCAACTTCAATTGTAGGCAAAAATGTGATAAAAACCCCAGAAGGGTTGAAACAACCCATCCTTATTTGTTACTCTTTTTTTCCATTTTTTTTTTTTTGGTTATTTATGTGTAATGTGTCTATGTATATAGAGCATGGCAGAGATTTTGATTTTGTAGTGTTGTCCTACAGTCTTAAAAACCACTGATTTGTTGTATTCTTTTGTAACATCATCATTTTCTATAGTTCCCGTGGATATATATATAAATACCATTTGGATGGAAAATTTAGCTTCCTCTGTATTCTTTGTAATGGTTTATGTGTGTTCCTCAACTTTGAGAGGAAAAAAACAGTGATAATGATGAGGTTACTAGTGGTTTTGGACTTCTCTTTATCGTGCCTGTTACAATACTAATTACTCTTTACTTTCGTTTATGCTTTAGCATGATGCCTTTGTTTTTTTTCCTTTTTGTAATTAATCCCATTTTAAAACAATTTTATCAAGTTATAAGTATCATTAATAAAATTGAACATTTATTAAGAGGTATATAAATGAACTTGAAATTAAACATTTTTGAAAAAAATAAAAAAATTATATATATATATTCAAAAGTGATGTGAAAATAATATTTTTTATTTAATTTGAAATTTAAAAATATTAAAATTATTTTTATTTTTAACAACTACTTTTCTGAAAATAAGAGATTCAAAACCATTTCAAATACATAGATAAAAAAAAATGATAATTATATAATTTTTAAATAATTTCATTAATTAAATTTTTTACGATAAAATTCTTTCCTGTCTTTTTCCTTAAATACGTTATGAGAAAAATTGATAGAAACACATCGATTAAAACATTCCGAAATTCATGGAGTATTGTAATGATTTTGGGATAAATAAAAAAATAAAAAAATACTAAATTTAAAAGGGCCCACAGTATACCATTTTGAATTCCATAGGGTTTTGTAATTATTTTGGAAATAAATAAATCATAAATTTGAAAAGGCCCACGGTATATTGGTTTGACAAAAATCGTCGCCAACGGTATTAAAGAGGACCCACCTGGCAGACAAGACGTCTCCTCCAATCAAAACAGGTCCTTTTCTGACACGTTGGCACTGGGGACCACCTACGTGGCGCCACCACAGTCCCTCTATAAAACGTAATCATTGTCTTCGCCACATCTCTCACCCTCTCTTAATTAAATTATTCTAATTTATTATCTGCCCTTCCCGCCCCAGTACATTGCGCACGGTGCGCACTGCGCTCACTCCCCTGATCTGCTCCCTCCGTTCTCTCCGCCACCTCTCTGTTTCCAGTGTGCGTACCTCGCCTCCCTGCCCTTTTTAGCAAGCACCGTTAGCATAAAACCCTAGATCTCGAAAGCACAAGATTTCTCTACTCCGAGCTCTCTGATCCGAGTGGTTGGCAGTTCGTTGTTCGCGGTTCGAGTCGCG
>VIT_07s0129g00490
ATAGAAATGATAGATGAAATAGGTATTTTGGATTTGTTGAGAGAAAGAGGACGTCTTTCATAAAAAATTTTGGGATTATCTAAAATTTTAGGATTTTGAATTATCTAAAATAGTTATAAATATTTAAATTTATATAAAATAAATAAATATAGATATTAATACAAAAATTCTAAATTAATAGATTAAGTATTAAAAATATATATTTATTTCTAAAACTTATTTATTTAAATGAAAATAAAAATTAATAATTTTTTTTATAATGGTTTTATTTAGAATATATTTGCTAGAAAAATTGATATTTATATTTTGAAAGGAGATTCATGATTATTTTTTAAAATTTTCAAAATATTGAATTTAAACAAATATATTATATATAAAAAATTAATAGTTTTCTATAATATTTAGTATGAGTGATAAATAAAAAAGTTTCAAATATATATATTTTAATATACTTCTATCCCTATATGAATAATATTCTCTTTATATATTTATTAATTTTTAAAATTTATATGACTGTATTTATTTTTGTAATATATTCAATAATTTTATTAAAATTTTTGGAGTTTTTAATATAACATATTTTGCGTATTGTGTAATATATTTAATAACACGAATTTGAATTATGAATGGTGAGGGGTTGGTAAAGTCGAAGCCGGGCTCATTTTCAACACAGGAGAGATGGATCCCGTGGTTACGCAAAAGTCTTCAAATCTCTCTATTAATTAACTCTATCCGATCGTCCAAACCCATGCACGTGATCGTGGGACCCCTGTTTATCTAAATCTAAAACTAATGTACAAACAGAATTCGTGGGACTTTCCTTACCGGAAATCCGCCGTGAGGATAATTTTTTTTTTTATTATTGAGGGAAAAAGGCCGGTTGGTTGGGTGGTGGAACCTCCACATCCATTCACCCACCTCTCGGTGTAGAGTAGCTAAGGACAAGACCCGTGAGCAAAAGCCAAAAACCGCGAGATTAAAGAATTTGTAAGTATTGGGAATCGACTGGAATCAAACGGTGATGGAAAGTGGTTAGGTTAAGACTATTGTTTCTACGATGGCTAAAGATTTTGACCGTGTGGGATCCACCAAAGGAGTGGGGTATAGAGAGATGGAGGGTGGTTACACATGGAGATTGCTTATGGGTTTGATTTTGCAGATATAAAGAAGTGACAGAGATAAAACTGTGACAGAGCTTTGAGAAAGAATCTCGAGATGCAGAAGGAGAGATGGATATGAAGGGCGCACACGTGATGAAAGCTAATACCTCGCTCTGATTTAAGCTGTCCCCGCTTTTGTCATAACGCAATCATTCAACGAACCAGACAAAGAGGACCGTCCCCATTACCTTTCTTTCTTCCTAGCTTTTGCATGATTTCACACACGAAAACATCCCTCCTCTCTGCTCTCTGTTTTTCGTTATAACAGAGAATCGGTTCCGCTTCTTCTTCATTCCCTGGTCTCAACAACTCAGGGAGTGATCAGGAGACGGTGAAGAGG
>VIT_13s0067g02360
TGAGAAACCTTTCTTTCCTTCTTTTTTTTTTTTTTGATATGGATATGGTTTATCCAGATACCCTTTTCTGTGTATCGTGCCATCACAGTAATAACACAATCACTATCATTTGGCTTAGTCAATAGATATGACAAATACATAAAAATTATGCTGCTAGTCTTCTTGTTATCTTTGAATGATTCATATCATTTACTCTACAGTCTTCTCTTAATCCTTCTTATGGAGACTCACTTTAAGTAGTTGTCATTGAATAATTTCTTTTTTCGGGTTAGGCAACAGGTCACAACAGTCTGATTGAACAACCATCAAGGATCTTGAATCCCAATTTTTTTTATTGAATCATACTTTCACTTTCTGCAAAAGCTTGTCTGCAGAAAGCAAGAAAAGATAAAAGTTATTTCCTTTAATAAACACTTGGTCAAGACTCTTAAGACATTGGCTGAAAGATTACTGTTAGGCCATTTGAACATCATACGGGGTACTTTCATTTCTTCAGAGCCCTCATTATCACAGCAAAATTCAAATAGAAATACAAAATTTGGCACCATCAACTACCAACTACACGCACCATGGCAGTCTAAATTATTGGATGCTTCTTCCATGCATATAAACGTGGCACGATCAGCTAGGACCGACATGAGAAAGTGCAGTCCTGACTTGGGCTACCATCAAGGGCATGCTGGTGGACACTAAGATCAGAATGGAGAATGGTATGCAGGACCAGAGTTAATGGAATTTTTTGAAAATTGAAACTGAAAAACAAAAGCCCACCAGAAAATTCTACTTTTTCTGATTCAAACATACACCAAACAAGAATGCTAAAGTTGCGCCTTTTCATTTATGATTCTGTTTGGAGTCAAATTTACTTGCCTTTTTTTTTTTTTACCATAGTCATTATCTGCAGGTCTGGTCTTCACCAAATCATAAGATTAATGTCCTTTAATGGGTCCGATTCTTGACAAATTGTCACCTACCACATTACATGTCTCTGCAGGGAAACTTCAAGTCAATATCATTCTGTTAAAAGCTATGCAGCTGAACTTTCCAAAAAACTGCTTTCTTAAAATTTCCTTTACCAACTACTATCGATGTTTTTTAACAATTTTTGAGTTCATGGTTTTGGACACACTCGCTACAGTGTCGTATTGTCCACAAATTTGACTTAGCTCAATTAAAATTCAACAAATGATTAAGAAAATATGGAATCTTCCATCAATACTGAAGATGTGAATGGATAATGTAGCTTTTACTGAAAGTTCGTACATGGATTCTTTTCAAACTTGAGTAATGTCTCTTTAAATTTTTCTCGGTTTTTTCGTCTTCTGTTCTTTGAAATGTGGACATGCATGCCTTGAAGTCAAGTCTTTTTGGTTAGGTCACCTGCCGAGGCAAATGCCGTGAGAAGCACTCTACTTTACCCTATAAAATGCCCTGCTTCTCCACACTTTGTTCTCAAGGCACGTTTCACAATACTAGTATCATATTTACATTCACTAACCA
>VIT_12s0057g01330
CTTCAACCAAACAGCCCATTGTTTTTATATCATATCCTGATCAACCCTTCAAAACCCCCCATCTTTCTAAAAATATCGGTGTTTCACCCCTTACCCACTTAGATTTTCCATTGAATTTTCCTTTTCCAAGCTTTGTTTCCTCTCTTTCTCAGTGGTCCAATGACAGAAACTACTCATTCAGCATCATGGGGTGAATTGGATATGGAGACAAACTAGCTTGTTTTTCCTTTTACGCTTTGGCATTCTCTAGACTTGTGTACTCAACCACTCTACACCAACCAAAGCAATGGTGCTGCTTTATTCTCTTCTTCCTTCTGTGAGCTGTTTCAGATTCCATACAAGAAGTTCCTACTAATTACTCTTTAACAACATCACCATTTCCAAATTTTTGTTCGATGAAATTGGAGAAGAATCTAAGAGATGTGAAAGTAGGAGGAAAAAGGACTTATCCAAAGTGATGAAGACATGACTTTGAATGTGATACATTCGAGTCATCATCTTGATTCATTCCTGGCCAAATTTTTGTAGACACTTGCAATAACATGCCACCTGGATATAAAGCAACAACTAGAGGTGCCATCAAGGCCCCCCTTGCCCTGCCATCTTGCCAACACATTGAAGACCACCTCTCAAACTATATATAAATACATGCGCGACAACTCGCGCATGTACATGTGTAGGCATGCATACATAAACACGTGCACATGCATTGAACATAGAAATGATACGCTAGCTGGCTCGTTGGCTCGCGACCATTTGTCAGCCATAGGACAACTTGATCAGAAGATAAACCGGACACTTGTCTATTTGGTGAGTAAGATATGTGGGAGGGGGACACTTCCTAGTTCACAATAGGACATATATGTCACTAGTAACTTGGCATAGCATTCATGTAAGGAGATATATCTCAAATTTAGTGTGGGAATACAAATAGCACTAGTGTTTGTTTTTTTTATCTTCTCTCCAACTTCTTCACAAAGTAGTACAGGGCCGGGCACTATGAGAAAAGTTTGGAGGCTAAAATTGAAAGGGGAAAGGGAGGGGAAAGGAGAAAAGTAATGATATAAAGTAACCATGGTTGGGGCCATAGGGTCCGGAAAAGGCGGAAGGGTTAACCATGGTTGGGGGCATATGGGTGGTAATGATTCATAATTAGTGTGCTATATATAAAGGAGGAAGAGCAGAGGAGTAACCATTGCAGCTCATTAATCGACTTCTGCTGTCAATTCCACATCTTGGGATCCCATGAATTTCTCTGCTGCTGCTGCTTCTTCTCCTTCCTGATCACTCCAACGCCCCCATCATCTTCTCAAGCTCAACCCTGTAAGTCTCATTGCAAAAGAGAATCCATAAAGAAGGAAAAAAGAAAAATTTGTTCTTTGTGTGTTGTTTTGTTTTGCTATCATGCGATAAAATGCTAGATCTCAGACTTTTATCATGGTGGGGTTTTTTCATCACTTTGTGGCACATTTTTTGTGGGGTTGTGTTTGGTTTTGGAAA
>VIT_18s0001g12950
AATTTGTTTTTCTTGTTCCCGTGGGTCATGAGCAAACCCAGTGTCGATGGAGCTTTGATATGTGTATTTCTGGTCGGATGAAATTGTCGTGTTGGATCAATCTCAAGATAATGGGGTTACCGTGGCTTCCAATAAGAGTCATTGGGTGTTATATCATATACATTTCGAGCCTGTGGCTCATATTCCGGTAACGGAACTTGTGCCAGCTGCGGCCTTAAAATATGGTAGTCGGTGATTTGTGAGGACTGATGACACAGAGGGGGAGTGAGCAATGAGGATTGTGTTTTACTAGTTTCTACTGTTGTTGCAATGGACCACATCTGTGGTGTTATCAGGCTTTTAAATAAATACGGAGCTGCCGATTGAGGTACATTTAACATGCCTTGTTGGATGATGACTTTGACCAGGCCAAAGAATGAAAGGAATGTGAATTCTTGGGTGCAACCCAGTTGGATATGGAATATTAGCTTGAACCTGCTTGTGCTTGCTGACACATCACAGTCGACTGAAGTGCTGATCCCTGATCCACTAATTGGCGTTATGGGGGGGCTGCTTTAATGGCCAAATAAATGAGTTGAGATGGGTTTGAATTGGCTAATAATAAACGGATGAATGAATCATATAGAATTATATTTAGTGTATTGTCAGTATCCAGTAACGAATTCATGTAACCGCAATATCTCCTCCTCTGAATTTAAAACAAAAAAAAAAAAGTGTGGGGGGAGAGGAGAAACCTGAAAGAAAAGAAAACACGCCTGTGTATATGAAAATGACATTATTTTGTAGCATATACCTCATGAAAATGAAAGGTTCAATTTAAAATACTGACCAACAATTTTATTTTTAAATCATAATCTCAAATAGATTTTTATTACTGAGCAAAAACAATTTTAAAAGATATTTTTTAAAATAAAAAAAAAATATTTTAAATCATGTATGATGTGGGAGTTTTTTTAAAATGAAAATAAAATATTATTTTTAACTATATGTACAATTAATTTATGTCTTTTACTTAACATTATTAAAATGGTCATAGAAAAATAGGAATGGAAAGAACCTTTTTATTCAGATTTCTCATATACGACCTTTCAACAAACGATGGACCGAGCATGGGAAGATGAAGAGTAGAAATAGGAAGAAGATGGCAAAATTAAAAAGATGAAGCAGAAAAAGGAAGGGTTGAAACGTATAAGGACATGCTATAACTGCCAGCGGCTGTCGGCAGATTCCCGCCAGTCTCACGATGGTGCCACGCGGCAAGTGTCATAAGTAGGACCCACCAGCAAAACCCCACCTCACAGCCTTCAGCCTCCTGCTTATTTCTGCATACATAGTTACATACACGTCTCTCAGCGTTTGAAATTTCCTCTCTCTCTCTCCTTCCCTTTGAGTCCTTGACGCGGTGATCCATCCTGAGATCCAATTCTTCATCTGAATTCAGAGAATTGGAGTTTCTGTCGGCGGTCGGAGTCGCCGAATATTTGATCGGAGAGCATCGAC
>VIT_05s0049g00610
ATGTATATATATGTTACCATCTGAATGATGGCATCTGTTGGATACCTTCCCACCATCTGAATGATGGTGTCTGTTGTTGGATACCTTCCCCAAAAGCATATTTTCTCTGTTTGTTATTAGGCATCCCATGCATAAATCCTAAGGCCTGGCTAACAGAAGAAATTGCTACATTCTTCCTTTGGCGGGGCAGCCGCTCCCCCAGTACAGTGGCCTGTAATTTCTAATACTTCACATCGATTTTTAAGCAATGTCTACAGATATTGTATCTTTGTCTATTAACGTCACCATCCTATGTGGAAAATGGAGAAACGCCAATTTGGACTTTTGCAGGTTCCATTCACACGCGCGCCGACACATAAAATTAAACACCATGCAATATTTAGAAAAGAACTTTAGCTGAGTGTAACACCCCCTTCTCTCACTATCATGTACCATGAATTTAGTACTATTTTTTCCTTTCCCCAGTTGTAAGTTATAAATATTTATTTGTTGTCGTTTTATCCGAGCATGGAATCCAAGAGGTAGGCGATGGAGCCAATTGTCCAATTTTCAACTAAGCAAATCGACCCACCCACCACTATGGGTCACCCAAGAAGCAAACGATGCTCCTTTGATTGTTTCCAGAACAAAACTGTAATGTTAAATGCAAATCAGATTCATGAAATGAACACAATGGAGGCATGGAATCAAACTCAACAAAGGTTGATTCTCATTATGACTCTTCTTTTCTGGGGTCTATCCGGAGATACTCAGCCTGGAATAAATTTCTATGGCAATTTCTTTGTAGTAACAAGGCCAGTTAAGGGCACAATCCCTATGATGTTCATTTTCTGACCCCAAACCAACCAAAAGGCCCCGGGCTCTCTAGAAACCAAAATAATTATGCTGCGAATTAAGCTCCTTTGCCTCTTTTTAGCATGCAGTTCATAATTTGTCCAGTTTCTTTTTTAGGACAGAAGGCACCATATACATGATGTTCCATTTTGTACTTTTCTAGAACTACAAAGAGATAAAAGAACTTTACAGTAAATGTTGAATGGCAGATAAAATTGTGTATTATTGCGTCTCTTAACAAGACAGAATATTTTAGAAGAAAAAATGCGGTGGTCCAAGCTATAAAAATAAATGATAAAATTACTACTGCCTCGTGTTATGTGTACTACATTACACTCTGTTCTCTCTTGATAGGATATAATATGATTGACAGACAAAAATCTCATTTAACAATTAAACAACCTAATTGTGTTTAGTTGAGAACACGAGGCAGGAGGAAAACAAAAGGAAAAGGAAAAAAGGGAAAAGCATGGCGGCTGTAGAGAAAGCAAAGGCCAAAAGTTGTGCTCACACCTCAAATGCCCAACTTTTCAACACTGTAGGACCCAAATCGACCCCATGGCACATGTGTCATAATGACACGTGTCATGTGAGTACTGGGTCGACCCGCTATAAAAGGCTAGAGAATTCTCGCAGTTTTCCACTGTCTTAAGTCCAAACCCAAAG
>VIT_04s0023g01800
AAAAGTCCAAGAGGGTGAATTGGAACCATAATCCAATTGTAAAGAGATTGGAAACTTGGTTGAAACTTCAAGATAGTGGAACCCTCACTCGGTTAGGAGGTTGAGGAGAGTGGACATAGGCAAGGAAGTGTTGAACCACTATAAACTATCGTGTTTGCACTCTCTCTTCCCTAACTCTTTTAAATTATATGCAATTGTCTTTATTTTGTTTATTATATACTTGCATATAATTGTCTCTTATTTTTGCATAGTTTAAATTTGTGAAAAAGAGACCATCACCCTATTTACCCCCCTCTAGGGTGATTACCATAGTTTGGATTAGCCTCAAATTCTTAACAACAATATATATAGGATGAAAATTCTAAAATATATACAAAAAATCTAAAAAAACAATTATTGCTCTATTTCAAATATACGAAAATTACATTTTAAAAATGTTATTATAATATTAAATTTTAAGAAAAGTTTTATTAATGACTTTCAACAACACTACTAAAATGTTATATTATTAATAATAAAATAAAATAGGAAAATAAAAATAAAACTAAAAATAAATTTAAATTATAAAAATATTTGTTTTTACTTAAAATTTAAATTATTCAATTATAAAATATAAAATTAAAATTAAATTAGAAAAATTAAAATTTAAAAAGTCTATTAATATATCTATATTACTATATATTGTGCTTTTCTTTTTCTAATTATTTTAATAAAAAGAGAAATGATAAAATATTAAATTATTTTTAGAAAAGAAATTAAAAAGGTGAAATAAATGTGATATTTGAAGATAAAAAAGGAAGAGTAAGGAAAAAAAAAAACAGAATATATAAAAGTTGAAGTTAAAGAATTAGGAGAATGGCTCTAAAATTTGTCTAAAAGTTATTTTAGATTGATTTTGAGTTGGATTTCCCTAGATTTCAACGATAATTACATTTGTTCTAAAAATAGAAAAAAAAAATAATGGTTATAACTTTTTCAGAAAATTAAATTTTCACATAAAACACGTATATGTGAAAAATACGGGTCCACATATAAATATAATTTTAATTCAACATAATTTTCCTTACAAATTTTTTTAATAGTGTTTGGGGTAAAAAATTTAATGAAAGATATTTTTGTAAAAAAATTACATTTCATATATATAGAAAAATCTTTCAAATTGCCTTATCAAAAGAATAAAGCGTGAATGTGCTGGATTGATTTTAGAACACAATACAATACCAAAGAAAAATGAATCACTTTTCAGAGATAAATCTTATCTATTTAGGAAAAGAAAGCACACTTTATTCCACACGATGCCATCCTCATGATTTCCATATTTAAAGAACATTAATTTTCAGACGGAAGCGTATTTGTAGATAACAATAAAGTCCTTCCTGGCAAATATACAAAATTTGGCGTCCTGTTTTCAAATTCGGCGAATGGACCCACTATTTACACGCGCACGCAGCTTTATCGGACAGGTGTACCGGAGAAAGAGGAGCGCCGAAAGAAAGAGAT
>VIT_02s0025g04250
ATTCCAAAATTTTTATCATTGCTTATAATAGGAGCAAAAAGATTCAATATCTTTAAAAAAAAAAAAACATTATTGCTTTTTATTTGACATAAAATAGAAATATAGATTAGAAAAAAAAAGAAAAAAAAGTTAGAAATGAATAATACTTAATAAGAAATAGAAATGGGAAAAAAAATACAAAAAAATTGAAATTCACACTCATTTGTGTCTATGTAAGGGTTAAGGGTATTTTAAGGATTAATGAAAGATAATATTTTTCATCTTAATTTTCATACTTTGTTTAGGTTTTGCACTTAAATATACATGATATATGGACCAAATGTTAATTTTTGGACCCAATTGGGTTTAAAACACAATTCTCCCAAAAAAAGAAGTTGGAGGAAGTTGTGGGGAGATGTGCAGAAGAAGGTAATGGGTAAAGCGGTTAATTGGAGAGGGTAAGATGGGAAGAAAGAGGAGAGAGGAAAATGAGGAAAATTAAAAGAAAATAATAATAATAATAATAATAATAATAATAATAATAATAAATAACAAAATAAATAAATAAATAAATAAATTTTGAAAATTTTTGGTGTTTACAAAATCATTTAAAAAAATAATTATCTCATCTATGAAAAATTGCATGGACGAAGATAAAACGTTATTTTTCTTGTATAATTTCAAATTGTGAGTAAACTCCTACTTTTCCCAAATTTTGTGTAAGTGGAATGAATGGATGAAATTTTTTGAATAGCTAAAGAAAGAGGAGAGAGGAAAATAAGGGAAATTAAAAGAAAAAAGAAGGAAAAGAAAATAATAATAATAATAAATAAAAATTTTAAAAAAATTTGGGGTTTACATAATCACTTAAAAAATAATTATCCCATCTATGAAAAATTGCATGGACGGAGATAAAACGTTCCTTTTCACGTATAATTTCAAATTGTGAGTAAACTCCCACTTTTCCCGGATTATTGCGTACATGGAATGAATGGATGGGAATTCTTGAATAGTTGATTAGTTCGGTCTTCATCCATTAATCCATCTAGAAACAGTGGGCTTCTAGGTGCTTTCCTAAGCCCATTGGGCCTGACACGACAGCCCATATGCCCTGTACAGCCCCAATAGCTAACTTGCTTACGTGTATGGAAAGAAATGAAGCACGAGGGCACAACCATGATGCCAAGCCTTGGAATTCAATAAAGCAGTTTGATATTTCTCCGCCACCCCCACCCTATATAAACCTCTACCCATTTCCACATAAACCATCATCACCACCACTACAAAGAGCGTCTTCCTCAAAATGGGCCTCTTTAGCTGACTTGCTTGCGTCTATGGAATGAAGTCAAGCACGAGGGCACAAAGATATATGACGCACGAGGGCACAAAGATATATGACGCCATTCCTTGGAATTCAATAAAGCAGTTTGACATTTCTCCGCCACCCCCACCCTATATAAACCTCTACCCATTTCCACATAAACCACCATCACCACCACTACAAAGAGCGTCTTCCTCAAA
>VIT_07s0129g00210
ACGCTTTGCCAACTAAAAAAAACACATGAAATGGCAGCCAGAAAAAATACAGCTGGATATGGGTTTCCATTTTTGTTGGGAATCGTAGAGAGGAGAGAAGATAAATTATGAGTCTGTTCACTGGCCAATCCATGGACGGTCCTCCTTCAACTGAACGGCAGTTGGACGACTCATGCGTACGCGGGAAAGCGCGTGAACACATTTGCATGCCGATATTTTCGTATCTATATTTTTTTAAAGCTTAAAACCGCACGTTCTTCATTTCTTCCATTACTAGTCCCATCTTGTGATAAGGACAGAAGAGTTGGGTTGTTTTAAAGTTCTTATTCTTCTTCATCTTGCTCAACAATCTCATCCTTTCTCAAGTCTCAATTCTCGACTCTATTTTCTGTTAGTCTTCCCTGTTTCTTTCTTTCTTGTGTTTGATCGAGGAAGTTAAGTGGGTCTCGCTCGAATCCGGGTTCTCATTTCGGGTTTCTGTTCTTCTTTGCTTCGGAAAGGTGTGTCTTTGTTCTTCGTTTCTCTTCTTAATTTGCATTTGATCTTGATTGTTGCTGAACCCTGCTGAGATTATAGGAAGAGGGCGTCGCCGTAATTTTCAAATATCGGCTCTTTGAAATGTTGTCGGTGCAGAATTTCAGATACTTAATAGAATGTAATAAATGAACAGGAATTGAATTATGAAGATTTTGATTCTAAGTTTTATTTGTTGGGATTTGGTTTCGGATATGTAGAAGTGCTAATCAAAGGATATATCTTCTACCAGAGTTGCATTGGTGAATTTTTTAACAACTGACAAGTACCTTTCACTGTCGAAGCTATTAGCACTTGGGTCTCCCTTGATCTGACTTTTTGCATTTGGGTGATCTAATGCACTGTCTGATCTAGTAAGATCATCATGGGAAAGTTAAAATTGGAGCAATTCTTTCGGTCTGAAGATGTTAGGTTTATGATGTGTACTTATTGCATGAGTCCAAACTTTTTTTTTTCTCCCTTCGAGGTTGTTTAGGTGCGAGAATGTGAAAGGCATTTCTAGGGTTTCTTGGATTTAAGCACCATGATTTCTCATGGATACCTTCCTTCCAGTAACTGGGTTTTGAAGAAAAAGACCATTTTGAGTTGTTGATCAAGTTGGAAACAAAAAAACCAAAGGGATCTTTTCTAGTTTACATGATCCATATTCTTTCTTTTTCTTTTTTTAATTGCCCCTGATCTAAACTAGAAACTGAATTCTTCTGATTTCATGCATTTCTTCACATCCATTTCCACCCATTTGTCATCATACAATGAACACTAACTAGATGGGATCAGAGAGGAACTGATGAAAATTTAGCATTATTTAAGAGATATAGAAAAGGGAAAAAGAAGGGCTCCATCCAAATATTTTTCTTTGAATTTAAGATCTAAGAAATTTAAAAGCTTCTATATCCATGTTGTGGATGTAAAAAGGTGCTGATTTTGATTTTTGTATTAACTCTGCAGAAGAGGACCTAGAAACTG
>VIT_01s0011g02600
GAAAAAGAGTAGAGCTTTCATTACCTAGAATTTTGCTCCATTTATTCAATTTGGAAAGGGTTGATTAATACCATGTTTGTCCAGATGGATGGAAAATGTTAGAAAAAGAAAATAGAAGAAAAAAATGAAGAAAAATAAAAATAGATCTAAAACCAATAAATTATTTTTATATATTGCTTCAAACTTTTTTCATTTATTTAACTCTTCTACATAATGATAAAATAATTTAAAAACATACATCTTCCTTAATAATTTTAATTATATTTAACTTTATTTTGCATTTTCATAATAAAACCAAATATTAGAAAATTATAGTCCTTTAACATCTTTTTCTTTCTCAACTATTTTCTAGGAACCAAACATATCCTAAAAAGTTCTATTTTAACCTTATTTTCTCATTCATCTTGAGTCAAGCTTTATCTTCTAAACGTAGAAATAAGTCATTTATAACTTTTCATTTTGTAGTTTTGAATTCATTTGAAACTTTTATATATCAATTTTTAAGGTGGACGACAATTTGATGTCATATAATTGGAATCCTTGATGCTTTGAACTATGGAACAATAATCAAGTAAAATGAGACTTAAATTTAAAAAGTAGCGTCAAGGTAAAAAATAAATAAATTATTGTATGAAACATGTAATACATTTTACTTGGATAATTACTTTTAATTGAATGACATCTTTAGTTATGATAAGCCATATAAATAGTTTTTCTTTTCTTTTTTTTAAAAAAAGTATTACATTAAATATTAAAAATTACTTTTTAAAATAAGTTTGTATCATAAAAGAAGATTTTTCTTTAAAACCCATCTTTTTCACTTTAAATACTATTATTTTTCTAGTTTTTTAAGATTAAAGGGATATGTTAAATTATAAAATTTCTCATTTGTTTCGCGAATTCATGCATACTTGAAAATCCTAACTCTAATCTTATCATCTTCTCTTTTGAAAGCTTCCCTTGTTCCATTTCTATTTATCTCATCTTTTCTTGCACTTTAATTTAGAAAAGAGAAAAAGAAAAAAACATAAATAAAAAAACAGGAGTAACCATGACCTTTCCTATCTTTTGTCTGTTCCTTTCTTTGCATTTTTTTTAGTCTGAAGGGAGGAGAAGATGGGATGATCAAGAACAAGAAAAATATGAAGATAGGAAAGGGAAAGTTTAGGGTTTTTTCAATGGGGGTAGGGATAAAGAATATAAAAACAAAAAGTGGAAAGACAGATGTCAATTCTGATTTTAAAGTAACAAATATTAATATAATGAGGTGTGAGAAGAAAAAAAGGTCGGGAGTGTCGGGATGAAATGGAATCCACGTAGTAAAAATGACGCACTAGTCCAGTAAAGTGTACACCTCACGAATTTTGGAAACTGCCTTGTTAGTTCCCTTACTTTAATTTGCAGTGCTGTGCTTTGAAACACAAATCATAGGATCTCAATATAAATGGGGGCCGAGGTCTTCCCATGAGTATTGGTAACCAATTAAGAAAACAGCAAGAG
>VIT_08s0007g01250
CAATTATTTAATTTTTATTCCTAATCTTCTAAAACTACAAAATGAAAACAAAACATAAACAAACAATACTCGAGACTAATCATTGTGATCAACGCAATATAAAAGGCTTCAGTACCAACCTCTTTTTGTAAACATATGATAAAAAAAATCAACTATTTTTCAAGATTATATTTGACTATGAAAAGTATTAAGAAAAATGATGTTATAAAGGATTTAAAATACCATATAAAAATAATTTAATTTTAAATCTACCTTTTTATTTTTATTCATCTTTTTTCTATATTTTTTTCTCTTTATTTCATTTATTTTGCATATTTTTCTCAAATTTTCCACCCGGCCAGAGCAGCGTAATTGTTCTTGAGCTGGTTACTGCTTCACCACGCGTGACGCATCCTAGACCATCCATCCCGATATTTTTATCCTATGAAAGGCCCCAACACATCCTCAGCCACCCATTGCAAGAGACTTATTCCAGCTTCCAAGAAAGAACGACTCCTATGCTCATCACAACCATAAGCAAACAGAACGCAGATGAAACTGCTTTTGTGCTTCTCTCTGTTCCTTTTTCACTCTCTTGTCAAAATCGATTCAATTTGTTCTGTTTTTAATTAAATTATAACCAATTTATTTATCAAACTAATCTGGCTCTATAATGGACATGAAAATATTTGAAAAATAAATAAAAAAGGACCATATAATAACACTTTGGTAGCATTAAATTAAAGGAGGCTGGCAGATTAATAACTCACTGCCACCTTAATGGGTCTATTAAAGCGGAGTTTAAGTGCTGAAACCCTAGAGATCTCGTCACGTGCTAATGTTTTTGGGCCACGTGCGAAGCCCACGTATATATGGTAGCAAACATGGCGCCACGCCCACGGCCATCTCCTCCAGCGCAAACAAAAAAACACAGAAGTCTCTGTCTCACTCGCTCACGCACGCTCCTCCTTCCTCTTTTATACGCCATTTCTGACCATCCTTTTCAGGTTCCACCTTTCTTTTGATTTCCCCCATTCCAAACAACCTGTTCGTCGTTTTTTATAATAAAAAAAAAATTGTTTATTTTCTCTCGTCATTTACGGCTATTTTTCCTACATTTTCCGGGAGACTTTGAAAAGGAAAGAGTTGTTTCGGATGATCCGAGCGGATTTTCTAATTTATGCATTAGATTTGCTCCAAATCTTGATTGTTTCCAACCAGTACTTTAGTTGATTAGTTGGTTTCTTTGCGTTTTACTTTCAAATCTCAGTTATTATTTGTCGACGTATCCGAGGTTGTATTGGTAGTAACATGGCGGCTTGTTCATCGAGTATTGGATTGTCTCGCTCTCTGAGTTTGCGAAACGAGGTCGTTTCGGGGATGATTTGGAGTCATAATTTGATTATTGATAACGCCAGGTTGGGGTATTTCGTAAAGGAAGTGGCATTGCCACTTCTGTGTAGGAACAGTGGAAGTAGACATTTGTATAGGAAGAAAAAGCAGAGGCGTGGAGCAATGAGC
>VIT_06s0004g01510
GTGGTTCAGGTAAGGAACACGTCACCGAAATTATTATTATACATCGATGTTTATGAAAGATTTGGTTTGTTTAGCTTTCATTCTAATTTTATTTTCTTCTCATTTTCTACGCATTCAAACAAAAAAAAGGAAAAATTGCCTTAAATGAATACAAAGTCATTTATGCTAACCAAGAGCTTAATTTTCAGCTTAATGACAGATAAGTGTTTTTTTCCCTCATCCGGGCAATGTCCATCAAAGTGCAGAATGCAGCATTCACAGATAATGTTTCGGCCACTCTTAAAAGACATAGACTTTTCCAAAAGATGAGCATATCATGCGGTAATCACACGCCATGAAAGAGATGGACTACAGCATCACATGCCATGAAAGAGATGGACTACTGCATCATTGTTGGAGATTTTTTGTTTACAAAAATAGGAATAGAAATAAAAAATAAAAACGAATCACAGTCGAAAATTTAAAGAAAAATAGGAGGGAAAGAAAATAAAAACAACACACTAAAGAAAAGAAAAGAAAAGAAAAAAAAAGAATAAAAAATAGATTCAAAGTTCATAAATTGTTTTATATGTTTTAAAAAAAAAATTCATTTTACTTAGTTTACTTATATAATATTTTAATTAATTTTAATTATATTTGATTTTCTTTCGAATTTTTTATGATAAAATTAAATATGAGAAAACTATTTTTCTTAACATTTTTTTCTTTTATAAATATTTTTCGGCAACCAAATATAGTCTAAGTAAATATTTGATTTATATTGTCATTTATAATTATGATTCAAAATTGGTTGTAATAAATGAAAAATAAATTCAATTTCTAATTCCATGCTTTCTCAATGTTCCAAACGTACTATAAAAATAATAAAACATATTGAGTTGAACCTTCATAACATGCCCAAATCCAATGGCTAATCTACATTGCATCACTATTGTGACAAAATCGTTGTACTAGGTCAATACAATTGTTAAAATTGTTGAGGAGTATAATTTTTATATTGAACCCAAATTTTATAAACTTAATTTTTTAGAAAAATTGATAATTTAATATGGTATCAGAGTTTAGTTTAATAAGAAGTCTTGTGTTCATGCATGATATGTATATTTATATTCAAATCCTCTGCGAGGATGTAAAGGAGCATGATATGTATATTGAATCTAAATCTTATAAAAATTGATAGTCTGAATGAAAATATGCTAATGTCCTAAAAATTTATGTTCACAGATAAATCGGAGACTCATACTTTAGAAATCCTTATCTAAATGTGAACAATAATCTTTATGTGGCATCTTGGATCGAATTATTGCATATGAGGACAAAATTCATCTAGTAATACGCTTCATCTAAGTTTTTATTTTCCATCGTTGAACATGTGGAATATCTCCTGAAAGCCATGGCTTTTCCTCACCGATTTCCACTATATAAAGAGATATTAGCCCCCAGAGATTTCATACCTAAAGCGAATTAAGCCTTTCATCTACCATTCTCCCTGCTGGAGAT
>VIT_16s0098g00200
TTGTTTCTGATCTTAAAAAAAGAAAAAAAGAAAAGAAAGAAAGAAAGAAATAAAAAAACGAAAACTCCATTTAAAAGTCATTTTGTCCCTAGCCTTATCCTTTCCTGTAACGTGATTGATTTCATAGCTGGTGATGTGAAGTGCTGGTATAACATTGAAGTGCACTGAAGTGCTGGTAATGTGATTTTGTGCAGAGAAATTTCATAGCTATAACTTTTCTTTTACAACTATCATTTGCCACACATCTAGAAACACTCAAACAAGTACTCCAATCAGGAAATGAACTGGACTCATATGGATTCACACTCTACAGGACTGCACCCCTCATAATGAAATTATTTCTGTTTGTTTGATATGTGAAATAAAGCAGGATTATAGAATGAATATATTACCTTTTGATGGATTATTGATGCATTCGGTTTCAGGTTCCTTGCTGTTTCTCTTCAGTCTGCATTTCTTGCCTTGTGCTTCACAGTTTCCACATACCGATTTTGACCACTTTATAGAGAATTTGCCATTCAGATCAGATATACTATACGGAAGTGTGAGATTGTACATCCTACGGCAGGAGGATAGGTTAACTTCATCAAGATCAGCAGAGGACATAATAGCATAAACTGGGTAACCAGGAATAGAGAGGCAAGGGATGGACTGAACAAAATAGAATTCTCTTTTGTTTGATGAACAATTGAAGAAGGTGAAGTCATCTAGGACTTCCCAGGCATTTTCTAGTTTGAACTGGAAAGGGGAAGCCGCTAAACTGAGGTTCTGAAGCTGTCCTACAAAGCAATTATACGGATATTGGACCATAATTTCGTGGGAGTCATAACTGATATTCGTCACCAAGAGGTTCACTGAATATGGCAGCTCCAGCATGGTCTGTTTCTTCTCTGAGCAATATAACTCAAACCCTGGATATCCACAGTGGTCTGGCTGGTCTGTTAGCCGGAAAGGGAACCGTATGGTTGGACCCTGGTCACTGCACCTTGATGCCATGCACTCATCTTGGCCGGATCCAATCTCTGAAAAGATTGTTACAGACAGGAAGAAAAACAAAGAGAATGCCATTTTTGAGGAACCGCTCATCTCTAGGGTTTTTACTCCTCCCTTGCTAATTTCTTCATAGAAAAAGGTTTTTCCTCAGATCACCATAGTCATGAAAGAATTATTTATTATGTGGGACCTGAACCAGTCAATTCAGAAGGAAAGGAATTGGTCAAATGGCCAGCTGGTCAATGATGTCTGCTGGTTAATGTCTGTATATCTGACAAGTTCCTTCATGACAAGCATAAATGAGTCGACGCTTATGGGTGAGGATCCCTCCCAAAAGTGTCAAGAAAGTCAAAATTAGGAGCTGGTTCAAGGCGTTTATGGGTCCCTGTGGACCAACCACTGATCATAATCACCATTCTTTTATTGGTTTTGATATGGGTTTGTATATCCTCCTCTGAAACCCAGTTATCAAAGCAGTTGCAGATCTCGCAGGCTTCAAAGTCTATG
>VIT_01s0010g00240
ATTTAAAATAAAATTTTAATATTTAATAGTATTAAATATTAGATTATTTATTTTTATAATATTTAATTTTTATTAAGTATTAAAAAATAAAAAAATTAACATATTATCTTTTTTACTTAAAAAAAATTATATATTTTTTAATTTTTTTATTTAATAAAAAATTTATAATAAATTATAAAAAAAATTTTAAATTTAAAAACAAATTATTTTCGATAAAAATAAAAAGAACAAATATCTTTTCAAAGAACAAATATCTTATTATTATTATTGTTATAAAATATTTATTAAAATCACTTTTTAAAATTTTTGATATATCATAAGTGTCATATCATGACACGTGACATTATCTGATTTGAAATATTTATATAATAATTTTTTTATTTGAAATATTTTGAAGGAGTTTTGACTGGGGGAAGCGGGTGATGTCTACATCTACATCTACATTAACGCCTACATTCTCGCTTAGATGAGCCGAGGACCCAAAAAGGTTCAATGCAAACGACGTTTAGGAAGCCGCATTATTCTTTGCCGATTTCACCTCTTTTTCCTTTTGGCTCATCGTTTCCCTCCAAACCATATACAGTGACGGTCATGGTCCCACAGCATGAATATTGAGGTTGCCATCATTTTTCATGCACTGAATTTAAAGGGCTGGACTTAAATTTCTCCTCCACTTCACCCATTAAGTAATTACTGATTAATAAATTTTTAAATATTCAATAATTACTGTTTTAACTTTGAACATGTATCCATTAATAACCAATTCACCCTATGCATAGATTTTGACCAATCAAAATTTCGAAAAGCTTCGTATAGTTTGTCAGGTACTTCATAAAATAACCAATAAAAAGGAGGGTTGCACGAAAATGAAAAGGAAAATTGATCATTTTCCACCTGTTTGGTCTTTGAGAATATAATATTACAATCTTCATCGAGTGTACACAATTAGGCTGCGAGGAGAAAGGGACAGTGAGAAAAAGAGAAATCCCAGTAAAATGAACACAAAAGATTACAATAAATGCCTATTAAAGAACTTTATGATGGCCTCAAAGGGAGGAAAAGAAAAACGAAAATCCTCAAAATCAGTCTGCCTGCCAGTTTCGTCCTTTGGCCGGTCACGCTGGTGCGTCCGAGACAAGACAAAAGGGACTTGCCGAGGATAATTAGATGTAATTTTACATTTGAGTTTGGGGATGGTGCTATATAAAGGCGCCAATACTCTCCCATCTTTGCATCTCTAGAGTTATAAGTCGAAGAACGGAGGAGCTGAATCATATATATATAAACCAGCCCTGCGAACCCCAGCCACTACCATTGCAGCACGGTTTCTATTCTTGTTCATCTCTGCTGTTTTTTTCTTTCTTATTTCTGATTTAATCTTCAAATGCTTGTTGTGAAGAGGTGCTAGATCGCTTTCTCAGTTTGTGTGGATGCTGTACTCTGTTTAGGTGTCACCGGAGCAGGGTTCAGTCTTTTGTTAGTTGGGGATTGTCAAAGACA
>VIT_08s0007g07120
GTGATATCGATGTATATGAGATAAAGTTTTTATATTATATAAGTTTTAGCTTTTTTTAATTATATAAATGTGTTTTAAAATTATAAAAGTTTTTTTAATTTAGAACGGATGATATTTACGGTAAATAAAATGAGATGTGAGTAATATAATCAAATAAAGAAAGTGATATGGATACGGAAATGAGATGGGATAAAAAGAACGGCTAGGATAGAAATAGTGTTCAGCATTAAAAGAAGAAAAAATACAATAAACAAAGAGTTGAAAAATAATATAAGTAGGGTTCAATCTCATCCATAGGATAGGAGGATGTGGGAATGGGTGGCCTGGCAAGCAGCTAAGTACCGAAATCAATGTCCTAAAGGCGTCCACCTATCATAACCGATAACACCAAGGTTCCATCATGTGCAAAAGTTGGGCCCCACTCCAACTCAGTATAAGATATATGTTTGAGTCATGACCTCTCATGGCTTATCATATTATCCATGTTGGCTTCGTCGTCTTCCCTCTGATGACCGGATGACCCACACCCAGCAATTTATGAGAACCCTACACTTTTCAATGACAAAGTCTCCATCACATGACTTGTTTTTCATTTGTTTTTTTTGAAGTTTCTTACTCACTCTTATCTCCTTCCTCGATCATCCTCCTCCTTCTAACTATCAGTCAAACCGCCCTTTTCCCCATTCCATTGTCTATTGTTTGTTTCTCTTTCTTATTGCTGTCCTTCTAGATGCTTGATGCTGTCCTTCTAGATGCTTGAGTTATGGACCTTGGTCCCCCGCTTTAACGGCCCATGGACTCCTGGCTTTATTTTCAATATCGACTTAGATCATTGTGAAAATTCCCATAAATTTGTCTGGCAATTACCAAATCCAATTATGGTAGAAAAAATATATTTCGTAATGCTAATTTCATTTCACTCTTATAAAATTTTGATATTTTAAGAAAAAAGTAAAATAAATGAAAATAATAATAAAAAATTTATTTGATAAAATCTTAAATTAATGGGATTATTTAATCAAAATCGAATAAAAAATAAAAAAAATTAATATTATTTTATAGATAAATGATGACATGGATGCCATGTAATGATCTAATCTTTAAATAACCGATAATTTAATATGATATAAGAATCTTAATTTCCAATGATCATGGGTTTAAATGTCAAATTAAAATGGATGATTTGTGATGGTGTTAAAATTATATAGCAAATGTCAATTTTACTCGTGGGCTCATTTTTAGTCATATGATTGCAATTGTTTTAATTTATAAATGGAAGTTAATGTATATAAAAATAAAACCCCGGCTGCTAAACCCAAGTGGAAACATAAAAACCAAGGCAGGAGCAAGAAAGACGAAGCCGGTTGAAACTGTGTTCTTACACGTGGCGGATTTAGATTGCTTCGCTGTCCTCAAACTGCTACTATAAGTAAGGGTGAGAAACCGGAAGATTTCATACACCTTATGGAAGCTTTTAGAAAACTGAGTTCACCGAAAGAT
>VIT_14s0108g01190
TGTTTGTCTATGTATGTGTTGGAAAATTAAGGCATTTGTGTTAGTGATTACTTGCTGGAGTTTTTTTGTATAGTCATGTTGTCAAGTCTAGCAATCTCTTCCTGTGGTTGTGGATCATGAATCTTCTAATTCATAGGAAAATGAAAATGGGTGACACCATTCTTTCTTTAGCTTCTCACGACTGGGATGATGCTTTATATGTGAGTTTTTAGTCCAAAACTTGTTTGGTTATTTTTTGGAACATGGTAAATTTTCAGAATTTATTCTCATGGATTCCCTTTTTTGCAAAATCATTAGTGAGTCTTGCTGGAGACTCTGGTTGGGTGATCATTATGGCAAATGTAGCATTTATTTCTCTCCTTCTTTGGGCACAAATGATAGAAGCAACATAATCCCACAACACCCTCTATCCACTCCTAGTTGATGGGCTTTGGTAGATGGTCCCTTTGCAGCAATTTATGATGTTATAGGAAATTGGAAATGCATTCGTTTGGATTGGAATTTGGTTTATATATGATGTACATGTTGGAATTTTTTGTTTGTGAAGCCTCTTATATGTAGACAGAGATGCCCTGAGAAATTGACATGATGTTGTGTTAAGTTGGAAGGATTTGATCTGTGTGGGCATTTGTAGAGTGTAAGAAAACTCCTTTTGGCGTTTTCGGGAATAGATTATGCTGAGAGGATTGCAATGTGGAACTCTATAAATAGGCGATGTCTATGGGATTTTTCTTGCATAGAAAGTTGAGCTTTTGCAATGAATTTCCATGAGCCTGATATATTATGGCTGGTCTTTCTTTGCATGCTGTTTTCTTACATTTATTTAATATATATAACCAAAGTGCCAAAGGGACAAAACCTTGTATGCGGTTAATAATTTTGTGTTCTTGTACTTTAATTCCTATTTAATTTTTGCCAACACAGTACAATAATATATTCAGAAATTTTTGGAAATAAATCAATCTAATAATTTAGTTGATATAGTGTTTGTGAGGGTGCTTTTCCTTGTTGCATCTTGGGTTTCAGTCTTTCTGAACTATTCAAAAGTCCTTTCTGATGTTTGATATGTTTGTTTGACACTGGCTGTTTGCATCTCACTCTCAGGCTTTTTCCTTCATTAGGGTATTTTTCGTTTACATACACAACAGCTCTGTTTTTATTTTTTTTCTTGTAACAAACTTCTCATTGTTTATTAAGAAGCACAGACACGTGTTTGTGGTATTCCATGATAAGCAAAATCTATTTCCAAGCATCTTGGATGGTTAAATTGTCTGTACGTAATCTCTATGATTGGCGCTATCTAAAGTGTAGAGTTCGTTACTTTACACTTTTGTTTTTAAATTGCAGTTGAGATTGGACAATGAAGGACCGCAACTGCCATTTCTGTTTTCAAAATCACAGCAGTAGTATCACATGGAAACCATGAACTAGAGTCAATTGTTAATGTGATTTATAACATTCAAAAGCATGTATCTATCTTATCTGCAGTTCATATTAATC
>VIT_12s0059g00770
ACTTGGATCTACCACTGCCTCCCCCAAAGACTCTGACTACTTGGATCTAGGAAATTTTCATCATAATTGAACTGCAGATGAGGGTTTTTTTTTTTTTTTTTTGGGGGGGGCGTGGGTAAGTGGAAATTCATTTAATCAAACACCCATAATTAATGCATTTGGCTACCCTACCTAACTTCTTCACTGGCTTCTATGATGCATGTAATGTACCATATCTCCATGCAAGGCCCATAATGTAATTGTGGAAAATGTAGTTTTTTTTTTTTTTTCAGGTGTAGGTGCTTTGAACCACAACCAGAACCAAAACCAAAACCAGGGTTTTATGTTAAAGTTTGCTTTCTATTTGTAAATGTTTTTGTACCAAATGAGATGCCCCACTTCCCATATTTTTTGTGGATGCGTACTAATCATTTCGATAGTGTTTTTTAAATGTAATTTTAAAGAAAAATTCGATATTTGATAAAATTTAGAAAACGTTTTAAAAAAATTATAATATTATTTGATAGAGTATTCTTTCAAAAAACATGACTTGTCTATAAAATATTTTAAATAAAAACAATATAAAAACATAATCCTATAACGTGTTTGACAACAAATTTATGAAAGATTCTTAATTTTTTAATGCTTGAATGAGAAAATTTTTCAAATGTTAAAAAAGTTATAAATGCTTTTAGAAATTACTATTTAGTTTTCTATCATTTTCATTAAATTCTACTTATGAAGTTCAAATTTTAAGTCATCTCTAAGTATCCCAATGATGTCGGTGTTTATCATATAACTTAAAATTCAATTTTTTTAAAACAAGGGCACATGCCAAAGATGTATCAATTGGTGAAACATATGGGCAAGGTGTCTTCTCATAAAATAATAGCCAATTGTGATTTTTCTAATAATATTTTGAACCAGAGTCTTCTCCTAATAAATGCACATGACCCTTGTTATCATAATTTCTGGATTCAAATTTTAAGTCAGGGGATAGAGGACAACTCGTAACCTTGGTAAAAATGTCAGTAGATTACGGCTTCATGAGACTCCTTGTATGATTCTTAAAAATCATAAAGTGGGATTTTGATTTTGAATATGGAAAGAAAATCAGAAAGAAAATCTGGAAAGAAAAAAAAAATGAAAACTGTAATTTAGTGAAGATCGACAGCACACCTTCCAGTGTAACAGTGCCAGGAGTACAGCTCATGAGCTTAGATTCTTGCTTTACATAAAGGACTCTCTCTCTCTCTCTCTCTCTCTCGCTCTCAGCCCTTGAAACTTCGATCTATCTTCTTCTGATTATCCTCACCGACAAAGCCTCTGTACAAGAAGTCTACAACATGATATAATAAAGAAGGAAAGCTCCAAAGCAAAGAACAAAGAACAAAGAAGAAAAAAGGCGATAGTGTAGAGATACACTTTTGAGTTGTGCCATTCCTTCCTTTCAATCCAACCCCCCCCATTTTCCCACTGAGAAATCAATCCCATTTTCCATCTGGGATTTTGAAGAGAGAC
>VIT_01s0011g06590
CTTGATTGTCTTTTTCCTTACTTTCTGGTGTCGAGGATTATTAATAATCAACTTACCATATTTTGAGGATTAGGTCAATGTGGGTACTATGATCAAAGTAACTTAGAAGTTTCTCAAGTCAATAGTTAAAGGAATTAGTTAGTGCTGCAAATTTTCTTACCTCACATACTGGTGTGAGGTTGACGTGTCTTTGTGTTAAAAACTTTGATATAAGATTCTCAAGTGTGGGGTATCACTTGAGTGGTTGTTCAAAAGTGGGGTATCTCTTGAGAAATGTAAAGGGTGCTTGGAGTCAAAAGTCCAAGAGGGTGGATTGGAACCATAATCCAATTGTATTGCTTGAAAGCTTGGTTTGAAAGCCTTGAATTAGTGGAACCTCAAGCTTGGGATTGAAGCTAGAAGAGAGTGGATGTAGGTCAAGTTGCGCCGAACCACTATAAAATATTGTGTTTGCATTCTCTTTTCCCTACTTTTTAATTTATATGCAATTGTCTTTATATTGTTTATTATATACTTGCATATAATTGTCTCTTACATTCACATAGTTTAAATTTGCAAAAAGAGACCATCACCCTATTCACCTTCCCTCTAGGGTGATTATCATAGGTTGGATTAGCCTAATTTTTCTAACAGCTTATATAATAAATTGATATCAATTATCACCCGGCAACAATTATCATATGCTCTAAAATGTTAATTTACATTTTTAAATTATTGGCTCTAGTTAAACTCAAAGCATACCTAAAAGACACTATCAATAAGATATTGTCAAACATAATTTTTTTTATCTATTTGTACTCTAGTTTCATTTACTTGTATCTTTATACCTTAATTTCATTCATTTATACTCTTATTTAATATATATATATATATATATATTAAGGGCCTAGATCTCTTATTGAATAGGTACCACTTTGGTACCTTAACATTTTCCTAAATTAAATCATTTGATGCTTGTTTACATGGATGTTTGTTTTTGACCATTTGATGTGAACACCCCGTAGTTGGGTAACACATAATGGTTGATTAACCAAAAGCAGGAAGCTATATTCACATTTGTGATATCTACAAAAGCATCTAAACGATTATGAAGCCATTGAATCATTAAGCCTAGCTTGAAAATATACACCAAAGCTTATGAAAAGGCTTACAAGCATGCTTTCTCACCACCTACCAGATGATGTTACTGTTTTAAAAAGTTCAAATACATGGAAAGAAGAGAATTTACTGGAAAAAGCAGTATTCTTATGTGTCACCTTGTGGGAGTATCAGTGTGAACCCAATTCCCAGTGGGTTCACACTCTACTCAAAAGACTCAGACGAATTAAATCATTACAGTTTGAATATGCATAAGCCATATAACTCTATCCGCGTTTCTGCAACCACCCCACTAGGGCAAATGCACTACCTTTTTCACTTGAATGTTGTAATATAAATATGTGGTGGTGGCATTCACAGAAGGGTGTGCAAGAGTAAATCCATCTCAAGCTTCGACAAAAA
>VIT_10s0003g01900
TGCTGTGTTTCTAGATCATGAACTGGCAGATTCTTGTGTTGCACTCATGGTCATGTGAGTGACATTGTTGTCAAGTAAGAATCTGAGGTGCTCTACAAGGAAGTGCCATTTTATCAATGAGAAAATGTCACCACTGGACCTATCCAGCAGTAGATATAACTTTGACTTAATATATTTCTGTTATTTTTTTCATTTAATGAATCTACTTTCTGAACATAAAGATCCACACGCCAAACACGCATAAACACATGCAGTCTCTACCATATATGTATGAATGTAATATTTATGTGTGTATGCATATATACGTTTATTCTGTTCGAATCTTCTTTCTCATTGCTTGATATTTTGAATAAGACATTTAGTAATATAACTATTTCATGATTAAGTGTAAATTTTGTTTTTCTTTTTGATTGGAAAAATGAAAACATACTGAGAAGATGTCTAAGGGTGCATAATTGAGCATGGTGGGTTTATGAAGTTACAGCCAGGAAAGAAGGAAAGCCAGAAAAAAAAGGACAAATGAAAAAACTAATAGAGAAGGAAAAAGACAAAAAGTGCAGGAAAAACAACAAAGGAAGCTGCAAACCCAGCTTCTCAAACCCTAGGAACATCAAAACTGCAGATAGAATAGACATCCAAACAGTCAATAATGTCAAGAAAGGAGCATCTTGTGCCTGACTAGAGATAGTGTCCATCACCAATACATACAAAGAAATCAAGATATTAGTTGTCAGATTCAACAGTTAGTGTTTCACTGCCCTGAAAATTCTTTCATTCCACTCCCTCCAGATACACCACACCATGCAAAGAGGAGCCACCCTCCATACCTTCCTATATTTCTCAATAAATTTACCATGCCATCTCAACAAGCTCTCACAATGAATTCAGTCAGACCCAAATGACTCCAGATTACAAAGTCAGTAGTTAGAGCTCCATAGTACAGACAAAGTAAATTTTGTTTTCAGAGGGAAGAAAAATACTCTTAGACTCTGGTACTTGAAAGCCAACACAGCTGAAAGAAAATGGAGTCTTTCTCTTCAGGTTCAAAAAGTCTAAAAGTAGGAAGGTAAAACATTATTCTGCAAGGCGTTAATCATGATGTGGTTAATTGGACTAACTGACACACAAATGGTCAGTGGAACTATACTGGTATGCTGAAAGAAGCAATTGATCTCTCCAGAATGATGGTCCAACTATTTCCTGGATTCCTGGTCCAATATTTTGGATTATACTTACTCTTGAGGATTTTATAGATATAATTTGTCACCTTAATTTTCTGATTGTGGTTGTTGTTGTTTTGTAATTTTATGTGCAGACTCTGTTCTTTCTTCTTTTTAGTTTTTCCTTTTGTTTCTTTTGGAATTCTTCTCCTCCATCCTTTATGTTTTCTCTCTTCAACAAGTTTCTTTTTTCTTATAGAAACAATAAGCAAACACGTTTGATTGGTAAATAGCTTGTAGAGATTTTCTAATTAACTGTCTTTTTGTGATTTGGATAGGG
>VIT_13s0019g02910
CTCAATTTTTTTTACTTTAAGAAAATTTCATCAAAATACTCAAACCATTTGCACTCACCTCTCATGAAGGATGGACGCGTTGCTACTCTTTGTCGTTTACCACCATCACTTTTTCAAGGGTCCTCTAGTGGCCCCTTGAAACCCCTAATATTTTAATATTAAGAGTATTTTTTTAAAAAGTGTCAGGAATCAAGCTTTGGCTGGAATCGTAACCCTTCCCTTGATTCCACCTCATACAGACTTGTAGATGTAGATTAAACTTAATTATTATACCTCCATGTTTTGGTTACATTAGTTAATAAATTTCCCAAGCTTTAAAGGACACATCTTAACTAATTAATTAACATTAATTTAAAATCTATGGCCCGGTTCATGGTTGTCACTTTTCACTTTAAGATAACAATAAATTCAATTACCAACGGGTGAAACATAATAACCCAATAACAAGTTTTAAAACTCAAGGATTTTGAATGCGAAAATTGGGATCACTCAGGAAAGAGAGAATCATGTCGATAGCAAGAAGGATCATCAAGAACCAAATAAATTAACTCATTTCTAGTTAGAGAAAACCAATTATTCTTTTATTCCACTTGTAGGGACCACCCCTAAACGTACACGTGGCAGCCTCACAAGGAACAACTCCATTGGACATGTGGCACGTCTAACCCTCTGTCCGAACGAGCATGTGGACTAACATGCAGTATATATCCCCTATTTGAATGTTCAGTCCGAACCCAGTGGCTAGCGTCTCAAACAAGATTCTTGATCGTGTTTCACGGACAATCATTACTCATTTTTCCAAAAGTATGCTCGACAGGAACTTCTTAGGTCACTTTAGACAACCTGCCACGACTTGCCCTGCGCTGCCTACAGAGTAAAAAGACAAGGATGACGACAAACCATCCCTCCAGCAATCTCTGACAGCCGCTTGTAGGATAATGATAGCTCTGTCATTCTCTAAGCACCATCATGACAGCCAAAAAGTCTTCCCACCATTCAAAGGAATGAAGCTCCTGACACTATAAAAGGTCTTCACATGGTCAAAAAAAGTAAACATTCCTAAGGAGAAGGGCCCCATAAAAATATCAATATGTTAGAAAATAAAACTAACAAAGGCATCTGAGGGTATCTGGACATCTTTTGCAGGTTAGAAAAAGGAAGCATCATCTTCAATTGAGGAGACGAGTACATCAAAAAATTGAAATGGTCCTGGTAACGCCTACCATCAACACCACTTATATAACAAAATTAAAGGGGAAATTTTGCAAAACAAAAACACAAGGGACAACATAGTTAACAATCACCCTCAGTTCTTTCCCATTAATTAATTAAAATAATTTCATAGGAAACGGCATCAAAGAATTGCCGTCCACCTAGCTATACTATACATTGATGAAGACAAGAAAGCCACTTGCTCTTTTTGGAATATACCGATTATTTCCTTACAAATACTGCATAAATTCATGTTCTATTCTGCAACAATAGTCCACCAATAGTCAG
>VIT_01s0137g00070
ATAATCCTTTTTCACTTTATTTTTAAAATTATTTATAAAAAAAAAATATTATAAATTTTTTATTTAAAAAAAAAAATTGTTTCTAGCAAAAAAAACCTTTTTTAAATCTTATGGCCAAACATATTCTTAGTTTTCATTATTTAATTTTAGAGATTATAAGAAATAAAAAATCGTTATAAATTTATAAAAGTAATTGTGAATAACCCACACAATTAACATATGGATGCATATGGGAGCTCATGTCGCTCCAAATGTCAATATCCAAGACTAAAAAAAAAATGCATTTATAACATCATGCAATTATAGAACCCTAAAATTAGCCCGCCAAGCCTCTACATTATTTGGTGGGAATTTATCTAATACTTCTAGTGAAGGTCAAAATAAGTTCAAAGCTATATATGAGTTTTAGTTGCAGATTTATCTACCCTTACTAAAACTATGTGATAGTATCCTCTCTTTGCACGAGGTCAACAACTATGTGATCTAATTCTTTGTGAACTGGAGTTGAACCCTATGTTGTCTAATCTTTACATGAGGTGAACAACTTCTGTAGATAATCCCATCCTTAGTACATGAGATTGTGAGATGAACAACTTCTTTAAATAATCCCTTGAGGTGAACAACTTTTGTAGATAATCCCATCCTTAGTACATGAGAATGTGAGATGAACAACTTCTTTAAATAATCCCTTGAGGTGAACAACTGTCTTCTCTAGATAATCCTAAGTTGCAACGAGAGGTCTTGGGGTGTTAATTTGAAGGAAGTTGGGATGGTATAATTTGTTGAGTTTGAGGAGCAATGTGTGTTTTCCGTCTAAGACTCTGATAGCATGTAAAAGACAATGGTTCCAACAAGATTTAATCTTAATTTGATGATCGTAGCTAAGGAGAGGTGTTTCTATTTATAGATTGTCTATGCAAAGTGAAGTAGGATTAAACTTTTTTTTGTTTTTTTGTCACGAGGGGTTTGCAATTGCTAATCATACCTTTAAGGTAGAACGAGATTCACGTACCGCCCATCTCGTGGCCTAAACACAACCATGTAGCAACTCCTAAACATGACTACGTAGGGCTAACGAAAAAGTCACATTCATAGGTGCTTTTTCCAGTAGCAGAACAGCAACATGGCTGCAACTCACCCATAGACGTCATCTTATATTTGGCCATGGTAATAATTATAACTTGTTGGTGGTTCCAACAGAACCCTACATTTAAAAAGTGTGAAAACTTAAATAAGAATATAAGTACAAAGATGCCTACAGTCCTCCATCGATCTCCTACCATCAATTAATAAATATAAATCTCGGGACGTTACGTCATTCGTTAACTTCTATTTTTGGGCATGCCAAAGTTCATGACACCTAATGAAGTTGACGCCTAAATGATGAACAATAAATTAATGTGAGGCTCCAGACCTGCAACTCTGAATAAGTTGGAGTAGCACTATATATACATCAATATATGTGTTGTCGATCTGCGGAGTCCTGGGCATCATATGTCG
>VIT_18s0001g08660
CCTACCAATGAATCTTCGATGTCACATTCACAATCACATCGATACTTACCCATCCAAAGGATCATGATGAAGCTTAACTCTATCACATACACACCCATCCCAAGGCTTATAACGGTGCTAACCATCTCCAATCTTACACCTCCACCCGGAGTCAATATTCTTGCATGTTCGTCTAACAATATAAACTTCCATGTTGCTAGGAAAATCACGCATCTAGAATTTCAACAATGTCTGCCACTCTGTTTAAATTATGCCTCTTGTAGTTTTACAAGGCCAATAGTATTTTCAAAATATGACGTCCCTCTCCAAATGAGCATGATTTACGCCCGCTAAATATTTGGTCAGCCCAAGCAGGGTCTAATTACCCACCCAATTTTGTCATTAAACGACTCACTTTCATAATAAGGACATATAACGTTGAAATTAGGAGCCAGTAAGTAATATTAAGGATTAGTCATTTCCCATAGCAGCCAATCTTACACTTCAAAATACATGTTAAAAAACACTAGGAATTCCCATTGAAGAAAAGTAAAAGCGATTAATGTCACCTAACTACGTTTCTTGTCTCTTAGCTCCCTCCCAGGCACGAAATTGAACTTATATGGAATATTAGGCGCATTTATAAAATGATTTGATCATTGACTGGTTCTTGTGCTCTTCAAAATAATAGGCAATTGAAGTAGAGACAAAATTTTTGGGTTGCACTCCAAAAATTTTCTGGTTTTGAACCAAACAAAACATATGAGATATAGGGTGATTAAGGCCTAAGCCCTGTTTTTTTCTTATCATGATTTGCCTGTATCAACAGCTCTCTAGGCACTTTGTGATGTGAAATATAATACGATGGGTTAGACAGAACTCATTAATATGATATGGTGTTTTGGGCATCACATTTTCAGCAGGTTCTGGTTGGACTCTGGAGGCATATACAACACAGAATACAACAGAACAGAATCGACAATGCACGTAATAACCATAATATAAGTGATATAGAAGTTAGTAGATAATTTAGAACACCTCTTTATGTCAACATGTGGACTCTGATCGCTCAAGCTTTTATTCAAGTTTTAAACATAGCGAGGAAGAAAAATCAAAAGTTAGGACGTCCCTAATTCATGTTCCACAGCTTCCACTTAACCGTAAAAGGAATGGAAGTTTCCCAAGAGAAGAGGATCATTGGAGGTGTTGCATGAACTCAGTCAATCTTCCAACTTTTGTCACATTCGGAAGCCGCTTTTGCCCACTTGTCTACGTTTCTTTCATGACATGGATGATGGACACAAAAGCCGGTCTTCTTTCCCCGAACTTTTATTTGTCACTTTCCTGGAATCCCTTTGATTTTGTTTAAAAGCTAAATCAAATCCATCCCTAGCATATTCACGTTTTATTTGCTTGGCCCAAAGGAGCATTTGCCGTTCAAAAGACCATATATTTCTAGAGCCAACCTCTTATATAAGATCCTAACCGACTTAGTGATTGGCCCCCTATCTCCGTAAGAAT
>VIT_14s0006g01580
AACCTATGACCTCGTGAATAAAAGGCATTGCCTTTGCCACCCAACCACATGTGCTATGTTATATTTACTTCATATAACAATGCACATGTATTCATATTTCCTATCTTTTTTTATATATACTATATATTAACTAAATTAAAATTATTATAATTAATTTTATTTTATTTATCTTATTATGCATTTTATATAATAATTAAATACAAGACAAAAATAAATTTATACCCCAATTTTAGCCTCTATTTTTTTAAATGTCTTAACTTTAACTGAATCATTAAGGCTATGTTTGGTTCTTGGAAAATTTGAGAAAAAATGCTAAGGAAAGAAAATAGAAGAAGAAAATAAAAGGAAAGAAAAAATGAAGGAAAATGAAAAAGAAGATTTAAATTAATAAATTATTTTTATATGCTTTTTCAAATTTATTTTATTTATTTATCTCTATTATAACAAGATTAAATAATTTAAAAGTATATAAATTTCATTTAATTTTAATTATATTTATTTTCTTTTATATTTTATATAATGAAACAAAACATAAGAAAATCATTTTTCGCGAATCAAACATAGCCTAACTATTTAATTATTTAATCATTCAACTTAAAATAATTAGATTTTCAACCCTTTAAAATGACATTAATATAATCCACTTCATTCATCAATGATACCTCAATTAAATCAACCTTTCAAAAGTTAATTTATTATAATATTAAATCCATGTTTTTTAAATTCATTATAACAATTTCATATAATATCATTTTATTGAGGTTATCTTATAATTACCTAATAATTATTAAACTAATTCTCAAAATACACTTAATATTCAAATCTCAAAAATCCAATCTCCAATAAGTTATTAGTTAAATTTCCTTTAGATTTAAATTTAATTTCTCAAACTCTCATTTTGAAAATTTGACTAATTAAATTTGAAATTTTGTGGCTCTAAATTTGATGTGGTTACCATAAGCATCTCCTTTTGAAAAAAATAATGTCTTGACAAGTAATGGTATAGGGAACTCACTGCCCTTCTACTAGGATTAAACTAAGTCATAACCATACTTCTATTGTTACGGGAAGTTTTTAGCTCCTACTAACAAGATGTTACTTTTACAAAAAAGACTATTTATTTTATTAAATATATTTAATATTAATACATTAATAAATGATAATCTAAAAGGGCTTTTAAGGGAAGTAGGGAATTTCAGGCGCAAGCTGCCACTGAAGAAGTTTCTGGTGGCAACCTTTTGGGAGTCAGAGCTGAGTGAAAACAAGTGTCCCAAGCATCCTGATCCAAAACCAACACGTATACAACTCAACACCCTCACGCAACAACACGTAGCACCGTCCTCCTTCAATAAAAATTAAAACCTTTCCCTATTATAAAGACAAGCCTCCGCATCCTCACACCGGAGTCATGCTACCTTTGAATCGCTTCCTTCAGTTCGTCACACAAGCTGTCCTCTTCATCTTCTTGCTCCACCAATCCCTCGCTTCTCCAATTATACT
>VIT_04s0023g03470
AATGATAGTATATATAGTCAATGGTATGATGAAAGTATCTCAAAATTTTAATTAATATATATATATATATATATATATATATATATTATATAAAAAAGTAAGAAAAACATTCAATGAATGGAACAAAGTTATAATTCAATTGTAATATTCTTTATAGTACAATGAAACAGTTTCTTTTATCCATGGATGTAAATAGGATCGGTCAAATTATATTAAAATCTTGTATATTTCTATGTGTGGATTACACAATATGGTCATGGTGCATATAATCACACGAGAGAATTAGTTCCAAAAATCCTTCATTTTTTGCATAGCAAATCACTGTTCCTTTGGTGGCTAGGTCCAATCCGAAAGGCCTTGTTTGTCTGTGACCAGAAGTGGATAGTAGCACTGTTCAATCGAGCTGTACATCACAGGATCAAATTTTTTGGCCCCGCACAAGAACGAAAAAGATCACCCAAACAAGAGATTTTTTGAGGGGGGGAGCCAGCAGGTGGGCTGCGGTGCGGGCACACAAATAATTAAAGTGAAGAACCCCAAAGTCTCAAAGTCCGTGGTCTTAATGAAAAGACTTTTAATCTCTTAGTTGCCCCTAAAGCTGTTTAATATATTCTATTCATTGAATGTCTAACCTTATACACAAACTCCACATGTGAAGAGGGGTTGCACCATCAACTTGCCGCCTAGTCGCAGCCACGCTAGACGACTTTTTATCCCTCTAGAAGAAAAAGATTATAAAGCGGACAAAGCTGTCGAAGAGACGAGTGGTGATATAAAGTTGAGCAGAATCACCTCTTTGTTAGTGTCTTTTCAACTTGGATGGGTGGTTCACACTTCACTTTTATTTGCTTTTGTTTTTTCTTCTTCCTTCTCCACCATCTCCTTACATTAAAGATTTTTAGACTACTCAGATGATACCATTTGTGCCAGAAAAATTACTGAAAATTGCTATCAATTAGTGTGATGGGTGAAAGCAACCTGCACCCACAAGTGCTGGCTACGTAACTTAATCAGAAAAGTCAATTTATTAAGTGGAAATTTTGTTTGTTTGATGCGAGGGTATTGGGGTGAGTATTGACTTGGTAATTCGAATTCAATGATGGAAACAAGTGGCTTCGAAATTAAATATATTTGCCAATCGCATAATTAGCGTATTATGTTTATTAAATTTATTGTATGACATTTTGTTCAGGTCACGTTGTTGTCGGCACAATTGGCCTTGTATGGGCAGTGTGTACAAGGTCATGCATGAAGGGAAAATTTGGCCGCGTTCCCACGGAGACCCAATTCTGGACGTCGGTGCATACCTTTAAGTGAATAAATTGTCTATTTGACAAACTGAATCTTATTATAAACTCACTCGAAGATCTAATAAATCCAAAAAAGACAGAAAAAGGATAAATAAACAGCTGTACCCGCGTGGTAGTGTGGAAAATGGGCGAACGGACACGTCAGACGCGTTGCAATTTCGCAATTAAAACCGGCGATGGAATTATGGAA
>VIT_04s0008g03770
TTCTTCAAAACTTCGATTTCATTAAAACCCGAGTTTTTAATTAATGTACCTTAGACAAAATATTTTCTAATTGACTTAATAATTCACCTAAAGACCTTGCCTAAGTGTTAGAAAAGAAAGGAATTAAAAAAATAGGTTTTCGGGGCCAAAAAAGCTAAACCGGTCGAGGTTATGGCCAATCGGTTCAATTGATTAAGGAACCGGTCGACCGATTGTGCTCGTCCGGTCGAGGACCGGTCGAGGACCGGTCAAGAGAGGCCAAAAAGTTTATCTCTCTCCCAGTAGCCTTTTCTTCCCGGTCGAGGGGATTCTCTTCCCGGCCGATGTCCGGTCGAGGCAACGGTAACCTGTCATGCATTAAATGCTCTAATCGCTAGTGATGAACCCTAACTCGATCGGACGAGGTTACCTTTTACTGTTTTTGACTCCCGAGCTTAGAAACCTATAAATTGAGAGTTCCATTTCATTTATTGATAAGAGAACACTTGCATTCAATAGCCTACCTACCTGTTCTTGATCAAAAAGCTTTCATTTCTTTCATAGTGCATTAAATTACCACTTGCATATCCTTTAGTGCATTCTTGTGTATCATCCTAGCTTTGTCTTGTATTTGAACTATCCTTAAGCTAGGTTGAGGGATTATTTCTTGTAAAAATTTCAGTGTCAAAGCCTTTAAAAGGTTTGAATCTTGAAGAGATTATGTAAGAGTCCATTGAAGCCGGAATCCAAGTATAAGAATATTAGAAGTTTGGTTGAAGTTTCAAGTTAGTGGAACCATCACTTGGTTAGAAGATTGAGGAGAGTGGATGTAGGTAAGAAAGTGCCGAATCATTATAAATCCGAATTTGAATTATCTAAACTCTATCTCTTTATTTTACTTATATTGTGTTTGAATTTGTTGTGATTGAAAAGATTTTAAAAACCCAATTCACTCTCCATTTTTTGAGTATTTTTCTTAGCTAAACATAACCTTTGTTTTCTCATATATTATTTTTAATTTTCGGGTTCTCACTCGTATAAATATTATTTATTTTGGATTCATAAAATTTACATGGTTTTAAAATATATTTATAAAGTTAATATGAACTCATCAATATATACGTATAGTTTTAATAATTTTTAATTTCCAATAAATGTATTTGGAACCACGTGCCCAGCTGACTGCTTTCCACGTGTCAAGATTTCACAAAACCCTCACCTAGATCAACGTGCTTCTGGAAAGCCTATCTTGCACGTCTCGGTTAAGAATTGGGCCCCGTCACAAGTCAGCATCTACGTCAGTAGATAACCATCGCCTTTCGCTCGCCGCGCCATTTCTTCGTACCTCCTCTTTATAAAACGTAACGAGACCGACAACTAGTCTTCGATACCCGAAGAAGGCGTAGTTTTGTTTGGGAACGCATACGAAGATTAATAATGTACCAGCAATTCTCTTCACCCGCCGATCGGAGGTTGAGTGCTCTGGCCCGGCACCTGGAGGGCTCGTCCCCATCGTCCACC
>VIT_17s0000g01280
TCCAGATTCCTTGTTCGGTGGGTAGCACTATGATACACAGCATTTTCCATTATGTGAGACTGAAATTACAGGAAGCCATGCAGATATTTTCAAGCCTCATTTGTACCCTTATACTTGGTCTCATTCGTTTATACTTTCCTTCCATAACTTAAATTTCACTAGACATGGTATGATCCGATTGCCTTGTTTGGTAATAGCCTATGATACCTTAGCATTTGCTCAGATGAGTCATATGGAGTGTGTTTAGGGCTAGTCTACCCATGTATCTCGGCGGAAGTCAAGTCACTGCTTTGACACCAAACAAGGAAGAATTTCCTGTGAGCAGCTGTATGTTTGTTTGTACCCTTCTACGAATTAGGCAAGTGGGGCTAGAAGGGTTTCAAGGTGGCTTACAGTTGAAGGCAGCTAAGTGATGGCTCTCAAAGGCACTCAATAAGAGATTCTGCAATCTGTATGGAGGGCCAAGGTCTGACTCATCATCCGCATATTGAGTAACTCGTGATAAGCTTCACGTCCTTTGACTGGATGAGCTGGAAACATTTTTTCCATACTGATCCTCTTGTTGGTACACCACAAACGCACCATGTAGATATTGCTAAAGTTTTCACATTTAATATGTGTCTATTTTGTTAAAAAGAAATTCACAATCATTTTCATGGAGACCCTATATTCTGGTCATATTTTATAAAATTGTCATACCAAATGTTAAATAAATATTTCTCACATGATAAAACAAATAAACTCCTACCCCCGATCCAAAAAATTGGTTTTTATATTATTTGTAATAATTCGTTTTCTTATATATAGATATTATCTTTATAACTTCATAATAGAAAGTCTCGTATATGTATAGCATTATGGGTGGTAATTCACGTAGGTGAGTCAGAGTCGTATTCGTGTCGTGCCAAAACACAAATAATAATTATATCAAAAATATAAATTTAGATATTATCTTATATAAGCTTATATGATTAATATCTTAATCAGGTTAAAATTCATTTAAAAATTATTTATTTATTAAACAGAAAATACAAGTCACATGAAAGTCAATTATATTCCATCCAAACTATTGAACAGCATGCTGAATTTAAATCGTATAGACAAGCTGGTGGGAATCATATCGAGCTTTGACATGGATAGCACCTATTATTATATGTACTGTGTTCGGAATCGGAACTTCTTCCCATCAAAGACGTCTCTTGTGATTGTAATCGTGGGACTTCAAATCTTGTACATATATTTGCAGTTTGCGTGCCGTCCACGACACCTTTGACTATGCAGGAAAGGGACGGGTGTGTGATATTGCAGGACTCAATTTTCTCTGCAGAGAAAAGTGAATTTGGACGCTAGCCATTAGGCCGCCCTTCTTTTTCTGTGTTCTGCCTTTTACCATCGCATAAACTTCTTCCTCCCATCCCCTCTTTTCCCACCACAAGCCTGTTGATTCATCTTCTTCGTGAAATCCGCCTGTTTTAATCTCAATCTCTCTCAGTCTCTCTA
>VIT_18s0001g02490
TACCTTTTCTATAATATTTTTTAGTCTCAGCAAAAATTTTAATTAAAGAAATAGATTTCAAATTAAACATATTTTCTACACAAGATTTAATAATTTTTAAATATAATTTGAACCTTAAAAATCGATCTAATTAATGATACTAGAAAGTTTTGGAACTCAAAATCAATTAAATTAATATTAAAAATCATGTATCAAAACACCGATTAATTTTACTAATTCTTTTTTACGCATAATTATATTTTCTAAAAAATTTTATTATATCAATAAATTTCAAATTAAATCAAACTTAATTCTAAGTGATTTAATTAATATAAAAAATTTATAAATGAAAATGAAAATAAATATACCATATATATATGTATGTAATTTATTTTTAATAAACAAAAATAAAAATTTATTTTTCAAAATATGAAAATTATCTCATCCATTATAAAAAATATTTCATTTAAATAAGAGGTTATACAACTATTCAAGTAATCGATTTTTGAAATTATTTATCTTTATTTTTATTTTTATTTTTATTTCTTGGTCATTTTTTCAAAACTTTTTACTTTTAAATTATCTGGTTTAAATTATTTTTACAACAATTTTTTATCAAAATTTATATAAATGATTAGCATGACATTTTAGATATATTAAAAATTTTTAAATAAATATTTTTAAAAAAATTAATATTTTAAAGTAGTAGATTTGTGAGGTGGTTAGCCGGATACAAATATAAATTTTCTCAAAATATATCGAGCATAAAAATGGAAATTGTATCTATAATTTTTAATAAATTGATATTATGAGGATTATTTTGTCCTTTTAACACAAATATTGAAATAGAAAAAAATATTAATAATAATAGAATTAAAAAAAAAAAAAAAAAAAGGGGAAGATATTTTTACATATAGTCGCATTTCTATCCATTCTAGCCCTAAACTTAAAGATTTTGTTCATAATTTTATTTCTATTTTTAATTAATATAAATATTATTTAAGGTAACCTTTTTAAGGTGCAAATAGGATTGCCAGCGTGTTTCCGTGGATCCTTATTCGATGCTACCACTGCAGGAACTGAACTTATCTAGGCCGTCCACGTTTCAAAATGGGAATCAATTAAAGGCTCAGATTCATCCGATTAGGTCGGTTAACCGTAGGGGATCTGCTCCCGCCCGCAAAAGCGAAAAGCGCATCACGTGAGAGTGACATATAATATATAAAATGCCACGTCACGAACCACGTGTGGGACATCCGAAACGATACGATTGAAAAAAACCGGTTCGTGGAATGGCTTCTCTCGTGTGTATATATAAAAATATATATATTATGAATCTCTCTTCTCCTCTCGCTTCACTCTCCCCTTTTTGTTTCGAAGAAAACCCCAAAAAAATTTCCAAAAAAAAAAAAAGAAAAAATAATAATCTTAGAATCGAAACCCTAGTTTCGATCAGGAACCCGAGAGCCTAGACCTCTCCATTGTTGGTGGTTTGATCGTATTCGGCGGGTTGATCTTGCG
>VIT_04s0023g01390
TTAAAAAGCGTCAACAATTCCTTAAAAATATATCTCTCTCTACATGTGTATTTTGAAAGGAACAACAACCAGAAACAAAACCAAATGGTTCATTGACATTATGCTTTCAAGATCTTAAAAACCAATTTTTTTTTAACTTTTGGGTTGGCTGAGAGCGTGTTTAGCGTGAAAGCAGGAGTAATAGTAGGGGAATATATGAAGTAATGTACTTAGGCATTAAGGTTCGAAAGCACACGGAAGACACGCGGTGGGGGAAGGAGGCTTGAAGCACACAAAAGAAGAAGGCAGGCAGGGGTTGAGATTCCGATATATATCATTCATGAAAAGTTGATGAGTCTTCACCCCACTCCAAAAGAAAAGGCAGGCTAGTAACAGTGGAGGTGATTTGAGTGTGGTATCTTCCATCTTCTATTTTACAAGCAACCCTACAAGGAAGGGGGGCCCTTTAAAATAAGAGGATCCACTAAGGATATTTTGGTTTTCTTATTTTTTGTTTTCCTTTGAAAATACCCTTTGATTCATTTAGTTTTCTTTTCTTTATGCGTGCATGGCCACACTCAATCACATGCACAAATAGTATTTGGTTTTGAGTAAAGGGTATTTGTATTATTTTGCAAGTGGAATTGGTGACAAGACTCGCCACCCCCATCGTCCACTTGATCATCAAAGAATTTTTTAGCATCTTGGTCACCTATGCTAGGACTTGAACAGCACTATAGATATAGAGGGTAAGAGGGACAAAAGAAAAAACTCCTGCCTTTTGTGGGTTTTTGGTTGGAGGGGAAAAACTTGAAAAAAGTGTGAGATAATCTCTAATAAACAGCCTTCCAAAACCATTGCTTTTCCTTTTTTTTCTTTTTTTTTTGGTCATAGTGCATGGATTTCATATACATTTAGTCAACTAAATTTGAACTAAAATAATGAAACATGATTCCTTTTACATGTAAAAGAAATTAAGCTAGAATTTGATTCCCTTTGAAACATAGAGTGGCAGCTAAAAGCCCAACCAGATTTCTTCAATCAATCTCTCTTTTTCTTCTTGATTTTTTCTTTGGATTGGATAAGATTAGGAGACATCATACGCAAATGCTAGGTAGGGTAGAGGGGTAAACCCAAAGAAGGAAGCCCAACTTGAATAAGGCCCAACCCAATGAAGTTGATTTGAAGTGGGTGGTCCAATACGGTGAAAGCTCGGCCTAAATAAGAGCCCAAGTTCCATGGTCACAGGCCGTTTCTGACTAGATCTCATGCCTACAGCGAGAAATCAAGATAACCACAGGCAGGAGCAAATACCACCAAAACCTTCTCAACGGTTTAGACTTTCAGAGGTAGAAGGTAGAGTCAAGCAGTAGCCACGTGTTCCACGAAACATGCACATCGCCACGTAGTACACACACGTACTCCAATAACTCCTCCTCGCCCTATATATCAACGTTTCCTCCACCCTCAACATCTCGCATCAGTCTTAATTTCTGGAAAAAAGGGAGAAAGAAAAAAAAA
>VIT_14s0030g01230
CAACCACAAACGAAAGGTTGATGTTGGCTCCTACGTTGGACCACTTGAATCCTAAATTATTGTTCCTCGCAATAATGGGCCATAGGGGCCTAATTATTAATGCTTGGGTCCGTCCAGCTGGATAATTTTGTTTGATTACACCCCAGTAGAAAATCTTTTGGCCCACCTTGATGTTGTTGCCTGAAAATTCCAAAATGACAGCTTATTGTTACTTCGAAAATATGGATGTAGCTATACCATTGATGTCGCCTCTATGAGAAATAATTTTAAAACTATAGTAAGTTTAAAATTCATGTAAAATTCAAGTTTAATGTAAAAAGTAAATTCATTTTTTAAAAAGATATGTTTAATATAAGAAAATAAACTTATCTTTTGAAAAGACGAATTAATTAAGGGAGCTTTCAAAATCCCGAAAACGATGGATTTTTACGGTTTTAAAAGGAGAAAAAAATGAACAAAGTATTTATTTTTCGAGATTTTGTTTTGTTTTGTTTTATTTTGTTTTGCTTTGCTTATTATTATAGTGTATTAAACCATAATATATGTGACATCCTATATTAGATAGGGGAGAAAGTTTTTTATGCTATATAAATATGAACTCCTCTTAATTTTATAGATACATTTTAAACTGTGATGATCCCTTTGAACTCAGAGTAGATAATATCCACACAGTTGGATGCAAATAATTACAAAATTGTATTAGAACTGATCATTAGCCTCAATATGAGAGTTTGTTTGGCTATGTGGAGGGTATTTATCTGTTTAACCTCGCAATCATACGAGACATAATAAGGACGATGTGTTTATATAGGGGGTGTTTGTAGTATTCTACATCGAATATGAGAGAAAGTTTTTAACGTTATATAAGTATAAATTCCTTACATTCTTTTTGATTATATAGGCATGTTTAAACCTGGAAGAAACCTTTTAGGTTTAAAGCTTGGGTGCGGGTGATATATATATATAAAAAGTATGAAATGAATGAATTAGAAGAAAGAGGTTACCCCAATGGAGAACCCATCCATTGTCTAAATATGGCCACTTTACAGCAAAAAGTGGCAGTCTGCCAGCCATGGTCCATCAATTTGACCACCTGAATCAAACTTTACTCTCTTTTCCCATGGCTCTACCAACGCAACCCCAACATGGAGGAACATATTTAAGTTTTGAACACACCACATGTCACAAAGAGGCACGTGCATGATATATCCCAGCATTGAGTGGTAGGTTTGAACTTTGAACTTTGAAAAAGGGTGGATGATAGAATGGAAGTTGCGAACTTGTTTTGGTACACGTGAAGACGAGACTCGATCCTTCGGCTAAGCAAATTCCTTATATAACACCTCCACCGCCCTCCCTCCTCCGCCTCCTATAAGCTTCTATATATAGAGTCGGAACCTTTCCCTCATTGCCATCCGACCACAGAGCTTCCAACAGAGGTTGTGAGCTTATATCACAGTCCGGCGCTGGCGTAGGTTTGTGGGTGTAGAGAGGCTAGTA
>VIT_07s0005g03780
TAACCTTATAGTGCATTCACTCAAATACCCACAACATTCGAACATAAGGGGAATTAATGGACGTGATCAACCTTCTAATCTACCAACAACGGGAAATATATATCCTAATATTTTAGTTTAAAATTAACATATTTTATATAAAATGAATATAAAAAAATGTGGATAATATATCTTATCACTTATTTTATCTCATATTTAGTTGAACACAAGATAAAATTAAAGATGAGATAATTTATTATATTCCATGTTATTTTTAACTAATCAAATATGATTTTAAAATAAAAATTATTAAAAAATTGAGATATTACAAAACTTTTACAATCTCAAATTAAAAAAAAAAAAAGTAATTTCTAAGAGATCTTAATTTGAGCCAACCATGGGATTAAATATTGTGTTGACTAAATCAACATGTGAAATAAGAAAATAATTTATGAAATTATTGATGGATTATATGCTTTTGTGGAAAATGGGAATGGGAGGCAGCCCACTTTGACTGGTCCTTGTAGTGGACATATGGAGGGGGGGAAAACAAATTTGCATTTATAATTTTGGATGAGTTAGTTATAATTTTTTAAATAATAATAATAATTTATAATTAATTGTTATATTATTTATATGTATTATTATTAATATTTTTCTTATTTGATAGGTTATTGATGATGACGATAATGATGATAATTAGAAAAGAAAAAAGACGTGATAGTTATAACACTTATATATTAAACTTATAACATAAATATACTAAATGTACAATACATTACAACATGCATTTATTTCATTTTTTAACAATTATAAAAATAATTTTTTTTACTATAATAATTTTTTAATAGTTATATTATAAAGTTAAAAAATTAAAAAAAATTTAAATCTATTTAATAAAAATATAAAAATATATTATTGTAATATTTTCTTATGAAATCTTTATAATAAAAAATATAATAAATTTATTTTTTAAATTATCAAAAATAATTCATGATTAATTATTATATCATTTTTATATATATTAGTATTAATGTTATTCTTATTTAATAGGTTATGTACTATGATGATCATGATGATAAGAAAAGGAAAAGAAAAAATAGAAAAAAGTCAAAATTAGAAAAATACAAAGTAGAAATATGCTTGATTTTAAAATCAAAAGTGGTAGAAAATATTTGACTTTTTTTGTATTTTAAGGAATTTGAAGAGTTGTAAAATACCATCGTTATCACAACCAACCCACCCAACACGGAAAGTCCGGTAGATCCTTTATATTATGAAAGGCCATAAAATCAAATTTATTAAGTTATTGCAATAATAAAGTTGTCCTCATTAATGGAAGATGAGTTAGACGCGGTGAATAGGCCAAAAGAGCAGGAAAGGAACTTCTTTCTATATAAATTATAAAAAACAGCTTCAAGAAAAAGAAAAGAAAGTTTCAATTTTGGTATGCTGGCATTTGTTTTCCCAAACATTTGAGGAGGAGAAAGTGAGGAAAAATCTGAAGAGGGTGTTGGAGAG
>VIT_12s0055g01010
AACGAAAGAATTAATGAGGGGTAGTACTGTTAATTTGGATTCCAGCTGAGAAAATAATAATAATAATAGTAATAATAATAAAAATTCTAGGCGGGAATAAAAGGTTCACAACAAATAAAATATTATAAAGTTTTAAATAAAGATGACAAATATAATTCAACATTTTTTTTTGTTTTGAATTGGAATTAAATATAATCTTATTTAGATTAAATTTGTATCAATCCACATAGTCCATTTAATAAATTCATTAATTTTTAATTAAAAATGAATATGAGAGAAATTCATTTACTTAAGAATCATGTTGATTAATTTGATTATAACTTTAACCTATTTAATTTATATTTTCATTATTTAAAATTTGATTTTAAATTAATTAAATCATAAATATGTCAAATTGAGAGATTAATTATATAAACTCATATAAAATCTAATTTTATTTAATTATTAAATACAATCTAATTATTTAATAAGTTAATTAAATTATATAAAATATTATTTATTGAATAATTAAATTATTCTTAAATATATATTTTTAACTCTTATTGTGCATACTCTATTTGGGTTGAACTATTTAATAAACTCTCCGATGTTTGATAGTGCATCAACGTGATCCTCTAATACAAATTATCATCCTTAGTGTTAAATATGGTTAAATAATAAAATTAACAATGTAATTTTTTTTTAACGAAAAAAGATAAATAATTGAAAATAAAAAATCAATTAAACGGTAGGTAGCGGGTGATAAATTAAGATGGTAGGGTATGGACAGGGACAATGGCCAAATGTCACCTAAGGGCAAATAGTTGGTGACTATTTGTCTTGTACAATGAGTAGTGGGAGGAGGCTTAGTTTGGAGATACGTAAATTGAGATTGGGACCTCCACATTCCATAGTGGAAGGCCTGCTGACCAATCAAATATGGAAGCTGGCAATTGAGAGGAAACATTTTGGATGCCTCCTCGTGCGAACTTTCAATAATTATCATTAATTTCTCTAGCCATGTATCATGTTGCCACAATTCACAAATGGGCGGTGAGGGACTCATTTTGTAATTTGTATTATGTGACCATACGGATTTGGATCTCTTAAGCAAATAAGTCATGTTTATTGATTTATTTTTCTCTTGGCACTGGACAAGAGGCAAACAACTGTTCCCCACATTCTCACAAGCCATTCCACGACAAAACAAGAATAAAAACAAAAAAGGCCAGCCAATTGGTTTGAATTTTTCTAATATTCCCTCATCATGGTCGTGGGTCCTAGTAGCCGGCTTTGTTTACTTCATTCCGCGTTTTGACTTCAATCTTCCTCCTATATGTACTTGCATGACTTCACCTCCCACAGCACCACAATACCCTAATTCCACAACGCTCTACTCTCATATCTATTGCTTCTATATACCAAACCCTAAGCCTACTTCTCTTCTTTGTTACCTTGATTATATATCATCTGGTCATCATAATGGAAACTCCCACATTGTTGTTTCTCTTGCTAATAGCC
>VIT_02s0033g01030
CATGATACATATATTCTATAATAATTAAAGAGGCTTGAGATGATCTATCCTCTTGCAATGAGTCTGTTTGTGTGTGTATATATATGTATAATTAATTGATTTTACGTTTGGTTCTTAAAAGAATGTAGAGGAAAGAAAAACAAAAGAAAAAAAATTGATAAAAAAAATAATAATTTTTGTTGTGTTTCACATGTTCTTTTAAGAAAGTAAGGTAATTCAGGCCACAGCATACAACTAGTACACGTTTGGTCGTGCTTTACACTACTATGCTGCAAGTGAATGTTTCACATGTTCTTTTAAGAAAGTAAGGTAATTCAGGCCACAGCATACAACTAGTACACGTTTGGTCGTGCTGCAAGTGAATGTTTCACATGTTCTTTTAAGAAAGTAAGGCGATTCAGGCTATACACGTTTTGTCAAATGATAACTCAACATCAACAACCGCTCTATTTTTTGTGGTTTTTGAATGGGAAACCTTCTTAATCAATTAATGCATGGCAGGTGTATGGTTGATATCTTGGTGCGGATCGCTGACAAGTCCTACACCATGATATCAAACATCATCGAATACAGACCACATAGTTTCACACGCAGCCACCTTATCCTGTGGTCCGAGATAAGTAAATGAAATACTTTCCACGTGGAATTTTGAGTCAAAATGGTCATTTTCTTATAGCTCATTTGAGTTTTTTTTTTTTTTTTTCATTTTATCAGAAAAAAAAAAAACCATAATTTCATAATCTTGTTCAAATTAACCAAAAGAGACCATAAATTTTGAAAATGCCATAAACTACATTTGAGACCGTAAATTTTGAATAGAAAAAAGAGAAAAAGATTATTTTGAACAAAAGATTTAAAACATGTTTAAAAGGTACCAAAAGAGCATGATATATATTGTGAACTCAACTCTATAAGCTTAAATTTTTTAGAAAATTAATATTTTAATATGGTATCAGAACTTCGTTTAACGAAAGATCATACACCCAAAATTCTACCTATTATCTAAAGAGTTGTTTGATTAAAGGGGTCATTGGGAACCCAATTTTGAAAATCTAACCCTTTATCATTTTTTGATCTCATTTTCATAAAAATATCCTTATTTTTTCTTGTGAAAATAACCCTTTCTTTTAAATGTAAATACTTGAAATGGTTAAGGGCATTTATGTCAAAAATAGATTACTCTTTGAACAAAAACATAAGAGGGGATAAATTCTCAAATATGAGGAGTATTTCGTCCCTTCTAACCAATTATTTCTTATCTAGACGGTGTTGTAGCTTCCAGGGGCCTGGAGAGAAAAATACACGTGAAACACGATTAAAATTCTACCCCTTATCTAAACCGTGTCGTAGGTTGAGCAAAAATACACGTGAAACACATTATTGTCGTACACTACAAATATCAGCTACCTTCTTCTCAAAGCAGACCATCACATAAAATCCTGCAATTTTCTCTTATCATTGTTTCTATATTCCATCAACAAACTCCTTGCCTGGAAGGAC
>VIT_10s0003g00880
CTCTTGAATATAAGCAAACAACCAAGACATAGGGGTCACTGTGACCTGCCTGGACATGACAAGGCAGGCCTAAAAGTGAGGCCCATATCTTACGACCTACTCGGGTCAAGACTCGTCCAAAAGGGAATTGGACCCATCAAGAATTATAGGGCTAATCCTATAGTTTTTTTTTTTTTTTTTTTTTAGTTTCTAATATATTTTTAATTTTTTTTTTATCAAAAAATAAAATGTTTTAGGTCATTTGAATAATATAAGTGTTCGATATTTTAAAGTTTGGTAAAGGGATTATTTAAATTTGTTAATGACCCAACCAAAGGAAATTATTTAAAATAATTTTGTTATTCTTCTCCCTTGCAAAAGTGCACCGACATGCCCACTCAGTTCCTTGTCCAACTTGCCAACCTAGAGTTTGATATGTCAAAGTTTTGGTCGGTTGGCGGGAAAACTTATGATCAATATTTTATGCTGCTGTCATTAGATCTTATGGTAAGTTATTTATTAAGAAGAGTCATGTAATTATTTAAATAAATTTTAGTTAGTTAAATAATTTAAAATAATTAATTTTCTAGAATGGTATAACTAAGGTGACGTTTGTTTTTTTACTTAATTCTAAATAGAATTTTATTGTTTAATAGTATTAAGTATTAGATGGTTTGTTTTTTTAATATTTTTTTTTATTAAATATTAAAAAGTAAAAAAAAATTAATTTTTTTATTTAAAAAAAGTAAAATATTTTTACTTTTTCTATTTAGCAAAAAACACGTAATGTTTAAAAATAAATTATTTTCAATTAAAAGTTAAAAAAACAAACGGTCTTTTAAGCGTAAGTTAAGTTATGAAAAATAAAATTAAAAATTAAAAATATCAAGTCTTTGTTTTTTTAACTTTTTTTTTTTAAAAAGTAATTTATTTTTCAAGTTTAAGTTGTTTAGTTTTCTACTTTTTCACGATTTATTATAAAGTTTTGATTGAATAGAAAAAATAAAAATATTTTTTTAAATAAAAAAATTAAGTTTTATTTTTATTTTTATTGTTTAATAAAAATATATTATTAAAAAAATACACAACTTAATACATAACACCAACACTATTTAATTTTAAGTTCTATTTGGAATTAAATAAATTTTCATATCTTTTGTTTTTAAAAATAAATAAAAAATTTATATAGAATAAAGGAATTCTTAAATAATGACATTAAAATTATTATAATTTTAAAAAATTGATTAAAAATTAAAGTATTAAAAACTTTTTACGTATGTAAAATATTTTGCAATAATGTTTAAGTGGTATACTTATTTTTAAAAATGAAAAACAAAAAATGTATTCACATGAAATTTGTAATTTTATTTGATTCAAAAATTTTATTTATTTGTGAAATGTTATTGATAGAAATTGAAGGCTGAATAATTTTTTTGAACGATTTAATGACTTGAAAAAAGTTGAATGCTGTAGATGATGAGGTATTGAAAAGAAGAATAAAGCCCAAAAAGGTTGGATCAA
>VIT_18s0072g01030
GGTTTTAGAGGACCTATCACCATGATTCATGTGTTTTGTTTCTTGCTATGGTGATCAATGATGGAATATATGGACCAAGTGGGAGAATGTCGAGATTTTGTTTCTCTTGGATCTTCAGTAACTAACCGAAGACATGATTCGGAATGTGATCCACATTCATTCCATCAATTTAGGAGTGATGATTAACGTTCAAAACCACGTTCGCATCACTGCCCCATATTCTGTGCACACTCGAAACAAACTCGATGATGGAAAGAATCTTTAAAAAATGACAGAACACTAATGGGGTAGGGTCCTCTAAGCCTTCAATCTCTTTTAGTATTAAAAAACACCATCTAGAAGAGGTTGAGAAAGGTTTAGAAGCACCAAAAACCCGAAAAAAATACATAAATAAAGACACTATTTTCTAACCTGTAAGAATGGTAATGACGGGAGGTACGTTTTCGATATGTTTTCAATTCCGCTTATTATCTAATTGCTATTTAAGGATTGTAAAAGGGCAGAGCACTAATGAGTAGGGTCCCCTAAGTCTTCAATCTCTTTCAGTTTTAAAAAACACCATCTAGAAGAGGTTGAGAAAGGTTTAGAAGCACCAGAAACTCGAAAAAACACATAAATAAATACACTGTTTTTTAACTTGTAAGAATGACAATGGCGGGAGGTACATTTTCGATTTGTTTTCAATTCCACTTATGATCTAATTGCTATTTACAAGATTGTTATGAACATATTTAGATAATTTATGACACAGTTCAAAAGTAATTTTCTACTAAATTTAGAACTTCAAATATAATCAAACTTTATACATAAATCTTTTTAGTTATTGCATCAATTAATTTATTAAATTAACTAAAACATATTGAGTCTATTTGATGGTAATCTTAGGAAACGTTTATAACTTTTTTAACACTAAAAAAATAAAAAATTTCAAGTGTTAGAACTTCATAAAATCACTACTAAATAGACTCTAAGAGTCCATTTGATAGTGTTTTTAGGAACTGTTTCTATCATTTCTAACACCCTTTCTAACACTTAAATTTAAGTACAAAAAAAGAATAAGCATTCCCCAAAAACACAATCAAACCGGCTCTAAATGATGGTGTGTAAAACAAAATTCTAAAATGGCATAGGAAAAGTGCAAGGCTGGCAAGTAAGATAAAATATTTATATTTTTGCAAGCTAAAAGCATTGGTATGAAGAAATATGGGCACAGAAATAATGCGGTGGCCTAAGGCTTTGACCTGGCTTGTAGGGAGGTGGGCACGCAGAGGGATACGAGTGCCACCTGACAAAAAGACAAAGCCGAGAGACATCGTAGGCGATCTCAATGGGATGTTTTGAGAGAAGGAAAACGAAAACCAACCAACAGGCAATCAGACAGCTGAAAGATAGGGAAATAAAAAACAAAGTCTTTTGTTTTTGGTTTTTTTTTTGGTTGAATGATAGAGAGATTTGTTTTGAAATCTAAGATTAAGAAAAGGAAGAAAGAAAGTAGAGAAG
>VIT_17s0000g02390
TACCTAACAAAGAGATATCACTAATCAAGTAGTATCATCATACCATAATTTCATTCACTTCCCAAGAACAAAGTATTTTATTCTTCAATAAGATGGAGGATCTAGTAGTTGCTTAATCTATGTTAATAGGTCTCCATACTTTATTTATTTTCAAGTAAAAACCATTGACTTAGGAGAACTATCAATGGAAATGAGGTTATTGATACATGATATGCATAAATCTTAAGTTCTAAATAAGAAAGAAAGTTATTCTGGTTCATAGTAAATAAGCAATCAAGCGGCTATAGTAACCAAAGGAGACTTTCGGCTATTGTCTACTCAAGTTATGTGAAGACAATCATAAAAGCCAATTCGATATGATTGAGAATTTCATTTGTCCCACAAAGGAATCTTGGACAATGGGCACAAATCTTTATTAAATTTTTTTTAGTATCTCCGTTTTTTCTTCGGAGTATGAGGTTGCCAAATACTTCAAAATCTTTCTTGTTTGGTGGCAAGCCTTGGCTTTTTCTAAAGGGAAAGACCATGCAAGCATCTGCAGACAACTGTAAAAAAAACCCCAAGTCTTTTTGAAAGCAAAAGCAGTAGGAGAACTAAAGGATTCTTCTTTGGAATTATTGTTTTCTATATAGATATGGTTTCATTATTGGTTCCATTAAAAAAAGCAAAAGCTCTTCCAAGCAAAGGCTCCACAAAACGGAGACCAAAACAGGTCTATAATTATTCTAAATTTCATGTAAGTCGTTAATTTTAAATTGTTACCTAATATTCATTTTAAATATTAAAATTGTTTATTAAAATTAATAATTTTTATTTAAAATATAATAACTTTTATATAAAAAAATATGAAATTATTTTAAACATTATTTTTAAAAATTTCTAAATTCGTGATAATAAAAAAAATTTAAAATTATTTTATATATTACCCTGTTAAATTATAAGAGATAAATAAAAAAAGAAAAGAAAGCAACTATTTTAAGGCAAAATATGTTTAGAATTAAAAAAATTAATTATTTAGGATTATTACTTTAAATTATTTTAAATTCTTAAATTGATTTATTAAATACCCTTAAATTCATCCAATGCCATTGACTAAATTTATCAAAATTATTTTACCTTTAAGTTAAAATATTTACTCATCAAAGTATGATGACTCGTGCCAAGATATGTGATGAGTGCACTTATGACTCATGTCACGGCCCCCTATACCATGGTGTTACCGTTCATACCAAGACACGTAATACATTTTTACTAAACATATATATTAAATATATTTAATAACTTGAATTAAGTCATTAAATTAATTTATTAGTGGCTAATCCCACAATCATACAACTCCCAACCAATCTTTGTAAGTTCATTTTTCTAATGCAAAGACAGAGAAGATTATGATAACCATGAAACAAAAAAAAAATATAAAGAAAAAAAAGTAAATGATGAAAGGAGTAAAGTGGATAAATAGAGTTGTGAAGCAGCACATGCAGTACATCAACCAAAACC
>VIT_15s0048g02750
ACAATACCTATTTGAATTGTGATCGGACGATATTAAAGTCAAACCCTAATTGAAAATATGTCTAATACTCCTAAATCACATTAGTCACTATGAGAACATTAACTTTCAAATCAGTAGCGATCGTCTGTCCAAATAGACAATATCTATAAATTCGATTAAACTCTTTGAAATCATTAAACTAACAATTATATTGAAAGATAATTTCATCATTCTCGGAATGTACTCTGATCATATTTGAAAGGTAATGTACTTCTTAAATGGTTAAGATTTAGTTTTCAATCACTGAAAGATGAGCTAACCTAGGTCAGTGTAATTCTGGGCCTCTGGCACGACCCAAAACTAGTTCATTTGGGCTTGGTGGTCTCACTAAGTGGCTAGGGCTGGTCCATTATTGGGATAGGTGGATCTAGAATCCAAGCCCACCTCCAATCTAATTGGGTTCTCTGATTGGGCCTTGGCTTGCCGGACCCTAAACTAGCCCGACCCAGGCTTCTGGGTCGAGTAGGTTCTGAAACTCCCCACCTACGCAAATGATTCCAACAATCCCAACGTGGGCATCAATGATTTGGGATAGAAAAAAAAATGATTGAAGAAATCAAGTATGCCAAGAGATTGATTTAACTTAATAATATTAAATAAGTCTCCAATCAAATATTTTTTTATTGAAGGAGCATGTTCGATATGGGTCACCCTTTCGTCACCCCCCACCCCCAGCCCAAATATAGTTCTATTTTCCCTCTAAATCTGAAGTGGGACGGGGTGGGTAAGGGAAAACTAGAAAAAATTTATATTTAATTTAGTTATGATTGAGGCGTGTAATATCCAAATCTGACCTAGGATTGGCTCTACCTTGGTTATGTCTCCCCCCCAAACTTATCCCATCAGGTCGGGCTAGACAGGAGCCATCCTGAAGATACACAAGTTCCACTTGAAAACTTCAAACAGGCCAAAAATGGGATTAAGGGCCTAAACTTTCAGGTTCCACATGATTACCAAACTGCTTTAATATAGAATCCAAGTTGAATTTCTTTCTCCCCAAGCAGAACCCAACTGTTCTTCAAAACAAAACAAAACAAACCACTTGTCAAATGGACCATCAGAATAAACAAATAAATCTGCCCCAGGTAACCCCATCAGTCGCTAGCAACAAAGCCCTAGACGTAATCATTTTCTACGTATTTATTCAATTTTTTACTAGTAACAACTTTGATGAAAAGGCAGGCCTGATGGTAGCTGAATGAGAGTTACTTGTATGAGTTGCACAATCCAACGACCTTGTAGCCTCATTGGTCTCATGTCTTCATATCCCCCACCACACTCCGTCTCAAAGTCTCTGTCCCCAGCGCTCCGTCTCTCTTCCCCAACATTTATCTACAACATTTACTTCCATTTTCATCAACCCCACTAGTCTTTTTCTTCTACTTCTTCATCAAGACTCAGGTATGGTCACCTCTGTAATCATGTTTCTGTGACATCTTATGTGAAGTTTTGCTGAGTTTT
>VIT_02s0025g04340
[truncated: 598,862 more chars]
