# Supplementary material for: Grapevine VlbZIP30 improves drought resistance by directly activating VvNAC17 and promoting lignin biosynthesis through the regulation of three peroxidase genes
Source: Hortic Res. 2020 Sep 1;7:150. doi: 10.1038/s41438-020-00372-3 (PMC7458916; doi:10.1038/s41438-020-00372-3)
Supplement: Supplementary file 7 — Data S4 [file 41438_2020_372_MOESM7_ESM.txt]

>VIT_08s0058g00970
ACAACTCTGTATTGACATGCAAGGAATCCTGGAAATTGTACATTAACCATAGAAGACAAGGTCGGTTCGGCTTAGAATTTTAGCTGCAATCTTCTTTTTAATTGGCCAAACAAGATTCGATCTTGTGTCAAATCATTCACACATAGGCGAATAAAGCACACCCAGATTCGATCTCTTGAACTTGTATTAAAATATCATGGCTCCCGAGAGTCACACCATATGGATATATTCTACCCAGAAGAACCTAGTTTTCGTGCCAGGGAATCAATGGCCGCTAAATCAACACGTACATTGAAAACGAATGTGAACACACGTTCCCTAATTGTCTTTTTTTTTTTTTTTAATTGTGTGAAAGCTTATTACCGTGTTGATTTTTCCTACTTGTGCACCATCAGTCTCTATCATCCCTTCCAGGGCTTCCTTGTGATTATCTTTTTGTTTTCACCGCAATACTGAACCATGGATTAAGTCTGTACTGGCGCGCGTGTCTGAGTCAAAACAAGTATACTAGTAAACTTATTGTTCATGTGGAAGCTTCTTGTTTACAGGAAGAAATCAAGATAGCCATTCATAGCTTTTGGGCTGTCTCCTTCAAATATCATGCAAGAGACGAAATCTCAATCTTCTAATTCTAAAAGGGCTCCGCGGGCGGTGGAAATGATATTGTCAATGATAGACAGATACAGAATTATTAACAAATATCTCAATGGGGTTAGATCAATCGATAAATATCTTAATGGGGTAGAAAGATAAAAGTCCACATTGAAGTGGAGATTAGTTTTGATATGACAGTATTATTCCCTGTAATTCTAATAAGTCTTTACAGTTTTAAATTAATCCATTACTGTCTTAAGATGGTTTATATAATTAAAAAGGTCTCACTAAATATATAGTGTTAGAAATCTTACAATTTTAAAATAATGTATATGATTAAAAAGAGTTGTATAATGTTAGAACTTTTCTCTATAGGAGGCGGAACATTGCAACTTTAGACTACTCATTTTGAATCTTCTAATTGTAAATATATCATGTTTATGATTGGGCCAGAGCACTGCCCGCCACGCTAGAATATATTGCCGGGCTCAGTCTCCATTCACATCCCTTTGGAATATGTATTTTCTATCTTTGCACGTATATATTTTTTTATATTAGATTGTTAGTAATATTGACTTAGAACCCAAGGAACAGTGTGGGGAAGATCTGTTGTGTAGGATAAATAGAGGATCCCCGTAGAGCCTTCATCAAGCACAGAGCAGCAAACTTTCTTTGTTTTCTTCCCCTGAATCTTCTTCTTCCACTTCTTCAACCATCATGGCTTCCCATCATTTTTCTTCCTCATCATTTTTCACCACCTTCAGGCTCTGCTTTTGCCTCTTATTCCCATTTTTGCTTGGCATGGCATCGGCTCAATTAACCACAAATTATTACTCATCATCATGTCCAAATGCCCTTTCAATCATCAAATCTGCAGTGAACACGGCAGTGAACAATGAGGCTCGC
>VIT_06s0004g07770
GAAACCAAAGGAAAAAAAGGAAAAAAAATCTCAAAGGTATTCCGTTGCTCCACACTTGGGTGGTATGATATGATTTGTGTTTGTCTTTATTCCAAAATATCTACCAAGAAAATCACAAACTAATCCAAATTGTCCTGGCTAAAAATTTGTCAAATCAATCAAAGTAGCTTAAGTTTCAATCATTTTCACATGTGTTTTTTTTCTTCTAAATTTCAATAGGTAGTAGTAATGCTTACTCATCAAGTAAATTGGATGCACCACTTGTTAGACAAATTGAGGTCGCAAGGAGCAGGTGGCTAGCCACCATAGTAGTTGGAATGCTTTCAACATTTCACACCATGTTTCAAGGTTTTATATTGTGTGGGTGGTTGGTTGATTAGGGTTTTGCAATAACTAAGTCCTAACTCCTAAGTACAATGTTGAATGGAATATTTTTTAGAATAATTTTTAAGTATTTTATGATCAATAAGAAGTAAAAGGCAGTCCATCCTTACTGAAAATGATTAGAAATATTTATCGTTTAGTGTAAAATATATAATTCTTCTAGAAGATTAATTTATAACTACTTATCATGAATGATATCAGTTAGAAGTTAAATCTCTATTGTTATGAAATGTTATATTTGATCGATGACAACAAATTAAAAACTGATCTATTAAACTTATTAAAGTACAAAACAATACAATAGTACGACTGTACTATCATACTTAAAATGACAAAGATAATTTAATGTGAAGTCTAAGTGTCTATTTAGGAACCGTTTTCAAATTTAAAACACGGTTTTAGAACAAATTTTCTTTATTTTTTAAATCATCTTAAGGTGAACTAAACGCATCAACCAAGATGATATTTTATAGTTGCCCCTCCAATGTAATCTTATTCTTGAATACGATACAACGAAGAACTATTTTTAAAAAATTACTCTCAAAAATTGATTCCTAAGAATCATTCTTGCAAACATGACCAAACAAACCATAATTATTTCAAAAGTTCATATCTTCTCGTGTTCTCATACCAAGTCCAAAAATCAAAATACCAACAACAAACTGTTTTCTGACAACTATCAATTTTGATTTAGTAAAATAAAGTAGAAGCTCTTGATTATTTGAACGGTCAATCAACCTCAACAAGGTCTCATCTGCATGGGGTCTTGCACCAAACCTACAAAATTAAATGCATTTCAATGGAGCCCACATTTGAAAAATTTTGCGTTTGTCTGGAATATCAAACATTGCGACCGCTTCATTTCACGTAAACGCGTCTTGATGCTAATTGACATCTATTTTTCATCGTTCTCAACTAATTAATGCCCCCTGCTTACTTTTCCAAACGTAGAAATGTGATCCCAACCAGGCCATGCACTACTGGTCATGAGGATTAGGTAATCTGCCAAAGGCCATACGCCTCTATATAAAACCCTACCTGGACTGCCTTGTGCTCACCACACTCCACTCTTAAACCCTAAATTTTTCTTTTTCTCTTTTCTGGCTGATTAGTCCT
>VIT_04s0023g02570
ACCTCTTACTCTTCCCATTTCATCTCAATATAAATTAGCATCATTATAGGGTTGCCAAGTCAACCAAACCCTCTATGGCAAGATTCACAAAGAAAATAATAGCTCAAAATGATGTCAAAGGATTCCCATGGAGCTAACTCCCTCTTAAACAGAACCATCAGCTTATCATCCAAAGTGTAGGCAGTTGACCGGAACACACAACTCGGTTTGCAACATAACTTCATGTGCAAAAACAAGGGGGACAGCTATCAGCAATCAAAAAGACACTGATAAAGTATCTTTTCCTCCTTGAAAGATGCGTAAAGAAGGGAAGTAGTTCTCCAACCCTACCTATAATTTTATTTATCATGGCTTTATAATTCATTGGGCCGATTATATTGACCTAATATTCGCATATGCTATCCAAGATTTGTTTTCTTCTCTTCCCGCTCCCAAACGGACGAACTCCAATTATACGGTTCATCAGGGTTATTGGGGGGAGCCATGTACGGTCCCAGTGGGTGAAGAACTTTATGAAATTGTACGTGGTCAGCATGCGTTGAATGAAAAATCCATAAATACGAAATTGTACTTGGTGTGTTGAACAAAAAACCCATAAATGAAGGGTGGAAATCAAAAGAGATAAGATTTATTTGCAAACGTGGGTCCCAAGTGCAAGAGTATTTTCAAACATGAATATTTTTTGAAAAGATGGTCTTAAAGTGAACAAATAGAATATGTAGGAGAGAGATGGAGACTAAATCGAATATGAATAAATAGTTATATTTTTGTATTTATTTTTTTAAATAACCATTTTTAATAATATTTTTAAAAAATGATATTTCAAAAAGCAAAAAAACATCTACTTTTATGAGGATATTTGAGTCAATAATTTTGAGATGGTCGTGTTTGTCAACACCTGCTCCAATGGTGGCGGTCGTTCTCCTGCGCCTGACCCCATTATTTGATTCACGAGAAAGAAAAAGATTAGGTTGGACTCATTTAATGACTTCGATGCTAAAATTTGATTTCCAACACAAAAGGCTAAAGCGTTTTCGACCCAGTAAAAAAGTAGACTTCCAGAAGCAAAAAATGAAAATAGCATCATTAAATAATTTCCAAAAATTACTCTTAAAATTCAAAACTGTTTTTCATCACTGTTTTCGAAAGCATTTTTCGAAAACATTTCATTCCCAAACAGTAGCGTGGGTTTTAAGGGCTAGTTTGAGCCTTAGAGCCTGGAGGGTGTGTCAAGCCTCCAAAAATAATTGTTTTTCTCATTTAGGATACCTGGCCTACTCTTCACTGTAATCAATACAGAGCCTCTTATGGATTGGTTGACTTGTCTACTCACTGTCATGGAAAACTACTAATAAGCTTAAAGCTGCCGACACCGACTCCATATATTATAGGGGCCCCCTCCCCTTTTTTCCGACTCTATAAGTACCCATAGTCCATCTCCACTTCGATCATACCAAATCTAGACAACTTCTCTAGAAAAGACAAAAGGAAACAAAAGAT
